# Supplementary material for: Elucidation of the ty-5 resistance network in tomato against tomato yellow leaf curl virus reveals the involvement of AP2/ERF gene
Source: Front Plant Sci. 2026 Apr 15;17:1788099. doi: 10.3389/fpls.2026.1788099 (PMC13124728; doi:10.3389/fpls.2026.1788099)
Supplement: Supplementary file 3 [file Table1.xlsx]

## Sheet: Table S1
Supplementary Table S1. Summary of the RNA-Seq dataset.
Sample ID	Treatment	Time point	Replicates	Raw reads	Final cleaned	Mapped to tomato genome		Mapped to TYLCV genome
						No.	%	No.	%
CT_TYLCV_4dpi_rep1	mock control	4dpi	1	11732670	9315142	9138956	98.11	21	0.0002
CT_TYLCV_4dpi_rep2	mock control	4dpi	2	13811291	11954717	11743456	98.23	17	0.0001
CT_TYLCV_4dpi_rep3	mock control	4dpi	3	14699308	13372250	13201785	98.73	98	0.0007
TY5_TYLCV_4dpi_rep1	TYLCV inoculation	4dpi	1	13614418	11061170	10900611	98.55	3	0
TY5_TYLCV_4dpi_rep2	TYLCV inoculation	4dpi	2	13488945	12024042	11692433	97.24	85	0.0007
TY5_TYLCV_4dpi_rep3	TYLCV inoculation	4dpi	3	11623740	10300159	9997667	97.06	73	0.0007
CT_TYLCV_7dpi_rep1	mock control	7dpi	1	11191525	9897875	9754628	98.55	1125	0.0114
CT_TYLCV_7dpi_rep2	mock control	7dpi	2	11112535	9825638	9675712	98.47	3061	0.0312
CT_TYLCV_7dpi_rep3	mock control	7dpi	3	11780409	10150046	9999459	98.52	3104	0.0306
TY5_TYLCV_7dpi_rep1	TYLCV inoculation	7dpi	1	12817629	10413543	10235279	98.29	426	0.0041
TY5_TYLCV_7dpi_rep2	TYLCV inoculation	7dpi	2	10814742	9221661	9087851	98.55	51	0.0006
TY5_TYLCV_7dpi_rep3	TYLCV inoculation	7dpi	3	10453091	9312098	9159227	98.36	51	0.0005
CT_TYLCV_14dpi_rep1	mock control	14dpi	1	12468732	11010985	10839637	98.44	34997	0.3178
CT_TYLCV_14dpi_rep2	mock control	14dpi	2	9862534	8310216	8123690	97.76	18710	0.2251
CT_TYLCV_14dpi_rep3	mock control	14dpi	3	11432569	9812614	9650459	98.35	40304	0.4107
TY5_TYLCV_14dpi_rep1	TYLCV inoculation	14dpi	1	11532859	10072164	9915320	98.44	6364	0.0632
TY5_TYLCV_14dpi_rep2	TYLCV inoculation	14dpi	2	9061686	7928025	7800336	98.39	3570	0.045
TY5_TYLCV_14dpi_rep3	TYLCV inoculation	14dpi	3	11035137	9685776	9542794	98.52	4506	0.0465
CT_TYLCV_21dpi_rep1	mock control	21dpi	1	13531074	12076694	11940424	98.87	30794	0.255
CT_TYLCV_21dpi_rep2	mock control	21dpi	2	10795457	9537875	9405295	98.61	23189	0.2431
CT_TYLCV_21dpi_rep3	mock control	21dpi	3	11359590	9591609	9395300	97.95	59195	0.6172
TY5_TYLCV_21dpi_rep1	TYLCV inoculation	21dpi	1	10910374	9022495	8852475	98.12	24717	0.2739
TY5_TYLCV_21dpi_rep2	TYLCV inoculation	21dpi	2	11195516	8988535	8840523	98.35	8075	0.0898
TY5_TYLCV_21dpi_rep3	TYLCV inoculation	21dpi	3	9961919	8015731	7834837	97.74	20640	0.2575
Yellow Highlighted ones are removed from final analysis due to lower correlation coefficient between replicates

## Sheet: Table S2
Supplementary Table S2. Pearson correlation coefficients of RNA-Seq samples
Sample	CT_TYLCV_4dpi_rep1	CT_TYLCV_4dpi_rep2	CT_TYLCV_4dpi_rep3	TY5_TYLCV_4dpi_rep1	TY5_TYLCV_4dpi_rep2	TY5_TYLCV_4dpi_rep3	CT_TYLCV_7dpi_rep1	CT_TYLCV_7dpi_rep2	CT_TYLCV_7dpi_rep3	TY5_TYLCV_7dpi_rep1	TY5_TYLCV_7dpi_rep2	TY5_TYLCV_7dpi_rep3	CT_TYLCV_14dpi_rep1	CT_TYLCV_14dpi_rep2	CT_TYLCV_14dpi_rep3	TY5_TYLCV_14dpi_rep1	TY5_TYLCV_14dpi_rep2	TY5_TYLCV_14dpi_rep3	CT_TYLCV_21dpi_rep1	CT_TYLCV_21dpi_rep2	CT_TYLCV_21dpi_rep3	TY5_TYLCV_21dpi_rep1	TY5_TYLCV_21dpi_rep2	TY5_TYLCV_21dpi_rep3
CT_TYLCV_4dpi_rep1	1	0.98	0.96	0.98	0.99	0.99	0.97	0.95	0.95	0.98	0.91	0.91	0.98	0.88	0.95	0.96	0.93	0.94	0.82	0.84	0.95	0.83	0.84	0.83
CT_TYLCV_4dpi_rep2	0.98	1	0.99	1	0.98	0.98	0.97	0.95	0.95	0.99	0.89	0.89	0.98	0.83	0.95	0.94	0.91	0.91	0.83	0.84	0.94	0.8	0.82	0.8
CT_TYLCV_4dpi_rep3	0.96	0.99	1	0.98	0.97	0.96	0.97	0.91	0.92	0.99	0.84	0.84	0.97	0.8	0.93	0.91	0.89	0.88	0.77	0.78	0.92	0.75	0.76	0.75
TY5_TYLCV_4dpi_rep1	0.98	1	0.98	1	0.98	0.98	0.98	0.95	0.96	0.99	0.89	0.9	0.98	0.83	0.96	0.94	0.92	0.91	0.83	0.84	0.94	0.81	0.83	0.81
TY5_TYLCV_4dpi_rep2	0.99	0.98	0.97	0.98	1	1	0.97	0.95	0.94	0.98	0.9	0.9	0.99	0.88	0.96	0.97	0.93	0.93	0.81	0.83	0.95	0.84	0.84	0.84
TY5_TYLCV_4dpi_rep3	0.99	0.98	0.96	0.98	1	1	0.97	0.95	0.94	0.98	0.89	0.9	0.98	0.88	0.96	0.97	0.93	0.93	0.8	0.82	0.95	0.83	0.83	0.83
CT_TYLCV_7dpi_rep1	0.97	0.97	0.97	0.98	0.97	0.97	1	0.93	0.93	0.99	0.86	0.87	0.97	0.84	0.93	0.92	0.91	0.91	0.79	0.81	0.93	0.78	0.8	0.79
CT_TYLCV_7dpi_rep2	0.95	0.95	0.91	0.95	0.95	0.95	0.93	1	1	0.94	0.95	0.96	0.93	0.82	0.98	0.91	0.89	0.89	0.91	0.93	0.93	0.9	0.92	0.91
CT_TYLCV_7dpi_rep3	0.95	0.95	0.92	0.96	0.94	0.94	0.93	1	1	0.94	0.96	0.96	0.93	0.81	0.97	0.9	0.89	0.89	0.93	0.94	0.93	0.9	0.92	0.9
TY5_TYLCV_7dpi_rep1	0.98	0.99	0.99	0.99	0.98	0.98	0.99	0.94	0.94	1	0.87	0.88	0.98	0.84	0.96	0.94	0.91	0.91	0.8	0.82	0.94	0.8	0.81	0.81
TY5_TYLCV_7dpi_rep2	0.91	0.89	0.84	0.89	0.9	0.89	0.86	0.95	0.96	0.87	1	1	0.88	0.84	0.93	0.88	0.88	0.87	0.92	0.93	0.91	0.9	0.94	0.9
TY5_TYLCV_7dpi_rep3	0.91	0.89	0.84	0.9	0.9	0.9	0.87	0.96	0.96	0.88	1	1	0.89	0.85	0.94	0.89	0.89	0.89	0.91	0.93	0.92	0.91	0.93	0.9
CT_TYLCV_14dpi_rep1	0.98	0.98	0.97	0.98	0.99	0.98	0.97	0.93	0.93	0.98	0.88	0.89	1	0.89	0.94	0.98	0.94	0.94	0.78	0.79	0.94	0.79	0.79	0.78
CT_TYLCV_14dpi_rep2	0.88	0.83	0.8	0.83	0.88	0.88	0.84	0.82	0.81	0.84	0.84	0.85	0.89	1	0.83	0.91	0.91	0.92	0.69	0.7	0.87	0.75	0.73	0.74
CT_TYLCV_14dpi_rep3	0.95	0.95	0.93	0.96	0.96	0.96	0.93	0.98	0.97	0.96	0.93	0.94	0.94	0.83	1	0.93	0.89	0.89	0.87	0.89	0.95	0.9	0.9	0.9
TY5_TYLCV_14dpi_rep1	0.96	0.94	0.91	0.94	0.97	0.97	0.92	0.91	0.9	0.94	0.88	0.89	0.98	0.91	0.93	1	0.96	0.96	0.74	0.76	0.92	0.78	0.78	0.78
TY5_TYLCV_14dpi_rep2	0.93	0.91	0.89	0.92	0.93	0.93	0.91	0.89	0.89	0.91	0.88	0.89	0.94	0.91	0.89	0.96	1	1	0.76	0.77	0.9	0.76	0.77	0.76
TY5_TYLCV_14dpi_rep3	0.94	0.91	0.88	0.91	0.93	0.93	0.91	0.89	0.89	0.91	0.87	0.89	0.94	0.92	0.89	0.96	1	1	0.76	0.76	0.89	0.77	0.77	0.76
CT_TYLCV_21dpi_rep1	0.82	0.83	0.77	0.83	0.81	0.8	0.79	0.91	0.93	0.8	0.92	0.91	0.78	0.69	0.87	0.74	0.76	0.76	1	0.99	0.82	0.92	0.96	0.92
CT_TYLCV_21dpi_rep2	0.84	0.84	0.78	0.84	0.83	0.82	0.81	0.93	0.94	0.82	0.93	0.93	0.79	0.7	0.89	0.76	0.77	0.76	0.99	1	0.85	0.94	0.98	0.94
CT_TYLCV_21dpi_rep3	0.95	0.94	0.92	0.94	0.95	0.95	0.93	0.93	0.93	0.94	0.91	0.92	0.94	0.87	0.95	0.92	0.9	0.89	0.82	0.85	1	0.86	0.85	0.85
TY5_TYLCV_21dpi_rep1	0.83	0.8	0.75	0.81	0.84	0.83	0.78	0.9	0.9	0.8	0.9	0.91	0.79	0.75	0.9	0.78	0.76	0.77	0.92	0.94	0.86	1	0.97	1
TY5_TYLCV_21dpi_rep2	0.84	0.82	0.76	0.83	0.84	0.83	0.8	0.92	0.92	0.81	0.94	0.93	0.79	0.73	0.9	0.78	0.77	0.77	0.96	0.98	0.85	0.97	1	0.97
TY5_TYLCV_21dpi_rep3	0.83	0.8	0.75	0.81	0.84	0.83	0.79	0.91	0.9	0.81	0.9	0.9	0.78	0.74	0.9	0.78	0.76	0.76	0.92	0.94	0.85	1	0.97	1
Yellow Highlighted ones are removed from final analysis due to lower correlation coefficient between replicates

## Sheet: Table S3
Supplementary Table S3. List of differentially expressed genes in RNA-seq on a near isogenic ty-5 tomato line over its recurrent parent at four timepoints post inoculation by TYLCV
GeneID	Description	CT_TYLCV_4dpi_rep1 (RPKM)	CT_TYLCV_4dpi_rep2 (RPKM)	CT_TYLCV_4dpi_rep3 (RPKM)	mean	TY5_TYLCV_4dpi_rep1 (RPKM)	TY5_TYLCV_4dpi_rep12 (RPKM)	TY5_TYLCV_4dpi_rep3 (RPKM)	mean	foldchange	log2foldchange	Adj P-Val	CT_TYLCV_7dpi_rep1 (RPKM)	CT_TYLCV_7dpi_rep2 (RPKM)	CT_TYLCV_7dpi_rep3 (RPKM)	mean	TY5_TYLCV_7dpi_rep2 (RPKM)	TY5_TYLCV_7dpi_rep3 (RPKM)	mean	foldchange	log2foldchange	Adj P-Val	CT_TYLCV_14dpi_rep1 (RPKM)	CT_TYLCV_14dpi_rep3 (RPKM)	mean	TY5_TYLCV_14dpi_rep1 (RPKM)	TY5_TYLCV_14dpi_rep2 (RPKM)	TY5_TYLCV_14dpi_rep3 (RPKM)	mean	foldchange	log2foldchange	Adj P-Val	CT_TYLCV_21dpi_rep1 (RPKM)	CT_TYLCV_21dpi_rep2 (RPKM)	mean	TY5_TYLCV_21dpi_rep1 (RPKM)	TY5_TYLCV_21dpi_rep2 (RPKM)	TY5_TYLCV_21dpi_rep3 (RPKM)	mean	foldchange	log2foldchange	Adj P-Val
Solyc09g020190	Non-specific phospholipase .1	15.57	9.72	12.74	12.68	0	0	0.05	0.02	0.002	-8.96578	6.60974e-12	12.76	13.93	11.46	12.72	0	0.05	0.03	0.002	-8.96578	5.17432e-07	17.38	18.69	18.04	0.05	0.12	0.05	0.07	0.003	-8.38082	3.23464e-20	18.65	24.92	21.79	0	0	0	0	0.01	-6.64386	2.99302e-15
Solyc09g015670	Vacuolar sorting receptor protein (AHRD V3.3 *** C6KI57_LILLO)	18.86	11.75	15.98	15.53	0.11	0	0.04	0.05	0.003	-8.38082	2.59841e-23	15.51	20.67	18.6	18.26	0	0.26	0.13	0.01	-6.64386	3.62781e-19	16.83	23.47	20.15	0.08	0	0	0.03	0.001	-9.96578	1.11579e-14	14.56	12.64	13.6	0	0	0	0	0.01	-6.64386	4.15511e-14
Solyc09g015660	transcription factor GTE6-like (AHRD V3.3 *** A0A2I4FB19_9ROSI)	7.79	5.58	6.73	6.7	0	0	0.06	0.02	0.003	-8.38082	2.40396e-08	8.91	8.07	7.24	8.07	0	0.14	0.07	0.01	-6.64386	9.1755e-08	7.73	6.07	6.9	0	0	0	0	0.01	-6.64386	3.45882e-10	6.91	6.63	6.77	0	0	0	0	0.01	-6.64386	6.01863e-09
Solyc12g038125	Potassium channel KA.1	3.49	5.44	2.42	3.78	0	0	0	0.01	0.003	-8.38082	0.0180727	0.73	3.66	4.61	3	0	0	0	0.01	-6.64386	0.0829808	0.98	3.31	2.15	0	0	0	0	0.01	-6.64386	1	1.48	0.75	1.11	0	0	0	0	0.01	-6.64386	1
Solyc10g073357	Exocyst complex component SEC3A (AHRD V3.11 *-* tr|A0A2G2VHQ3|A0A2G2VHQ3_CAPBA)	10.87	4.37	6.52	7.25	0	0.14	0.17	0.1	0.01	-6.64386	0.000105861	9.34	4.96	4.47	6.26	0	0	0	0.01	-6.64386	0.000171799	7.94	4.8	6.37	0	0	0	0	0.01	-6.64386	1.27511e-05	3.61	1.94	2.77	0.19	0	0	0.06	0.02	-5.64386	0.0219529
Solyc12g150114	Potassium channel KA.1	1.41	1.28	1.52	1.4	0	0	0	0.01	0.01	-6.64386	0.000325371	0.22	0.96	1.5	0.89	0	0	0	0.01	-6.64386	0.0335988	0.46	1.04	0.75	0	0	0	0	0.01	-6.64386	0.0421011	0.78	0.46	0.62	0	0.24	0	0.08	0.13	-2.94342	1
Solyc09g160070	Gag/pol polyprotein (AHRD V3.11 *-* tr|A0A2K3PL47|A0A2K3PL47_TRIPR)	3.45	1.51	0.57	1.84	0	0	0	0.01	0.01	-6.64386	0.00748189	2.59	1.04	1.26	1.63	0.28	0.14	0.21	0.13	-2.94342	0.136575	1.28	0.92	1.1	0	0.16	0.13	0.1	0.09	-3.47393	0.17762	1.06	0.67	0.86	0	0	0.97	0.32	0.37	-1.4344	1
Solyc03g116970	Phospholipase-like protein (PEARLI 4) family protein (AHRD V3.3 *-* A8MQE1_ARATH)	1.33	0.77	0.29	0.8	0	0	0	0.01	0.01	-6.64386	0.028741	1.24	0.78	0.68	0.9	0	0	0	0.01	-6.64386	0.0179563	0.84	0.71	0.77	0	0	0	0	0.01	-6.64386	0.0386845	0.38	0.48	0.43	0	0	0	0	0.02	-5.64386	1
Solyc01g088260	Germin-like protein subfamily.1	53.9	80.65	64.85	66.47	2.12	2.69	0.66	1.82	0.03	-5.05889	1.52562e-37	132.51	85.76	88.6	102.29	0.18	1.26	0.72	0.01	-6.64386	1.85423e-29	68.01	52.75	60.38	1.5	1.91	3.64	2.35	0.04	-4.64386	2.2245e-23	45.68	41.83	43.75	2.05	1.12	1.05	1.41	0.03	-5.05889	1.9445e-20
Solyc01g088270	Germin-like protein subfamily 1 member 20 (AHRD V3.11 *** tr|A0A2G3CSH1|A0A2G3CSH1_CAPCH)	33.37	52.59	39.97	41.98	1.23	1.64	0.38	1.08	0.03	-5.05889	1.52562e-37	86.64	56.32	57.46	66.81	0.11	0.73	0.42	0.01	-6.64386	6.84724e-31	42.16	33.88	38.02	0.87	1.1	2.3	1.42	0.04	-4.64386	1.64905e-22	27.94	25.82	26.88	1.62	0.97	0.61	1.07	0.04	-4.64386	1.12724e-19
Solyc09g015650	Non-green plastid inner envelope membrane protein (AHRD V3.3 *** B6T177_MAIZE)	86.09	72.99	70.63	76.57	1.55	3.01	3.59	2.72	0.04	-4.64386	4.46334e-70	91.41	53.09	51.02	65.17	6.19	5.76	5.97	0.09	-3.47393	2.58855e-26	93.94	52.43	73.19	2.91	2.98	2.73	2.87	0.04	-4.64386	2.09221e-38	43.67	47.81	45.74	1.03	3.74	1.89	2.22	0.05	-4.32193	2.05703e-19
Solyc01g097800	Ribose-5-phosphate isomerase B (AHRD V3.3 *-* A0A1Y6GMG3_RAOOR)	10.43	8.7	8.94	9.36	0.62	0.39	0.08	0.36	0.04	-4.64386	1.44858e-18	9.54	9.23	11.04	9.94	1.17	0.74	0.95	0.1	-3.32193	1.73865e-09	10.33	11.91	11.12	0.23	0.39	0.48	0.37	0.03	-5.05889	1.11579e-14	12.48	8.69	10.59	0.34	0.68	0.29	0.44	0.04	-4.64386	2.32518e-11
Solyc02g084031	Ribonuclease H (AHRD V3.3 *-* A0A2K3NTL9_TRIPR)	15.52	14.68	8.21	12.8	0.95	0.74	0.92	0.87	0.07	-3.8365	1.2724e-21	14.9	17.82	21.22	17.98	0.63	1.13	0.88	0.05	-4.32193	1.0179e-15	8.51	11.53	10.02	3.78	4.88	3.26	3.97	0.4	-1.32193	0.0132507	6.04	4.48	5.26	0.39	0.59	0.44	0.47	0.09	-3.47393	1.40213e-06
Solyc09g084460	Protease inhibitor I (AHRD V3.3 *** Q07459_SOLTU)	1.35	2.5	4.91	2.92	0.28	0.13	0.15	0.19	0.07	-3.8365	0.0264477	1.27	19.94	10.19	10.47	7.81	0.34	4.08	0.39	-1.35845	0.671401	7.4	19.51	13.46	1.56	141.45	232.87	125.29	9.31	3.21878	0.51196	10.34	2.13	6.23	14.47	2.97	1.38	6.27	1.01	0.0143553	0.881127
Solyc10g074440	Chitinase (AHRD V3.3 *** B9VRK7_CAPAN)	15.89	4.92	28.83	16.55	0.96	1.35	1.58	1.3	0.08	-3.64386	2.40396e-08	11.75	4.34	4.64	6.91	0.29	0.19	0.24	0.03	-5.05889	2.41081e-06	15.34	113.87	64.61	0.09	0.22	0.28	0.2	0.003	-8.38082	3.32598e-14	55.83	27.53	41.68	1.88	2.67	2.01	2.19	0.05	-4.32193	2.78761e-19
Solyc10g074460	Chitinase (AHRD V3.11 *** tr|B9VRK7|B9VRK7_CAPAN)	4.4	1.17	6.84	4.14	0.54	0.34	0.1	0.33	0.08	-3.64386	0.00212571	3.72	1.12	1.28	2.04	0.32	0	0.16	0.08	-3.64386	0.0545686	3.53	32.85	18.19	0	0	0.21	0.07	0.003	-8.38082	0.00863769	16.68	7.93	12.3	0.89	1	0.25	0.71	0.06	-4.05889	8.93188e-08
Solyc12g087830	MADS-box transcription factor (AHRD V3.3 *** F1T119_9ERIC)	42.12	42.38	16.56	33.69	4.81	2.05	3.3	3.39	0.1	-3.32193	1.73296e-11	17.98	52.97	49.43	40.13	12.66	11.81	12.23	0.3	-1.73697	0.0479134	57.69	38.83	48.26	41.7	16.5	21.36	26.52	0.55	-0.862496	0.336727	18.12	48.92	33.52	2.32	11.98	2.04	5.45	0.16	-2.64386	0.162043
Solyc09g018785	succinic semialdehyde reductase isofom1 isoform X2 (AHRD V3.11 --* XP_025888473.1)	9.03	14.33	9.14	10.83	1.16	1.63	0.64	1.14	0.11	-3.18442	0.000533997	13.67	16.41	9.84	13.31	2.79	5.55	4.17	0.31	-1.68966	0.0745479	5.86	10.2	8.03	2.88	2.03	2.66	2.52	0.31	-1.68966	0.142192	4.25	10.46	7.36	2.15	1.08	2.03	1.75	0.24	-2.05889	0.215354
Solyc02g090930	Lipase (AHRD V3.3 *** A0A200QYW4_9MAGN)	7.04	7.6	9.35	8	1.12	0.84	1.8	1.25	0.16	-2.64386	1.05323e-10	13.72	10.06	8.29	10.69	1.08	1.08	1.08	0.1	-3.32193	9.13555e-14	6.84	10.69	8.77	0.88	2.15	1.94	1.66	0.19	-2.39593	0.00019172	13.3	8.87	11.09	1.24	0.59	0.96	0.93	0.08	-3.64386	7.4936e-10
Solyc08g078640	Pectinesterase (AHRD V3.11 *** tr|A0A2G3DBT2|A0A2G3DBT2_CAPCH)	4	5.98	11.92	7.3	2.92	0.48	0.66	1.35	0.18	-2.47393	0.0425121	13.05	1.55	2.34	5.65	0.31	0.1	0.21	0.04	-4.64386	0.00284425	5.79	0.39	3.09	0.94	7.56	5.4	4.63	1.5	0.584963	0.924135	11.84	4.18	8.01	0.63	1.48	0.84	0.98	0.12	-3.05889	0.000853843
Solyc03g006830	MADS-box transcription factor (AHRD V3.3 *** Q1EMR8_PLAMJ)	5	10.18	15.75	10.31	0.71	2.99	2.53	2.08	0.2	-2.32193	0.00747894	12.95	11.65	15.36	13.32	8.23	6.47	7.35	0.55	-0.862496	0.18995	10.13	22.86	16.5	5.49	12.71	13.85	10.68	0.65	-0.621488	0.466354	30.68	26.76	28.72	11.75	30.89	11.29	17.98	0.63	-0.666576	0.66869
Solyc11g006230	GRF1-interacting factor.1	4.07	4.7	9.17	5.98	2.14	0.54	0.85	1.18	0.2	-2.32193	0.0198631	10.56	9.76	12.63	10.98	5.14	5.1	5.12	0.47	-1.08927	0.0683372	4.7	4.73	4.71	2.36	4.63	4.67	3.89	0.83	-0.268817	0.669517	38.41	23.93	31.17	14.51	24.5	13.41	17.47	0.56	-0.836501	0.411157
Solyc03g119300	Zinc finger protein (AHRD V3.3 *** A0A200QRC0_9MAGN)	22.31	5.23	23.3	16.95	4.66	3.25	2.77	3.56	0.21	-2.25154	0.000665734	16.83	12.39	11.87	13.7	7.47	6.2	6.83	0.5	-1	0.0035051	7.84	6.31	7.07	3.69	4.17	4.67	4.18	0.59	-0.761213	0.0180606	4.96	6.76	5.86	1.77	4.17	1.26	2.4	0.41	-1.2863	0.159273
Solyc05g043405	Unknown protein	6.34	5.99	5.62	5.98	0.44	1.63	1.71	1.26	0.21	-2.25154	0.00112518	4.19	1.67	1.71	2.52	1.15	0.83	0.99	0.39	-1.35845	0.350036	3.16	2.07	2.62	0	2.68	4.58	2.42	0.92	-0.120294	0.929082	3.03	2.53	2.78	1.93	0.32	1.58	1.28	0.46	-1.12029	0.633174
Solyc12g005480	Protein TPX2 (AHRD V3.3 *** A0A2G3BMI4_CAPCH)	0.85	1.92	2.85	1.87	0.56	0.25	0.37	0.39	0.21	-2.25154	0.0333688	3.86	0.3	0.25	1.47	0.14	0.27	0.21	0.14	-2.8365	0.243274	3.21	0.34	1.77	1.44	2.26	2.14	1.95	1.1	0.137504	0.990801	1.44	0.39	0.92	0.09	0.51	0.05	0.22	0.24	-2.05889	0.333785
Solyc08g005677	Terpene synthase (AHRD V3.11 *** tr|G5CV36|G5CV36_SOLLC)	9.3	18.45	26.66	18.14	6.83	3	2.92	4.25	0.23	-2.12029	0.00127852	46.82	8.38	7.25	20.82	2.4	3.62	3.01	0.14	-2.8365	0.00836205	7.05	3.15	5.1	2.44	0.6	0.78	1.27	0.25	-2	0.0882904	6.72	3.77	5.25	0.18	2.51	0.35	1.01	0.19	-2.39593	0.360699
Solyc01g066770	Chaperone protein dnaJ 49 (AHRD V3.11 *** tr|A0A2G3B5J1|A0A2G3B5J1_CAPCH)	2.78	1.67	2.79	2.41	0.29	0.76	0.63	0.56	0.23	-2.12029	0.0271459	3.45	3.08	2.6	3.04	1.74	2.22	1.98	0.65	-0.621488	0.541481	3.33	2.96	3.15	3.77	2.76	3.65	3.39	1.08	0.111031	0.926859	3.35	2.43	2.89	1.79	1.65	0.89	1.44	0.5	-1	0.503766
Solyc07g041920	Cysteine protease (AHRD V3.11 *** tr|Q9LRI2|Q9LRI2_TOBAC)	48.79	32.6	110.57	63.99	11.25	18.61	19.05	16.3	0.25	-2	0.000853393	41.89	142.79	148.99	111.22	22.02	25.59	23.8	0.21	-2.25154	0.00753965	32.65	194.42	113.53	62	76.2	82.37	73.52	0.65	-0.621488	0.567655	4.43	5.56	4.99	19.89	14.82	10.97	15.23	3.05	1.60881	5.0474e-06
Solyc09g015170	Receptor-like kinase (AHRD V3.3 *** A0A0K9PDM5_ZOSMR)	3.02	5.49	12.08	6.86	2.76	1.2	1.15	1.7	0.25	-2	0.0294598	11.35	1.82	2.33	5.17	1.26	1.06	1.16	0.22	-2.18442	0.0860726	8.99	3.49	6.24	4.34	5.33	6.08	5.25	0.84	-0.251539	0.694229	6.69	2.32	4.5	0.65	1.3	0.41	0.79	0.18	-2.47393	0.00387324
Solyc04g071070	Unknown protein	13.86	32.07	36.51	27.48	8.77	6.22	6.29	7.09	0.26	-1.94342	0.00032051	32.66	32.09	29.99	31.58	48.37	37.91	43.14	1.37	0.454176	0.633667	30.45	21.42	25.94	51.99	208.85	177.56	146.13	5.63	2.49313	0.00874354	3.28	0.96	2.12	2.49	1.57	4.07	2.71	1.28	0.356144	0.614085
Solyc11g064750	Pentatricopeptide repeat (AHRD V3.3 *** A0A200PRW4_9MAGN)	12.31	3.75	11.46	9.17	1.81	2.19	3.03	2.34	0.26	-1.94342	0.00617423	15.71	5.85	6.05	9.2	1.3	0.86	1.08	0.12	-3.05889	6.37829e-06	5.77	0.61	3.19	4.25	2.95	3.24	3.48	1.09	0.124328	0.9967	10.96	4.83	7.9	1.63	0.89	1.93	1.48	0.19	-2.39593	0.00349917
Solyc10g076510	Pyruvate decarboxylase (AHRD V3.3 *** Q8H9C6_SOLTU)	2.36	2.31	6.88	3.85	1.07	1.1	0.9	1.02	0.26	-1.94342	0.0320905	8.48	1.38	1.59	3.82	1.23	1.83	1.53	0.4	-1.32193	0.500728	2.82	6.83	4.83	1.17	1.33	1.53	1.34	0.28	-1.8365	0.0160643	1.66	1.14	1.4	0.68	1.51	0.88	1.02	0.73	-0.454032	0.929656
Solyc09g075360	Endoglucanase (AHRD V3.11 *** tr|Q42875|Q42875_SOLLC)	4.31	5	11.33	6.88	3.07	1.39	0.9	1.79	0.26	-1.94342	0.033498	10.24	8.64	7.29	8.72	2.26	2.48	2.37	0.27	-1.88897	5.94802e-07	7.43	7.06	7.24	1.9	9.18	8.89	6.66	0.92	-0.120294	0.82587	11.7	3.78	7.74	2.57	1.84	1.59	2	0.26	-1.94342	0.017887
Solyc07g065530	flocculation protein FLO.1	14.81	37.32	82.54	44.89	16.14	9.26	9.31	11.57	0.26	-1.94342	0.0373313	87.25	11.54	11.68	36.82	10.24	7.94	9.09	0.25	-2	0.198586	75.86	32.09	53.98	44.54	58.13	50.53	51.07	0.95	-0.0740006	0.801183	34.72	16.55	25.63	5.73	9.57	6.91	7.4	0.29	-1.78588	0.0129574
Solyc05g052240	Chalcone-flavonone isomerase family protein (AHRD V3.3 *** A0A2G2ZJB2_CAPAN)	13.07	14.06	37.78	21.64	9.24	4.21	3.98	5.81	0.27	-1.88897	0.0310005	24.37	33.16	32.67	30.07	26.29	34.26	30.27	1.01	0.0143553	0.968263	10.48	63.7	37.09	5.67	6.61	5.64	5.97	0.16	-2.64386	0.00768993	26.77	27.14	26.95	15.08	9.4	15.39	13.29	0.49	-1.02915	0.257548
Solyc03g058970	Raffinose synthase family protein (AHRD V3.3 *** A0A2U1L8D0_ARTAN)	8.85	9.3	12.88	10.34	1.95	3.19	3.5	2.88	0.28	-1.8365	1.30986e-06	8.46	15.55	16.46	13.49	20.36	21.36	20.86	1.55	0.632268	0.720851	10.36	14.57	12.46	11.49	19.54	19.76	16.93	1.36	0.443607	0.951415	10.86	8.23	9.54	3.37	3.91	2.91	3.4	0.36	-1.47393	0.00359048
Solyc10g086340	Kinesin (AHRD V3.3 *** A0A200PZ85_9MAGN)	1.14	1.86	2.66	1.89	0.73	0.38	0.48	0.53	0.28	-1.8365	0.0353626	3.05	0.52	0.63	1.4	0.7	0.66	0.68	0.49	-1.02915	0.668394	3.77	0.92	2.35	1.76	2.6	2.29	2.22	0.94	-0.0892673	0.892811	1.46	0.54	1	0.07	0.47	0.49	0.34	0.34	-1.55639	0.426142
Solyc04g082380	cytochrome P450 86A8-like (AHRD V3.3 *-* A0A2I4DDX4_9ROSI)	5.76	8.05	14.23	9.35	3.62	2.76	2.15	2.84	0.3	-1.73697	0.0402499	17.41	4.82	4.67	8.97	5	3.79	4.39	0.49	-1.02915	0.522045	18.32	10.66	14.49	9.77	12.11	10.03	10.64	0.73	-0.454032	0.378868	8.82	3.82	6.32	2.57	3.79	3.36	3.24	0.51	-0.971431	0.551917
Solyc08g029090	B3 domain-containing protein (AHRD V3.3 *-* A0A1Q3DFU3_CEPFO)	4.83	4.12	4.2	4.38	1.64	1.37	1.08	1.36	0.31	-1.68966	0.000478908	5.83	2.14	1.93	3.3	1.81	2.56	2.19	0.66	-0.599462	0.740214	6.46	1.31	3.88	3.36	4.82	3.99	4.06	1.05	0.0703893	0.959275	3.15	2.35	2.75	1.86	1.01	0.54	1.14	0.41	-1.2863	0.344267
Solyc07g052700	MADS-box transcription factor (AHRD V3.3 *** A0A2K3PNN3_TRIPR)	12.04	14.63	6.95	11.21	2.25	4.04	4.09	3.46	0.31	-1.68966	0.00796846	6.62	9.21	9.46	8.43	3.5	3.97	3.74	0.44	-1.18442	0.105521	13.08	11.02	12.05	8.44	8.51	9.05	8.67	0.72	-0.473931	0.239247	0	1.93	0.96	1.13	1.65	1.28	1.35	1.41	0.495695	0.766221
Solyc09g059170	Glycosyltransferase (AHRD V3.3 *** A4GRT2_9SOLA)	26.16	31.06	45.43	34.22	17.42	6.89	7.52	10.61	0.31	-1.68966	0.0142328	51.4	33.32	31.7	38.81	6.91	5.22	6.06	0.16	-2.64386	1.89791e-12	17.27	35.81	26.54	8.82	12.96	13.03	11.6	0.44	-1.18442	0.0741342	7.32	8.13	7.73	5.4	6.03	6.63	6.02	0.78	-0.358454	0.978454
Solyc04g078470	D-type cyclin-3	8.78	13.11	15.45	12.45	6.49	2.77	2.36	3.87	0.31	-1.68966	0.028741	19.7	14.92	11.34	15.32	2.67	3.14	2.91	0.19	-2.39593	6.16836e-09	7.13	7.94	7.54	2.53	8.21	9.49	6.74	0.89	-0.168123	0.78268	13.57	7.2	10.38	5.82	2.5	4.61	4.31	0.42	-1.25154	0.246279
Solyc01g108670	Kinesin (AHRD V3.3 *** A0A200QYC3_9MAGN)	0.86	1.32	2.39	1.52	0.52	0.46	0.52	0.5	0.33	-1.59946	0.0270414	3.09	0.66	0.52	1.42	0.41	0.4	0.41	0.29	-1.78588	0.184366	2.02	0.56	1.29	1.01	1.73	1.47	1.4	1.09	0.124328	0.967584	1	0.38	0.69	0.02	0.14	0.1	0.09	0.13	-2.94342	0.00618005
Solyc03g006840	LOW protein: M-phase inducer phosphatase-like protein (AHRD V3.11 *** tr|Q9FIS0|Q9FIS0_ARATH)	3.5	3.38	3.98	3.62	1.66	1.03	1.04	1.24	0.34	-1.55639	0.00114709	3.37	4.02	4.57	3.99	3.01	2.48	2.75	0.69	-0.535332	0.538014	3.38	4.06	3.72	3.15	4.95	4.73	4.28	1.15	0.201634	0.938844	2.43	0.99	1.71	0.46	0.71	0.24	0.47	0.27	-1.88897	0.0906424
Solyc05g051780	Gamma-glutamyltranspeptidase.1	7.79	5.75	6.38	6.64	1.32	2.83	2.7	2.28	0.34	-1.55639	0.00332974	4.72	3.7	4.28	4.23	1.84	2.18	2.01	0.48	-1.05889	0.0561986	9.44	3.28	6.36	2.63	5.07	4.73	4.14	0.65	-0.621488	0.477151	2.49	2.77	2.63	1.47	1.53	1.48	1.49	0.57	-0.810966	0.582217
Solyc01g099150	Lipoxygenase (AHRD V3.3 *** K4B0V2_SOLLC)	1.75	2.06	2.29	2.03	0.49	0.7	0.89	0.69	0.34	-1.55639	0.0333688	2.63	2.61	3.35	2.86	3.41	3.5	3.46	1.21	0.275007	0.904723	4.57	16.87	10.72	3.52	4.48	4.41	4.14	0.39	-1.35845	0.115159	5.64	4.77	5.21	1.25	2.18	0.68	1.37	0.26	-1.94342	0.00669203
Solyc01g098500	Sugar facilitator protein 5	26.25	34.31	33.01	31.19	10.66	10.88	10.87	10.8	0.35	-1.51457	1.31534e-08	22.99	35.9	37.11	32	8.65	10.54	9.59	0.3	-1.73697	0.00155734	35.62	36.06	35.84	8.69	8.23	9.21	8.71	0.24	-2.05889	7.11459e-11	69.76	54.64	62.2	29.58	33.48	25.67	29.58	0.48	-1.05889	0.0182051
Solyc04g072030	Dynamin-related protein 4C (AHRD V3.3 *** A0A2G2WZ74_CAPBA)	8.96	11.92	8.37	9.75	2.44	3.96	3.75	3.38	0.35	-1.51457	0.000494403	11.07	23.09	24.21	19.46	19.04	20.94	19.99	1.03	0.0426443	0.977195	23.15	107.71	65.43	7.76	12.77	12.45	10.99	0.17	-2.55639	0.0023239	52.12	36.8	44.46	42.95	38.37	44.81	42.04	0.95	-0.0740006	0.654329
Solyc03g096870	cell division cycle 20.2, cofactor of APC complex-like (AHRD V3.3 *** A0A2I4FBA0_9ROSI)	5.04	7.2	9.82	7.35	2.54	2.37	2.82	2.58	0.35	-1.51457	0.00620217	8.84	2.35	3.36	4.85	2.21	2.19	2.2	0.45	-1.152	0.350655	12.81	3.03	7.92	4.87	8.69	7.73	7.1	0.9	-0.152003	0.856492	4.54	1.15	2.84	0.25	0.86	0.62	0.58	0.2	-2.32193	0.0745279
Solyc02g085490	DUF620 domain-containing protein (AHRD V3.3 *** A0A1Q3DK00_CEPFO)	6.73	8.04	8.24	7.67	3.43	2.21	2.41	2.68	0.35	-1.51457	0.00887707	12.06	14.46	13.01	13.18	3.14	2.43	2.79	0.21	-2.25154	9.20714e-06	6.91	6.46	6.69	2.88	3.43	2.9	3.07	0.46	-1.12029	0.0359286	10.3	12.41	11.36	2.82	7.86	3.64	4.77	0.42	-1.25154	0.196934
Solyc01g112080	Lysm domain GPI-anchored protein 2 (AHRD V3.3 *** A0A2U1M2U7_ARTAN)	7.13	7.56	12.48	9.06	4.45	2.35	2.75	3.18	0.35	-1.51457	0.0249489	11.72	3.1	2.43	5.75	2.11	2.02	2.06	0.36	-1.47393	0.283027	8.84	4.37	6.61	5.47	11.62	10.57	9.22	1.39	0.475085	0.895231	11.39	6.93	9.16	2.89	2.82	3.1	2.94	0.32	-1.64386	0.0123893
Solyc06g007610	Glyoxalase-like domain (AHRD V3.11 *** tr|A0A200QDW9|A0A200QDW9_9MAGN)	7.41	5.58	5.79	6.26	1.7	2.8	1.97	2.16	0.35	-1.51457	0.0366546	5.71	8.47	7.98	7.39	2.89	4.18	3.54	0.48	-1.05889	0.228875	12.5	3.17	7.83	3.31	20.74	17.98	14.01	1.79	0.83996	0.817209	8.7	4.3	6.5	2.59	0.99	3.35	2.31	0.36	-1.47393	0.2927
Solyc04g011850	Glutaredoxin (AHRD V3.3 *** A0A1L7MRR3_SOLPI)	4.25	5.79	2.45	4.16	14.25	15.78	12.3	14.11	3.39	1.76129	0.00747894	3.32	6.35	8.41	6.03	9.97	9.54	9.75	1.62	0.695994	0.80571	8.66	0	4.33	31.01	27.8	27.13	28.65	6.62	2.72683	0.154578	0	0	0	0	0	0	0	1	0	1
Solyc04g009190	UPF0664 stress-induced protein C29B12.11c (AHRD V3.3 *** A0A1J3EGS3_NOCCA)	4.43	1.5	2.2	2.71	4.76	10.57	12.36	9.23	3.41	1.76977	0.0069743	3.73	3.22	3.53	3.49	3.66	4.76	4.21	1.21	0.275007	0.911331	4.98	3.12	4.05	6.18	5.33	3.59	5.03	1.24	0.31034	0.973187	4.87	4.97	4.92	5.04	5.29	3.98	4.77	0.97	-0.0439433	0.780436
Solyc08g065910	blind-like5	1.02	3.32	1.3	1.88	5.43	6.79	9.19	7.14	3.8	1.926	0.0183097	0.8	0.16	0	0.32	0.86	1.02	0.94	2.94	1.55582	1	2.3	0	1.15	4.87	2.2	2.45	3.17	2.76	1.46467	0.683617	0	0.17	0.09	1.41	0.88	0.2	0.83	9.22	3.20477	1
Solyc02g090920	Alpha/beta-Hydrolases superfamily protein (AHRD V3.3 *** F4K4J2_ARATH)	0.75	0.41	0.36	0.51	2.63	2.1	1.85	2.19	4.29	2.10098	0.00414067	0.42	0.42	0.62	0.49	2.33	1.57	1.95	3.98	1.99277	0.099486	1.89	0.5	1.19	1.86	6.83	7.09	5.26	4.42	2.14405	0.174288	1.37	0.94	1.16	0.54	1.39	0.96	0.96	0.83	-0.268817	0.985161
Solyc05g047680	Cytochrome P450 (AHRD V3.3 *** A0A2U1MQN4_ARTAN)	2.17	1.03	0.29	1.16	6.41	8.84	7.37	7.54	6.5	2.70044	1.30986e-06	3.67	0.06	0.22	1.32	0.36	1.08	0.72	0.55	-0.862496	0.903975	0.25	1.25	0.75	0.11	0.07	0.12	0.1	0.13	-2.94342	0.150504	0.14	0.18	0.16	3.23	4.23	4.28	3.91	24.44	4.61117	2.39498e-09
Solyc09g059020	Quinone-oxidoreductase QR1, chloroplastic (AHRD V3.3 *** QR1_TRIVS)	2.2	2.72	1.72	2.21	15.79	14.72	20.83	17.11	7.74	2.95233	6.65638e-22	1.98	0.87	0.92	1.26	5.27	5.04	5.15	4.09	2.0321	0.00544677	2.71	1.48	2.09	13.97	13.89	11.79	13.22	6.33	2.66221	9.31065e-06	1.62	3.75	2.69	2.66	8.74	3.43	4.94	1.84	0.879706	0.254938
Solyc01g016460	Unknown protein	0	0.3	0	0.1	9.01	9	10.53	9.51	95.1	6.57137	0.000263991	0	0	0	0	8.11	8.43	8.27	827	9.69174	0.000378555	0	0	0	7.43	10.8	11.4	9.88	988	9.94837	0.00185811	0.29	0	0.14	5.15	5.56	4.03	4.91	35.07	5.13217	0.017887
Solyc12g044190	Pvr4 (AHRD V3.3 *** A0A1D5AHY8_CAPAN)	0.03	0	0	0.01	2.03	0.76	0.95	1.25	125	6.96578	2.03915e-05	0.03	0	0	0.01	2.85	2.48	2.67	267	8.0607	3.10207e-07	0.03	0	0.01	5.65	4.79	5.82	5.42	542	9.08215	4.99563e-06	0.07	0	0.04	0.29	3.28	0.29	1.29	32.25	5.01123	0.0484143
Solyc10g079680	bHLH transcription factor 068	6.7	0	45.19	17.3	1.71	0.11	0.13	0.65	0.04	-4.64386	0.549243	3.82	6.74	5.99	5.52	0.15	0	0.07	0.01	-6.64386	0.00335783	19.16	8.83	14	0.54	0	0	0.18	0.01	-6.64386	1.12929e-07	0.78	8.07	4.42	6.62	1.36	5.44	4.47	1.01	0.0143553	0.883319
Solyc08g067440	N-alpha-acetyltransferase 50 (AHRD V3.3 *** A0A1U8DSA6_CAPAN)	5.37	5.4	5.58	5.45	2.06	0.87	0.61	1.18	0.22	-2.18442	0.0692218	6.08	2.54	1.64	3.42	0	0	0	0.01	-6.64386	0.00906936	4.91	0.64	2.77	1.03	1.57	3.86	2.15	0.78	-0.358454	0.878574	0.17	0.87	0.52	0.46	0	0	0.15	0.29	-1.78588	1
Solyc02g084032	Unknown protein	1.17	2.09	1.51	1.59	0	0	0.15	0.05	0.03	-5.05889	0.0795841	2.04	1.74	2.61	2.13	0	0	0	0.01	-6.64386	0.0100198	0.28	1.75	1.02	0.62	0.98	0.32	0.64	0.63	-0.666576	0.793	0.26	0	0.13	0	0	0	0	0.08	-3.64386	1
Solyc06g160840	NB-LRR tospovirus immune receptor (AHRD V3.11 *-* tr|A0A221IWV0|A0A221IWV0_9SOLN)	0.42	0.11	1.17	0.57	0.12	0	0	0.04	0.07	-3.8365	1	1.45	1.06	1.54	1.35	0	0	0	0.01	-6.64386	0.0263305	2.14	2.67	2.41	0.39	0	0.13	0.17	0.07	-3.8365	0.0349869	0.22	2.05	1.14	0.73	0.15	1.15	0.68	0.6	-0.736966	0.908514
Solyc02g084260	DNA mismatch repair protein MLH3 (AHRD V3.3 *-* A0A2G2XFY3_CAPBA)	2.12	0.63	0.07	0.94	0	0	0	0.01	0.01	-6.64386	0.0802839	1.04	1.24	0.65	0.98	0	0	0	0.01	-6.64386	0.0282693	0.34	1.34	0.84	0	0	0	0	0.01	-6.64386	0.0803185	0.31	0	0.15	0	0	0	0	0.07	-3.8365	1
Solyc04g081080	Receptor-like protein kinase (AHRD V3.3 *** A0A0A0KGM3_CUCSA)	0.1	0.35	0.49	0.31	0.11	0.05	0.06	0.07	0.23	-2.12029	0.488982	1.14	0.21	0.18	0.51	0	0	0	0.02	-5.64386	0.0182498	0.41	0.15	0.28	0.24	0.53	0.52	0.43	1.54	0.62293	0.905074	0.07	0.03	0.05	0	0	0	0	0.2	-2.32193	1
Solyc10g011925	Phenylalanine ammonia-lyase (AHRD V3.11 *** tr|A0A2G3BJ62|A0A2G3BJ62_CAPCH)	0.37	0.05	0.08	0.17	0	0	0	0.01	0.06	-4.05889	1	0.34	0.58	0.89	0.6	0	0	0	0.02	-5.64386	0.0305285	0.72	0.12	0.42	0	0.29	0	0.1	0.24	-2.05889	0.641045	0	0.24	0.12	0	0	0	0	0.08	-3.64386	1
Solyc10g005400	Inositol oxygenase (AHRD V3.3 *** A0A2U1PDJ1_ARTAN)	0.78	4.11	11.39	5.43	6.24	1.22	0.95	2.8	0.52	-0.943416	0.920783	5.76	2.94	4.19	4.3	0.09	0.17	0.13	0.03	-5.05889	2.59385e-05	1.31	2.62	1.97	0.08	0.1	0.25	0.14	0.07	-3.8365	0.00932122	1.99	1.35	1.67	0.09	0.63	0	0.24	0.14	-2.8365	0.146709
Solyc03g044600	Unknown protein	25.1	20.41	23.23	22.91	20.33	12.12	12.63	15.03	0.66	-0.599462	0.715395	89.57	52.74	64.44	68.92	3.69	1.41	2.55	0.04	-4.64386	6.44865e-19	11.89	77.98	44.94	0.26	4.63	2.16	2.35	0.05	-4.32193	0.00123199	63.24	41.93	52.59	31.44	36.15	25.66	31.08	0.59	-0.761213	0.463221
Solyc06g064820	GDSL esterase/lipase (AHRD V3.3 *** A0A2G3DGI0_CAPCH)	1.53	2.76	4.69	2.99	1.83	0.19	0.07	0.7	0.23	-2.12029	0.374624	2.27	4.12	4.87	3.75	0.16	0.24	0.2	0.05	-4.32193	0.00018364	1.16	3.29	2.23	0.52	2.46	2.16	1.71	0.77	-0.37707	0.761516	6.48	2.43	4.46	0.25	0.92	0.28	0.48	0.11	-3.18442	0.00306296
Solyc05g005680	Xyloglucan endotransglucosylase/hydrolase (AHRD V3.3 *** K4BW96_SOLLC)	3.64	6.24	2.92	4.27	3.74	1.94	1.66	2.45	0.57	-0.810966	0.727051	5.27	1.33	1.13	2.58	0.17	0.08	0.12	0.05	-4.32193	0.00836205	3.63	2.35	2.99	1.68	3.29	4.75	3.24	1.08	0.111031	0.940515	4.18	2.33	3.25	1.02	0.77	1.54	1.11	0.34	-1.55639	0.235156
Solyc08g160300	WD40 repeat (AHRD V3.11 *** tr|A0A200RC43|A0A200RC43_9MAGN)	0.56	1.11	1.2	0.96	0.78	0.24	0.34	0.45	0.47	-1.08927	0.74123	1.22	1.23	1.19	1.21	0.06	0.06	0.06	0.05	-4.32193	0.0122906	0.26	0.35	0.3	0.74	2.18	1.42	1.45	4.83	2.27202	0.219752	1.18	0.6	0.89	0.26	0.06	0	0.11	0.12	-3.05889	0.159663
Solyc00g500078	Ribosomal protein L2, plastid (AHRD V3.3 *-* A0A2U1PJW3_ARTAN)	14.89	65.67	10.91	30.49	162.85	3.04	4.14	56.68	1.86	0.895303	1	90.18	7.95	2.17	33.43	2.17	1.29	1.73	0.05	-4.32193	0.0177867	2.73	8.79	5.76	2.78	46.78	46.71	32.09	5.57	2.47768	0.340191	3.47	1.26	2.37	2.9	2.9	4.03	3.28	1.38	0.464668	0.60315
Solyc03g093120	Xyloglucan endotransglucosylase/hydrolase (AHRD V3.3 *** Q6RHY0_SOLLC)	0.88	0.61	0.22	0.57	0.12	0.44	0.52	0.36	0.63	-0.666576	0.906522	10.31	0.3	0.26	3.62	0.11	0.25	0.18	0.05	-4.32193	0.0482793	1.1	0.17	0.64	5.45	3.77	2.44	3.89	6.08	2.60407	0.0396676	0.49	0.69	0.59	6.76	0.44	7.47	4.89	8.29	3.05137	0.0838387
Solyc03g119990	Alpha/beta-Hydrolases superfamily protein (AHRD V3.3 *** A0A2U1NI49_ARTAN)	4.66	6.92	6.29	5.96	5.99	2.43	1.91	3.44	0.58	-0.785875	0.69678	9.56	2.02	1.47	4.35	0.34	0.19	0.27	0.06	-4.05889	0.000703828	3.97	1.06	2.52	1.75	5.07	4.75	3.86	1.53	0.613532	0.868421	4.5	2.27	3.38	1.1	1.36	0.91	1.12	0.33	-1.59946	0.0803975
Solyc01g095450	GDSL esterase/lipase (AHRD V3.11 *** tr|A0A2G2W6L9|A0A2G2W6L9_CAPBA)	6.57	5	5.43	5.67	6.7	3.62	2.32	4.21	0.74	-0.434403	0.91482	6.23	1.27	1.64	3.05	0.23	0.15	0.19	0.06	-4.05889	0.00362279	7.56	0.64	4.1	4.27	2.8	2.36	3.14	0.77	-0.37707	0.870802	1.6	0.36	0.98	0	0.15	0	0.05	0.05	-4.32193	1
Solyc04g076190	Eukaryotic aspartyl protease family protein (AHRD V3.3 *** F4K5B9_ARATH)	30.45	55.01	71.93	52.46	36.4	8.11	8.34	17.62	0.34	-1.55639	0.623917	49.85	8.53	9.63	22.67	1.85	1.17	1.51	0.07	-3.8365	4.29928e-05	15.31	4.12	9.71	2.54	22.35	25.64	16.84	1.73	0.790772	0.85405	11.14	6.02	8.58	1.9	4.41	1.56	2.62	0.31	-1.68966	0.0565256
Solyc02g091690	bHLH transcription factor 081	11.08	14.18	6.09	10.45	11.82	4.15	6.28	7.42	0.71	-0.494109	0.889523	9.69	1.9	1.76	4.45	0.28	0.37	0.33	0.07	-3.8365	0.00549901	6.41	1.21	3.81	2.87	9.66	10	7.51	1.97	0.978196	0.737126	5.75	3.91	4.83	1.32	1.51	0.85	1.23	0.25	-2	0.0270651
Solyc02g082820	cyclin B2	2.01	3.04	6.21	3.75	1.82	0.96	1.02	1.27	0.34	-1.55639	0.16634	6.52	0.84	1.22	2.86	0.22	0.17	0.2	0.07	-3.8365	0.00836205	7.28	1.37	4.33	3.49	4.24	4.32	4.02	0.93	-0.104697	0.900661	1.88	0.43	1.16	0.23	0.52	0.06	0.27	0.23	-2.12029	0.300539
Solyc00g500033	Ribosomal protein L2, plastid (AHRD V3.3 *-* A0A2U1PJW3_ARTAN)	15.54	65.84	9.41	30.26	169.18	3.37	3.35	58.63	1.94	0.956057	1	85.33	19.57	1.58	35.49	1.74	3.45	2.6	0.07	-3.8365	0.0302385	2.73	9.4	6.07	1.59	49.81	43.61	31.67	5.22	2.38405	0.437037	3.63	2.1	2.87	3.79	3.12	5.03	3.98	1.39	0.475085	0.539631
Solyc10g047530	Phototropic-responsive NPH3 family protein (AHRD V3.3 *** A0A2U1PJR6_ARTAN)	4.38	6.27	6.4	5.68	4.35	2.91	3.36	3.54	0.62	-0.68966	0.595553	10.88	2.19	1.98	5.02	0.27	0.54	0.41	0.08	-3.64386	0.00138249	5.51	0.72	3.11	2.59	6.52	6.05	5.05	1.62	0.695994	0.845308	1.57	1.52	1.54	0	0.34	0.25	0.2	0.13	-2.94342	0.0348687
Solyc02g083880	Gibberellin-regulated protein 3 (AHRD V3.3 *** A0A1U8FMR2_CAPAN)	3.51	4.73	1.46	3.23	3.92	4.02	2.99	3.64	1.13	0.176323	0.933761	11.17	6.18	5.34	7.56	0.94	0.23	0.58	0.08	-3.64386	0.00145054	11.24	1.55	6.4	20.26	40.82	46.35	35.81	5.6	2.48543	0.0506826	7.52	6.82	7.17	4.1	0.97	2.73	2.6	0.36	-1.47393	0.381095
Solyc08g078940	Bifunctional inhibitor/lipid-transfer protein/seed storage 2S albumin superfamily protein (AHRD V3.3 *** F4IC43_ARATH)	0.26	1.23	2.56	1.35	0.22	0.21	0	0.14	0.1	-3.32193	1	3.96	30.21	27.05	20.41	2.13	1.05	1.59	0.08	-3.64386	0.00425142	0	1.25	0.62	0	0.62	0	0.21	0.34	-1.55639	1	73.63	36.21	54.92	0.27	16.67	0	5.65	0.1	-3.32193	0.536856
Solyc04g008900	Transmembrane protein, putative (DUF247) (AHRD V3.3 *** Q9SN03_ARATH)	0.61	2.38	2.21	1.73	0.8	0	0.12	0.31	0.18	-2.47393	0.281328	0.64	1.35	1.92	1.3	0.14	0.07	0.11	0.08	-3.64386	0.0333443	1.37	0.26	0.82	0.25	8.91	7.15	5.44	6.63	2.72901	0.2875	4.52	0.73	2.62	0	0	0.16	0.05	0.02	-5.64386	0.0029195
Solyc07g056360	Transcription factor PAR2 (AHRD V3.3 *** A0A1U8H7M7_CAPAN)	20.15	14.06	11.54	15.25	13.69	7.06	10.16	10.3	0.68	-0.556393	0.855744	22.13	18.7	13.97	18.27	1.05	2.08	1.56	0.09	-3.47393	9.98047e-06	13.76	13.82	13.79	2.24	27.27	28.94	19.48	1.41	0.495695	0.968653	27.38	22.61	24.99	10.4	15.44	22.29	16.04	0.64	-0.643856	0.774169
Solyc02g030120	Subtilisin-like protease-like protein (AHRD V3.3 *** A0A2K3PRK8_TRIPR),Pfam:PF17766	9.39	16.7	14.3	13.46	8.77	7.76	5.88	7.47	0.55	-0.862496	0.584393	22.11	7.35	7.11	12.19	1.35	0.8	1.08	0.09	-3.47393	0.00123327	11.53	6.6	9.06	5.93	9.74	7.71	7.79	0.86	-0.217591	0.748107	14.98	7.3	11.14	4.71	3.33	3.13	3.72	0.33	-1.59946	0.189536
Solyc04g009980	Protein LIGHT-DEPENDENT SHORT HYPOCOTYLS 6 (AHRD V3.3 *** A0A2G3CE82_CAPCH)	1.34	0.39	3.47	1.73	0.98	0	0	0.33	0.19	-2.39593	0.621991	3.13	4.1	4.28	3.84	0.5	0.17	0.34	0.09	-3.47393	0.00903488	1.55	5.54	3.54	0.31	0.59	1.44	0.78	0.22	-2.18442	0.174606	2.69	1.95	2.32	0	1.38	0.58	0.65	0.28	-1.8365	0.468342
Solyc09g064490	Subtilisin-like protease SDD1-like protein (AHRD V3.3 *** A0A2K3NJP3_TRIPR)	0.27	0.58	0.95	0.6	0.52	0.03	0.08	0.21	0.35	-1.51457	0.717809	0.87	0.92	0.65	0.81	0.09	0.04	0.07	0.09	-3.47393	0.0189183	0.3	0.33	0.32	0.04	0.67	0.64	0.45	1.41	0.495695	0.975218	0.58	0.3	0.44	0	0.18	0	0.06	0.14	-2.8365	1
Solyc04g008650	Inactive leucine-rich repeat receptor-like serinethreonine-protein kinase (AHRD V3.3 *** A0A314KSQ6_NICAT)	0.86	1.31	2.66	1.61	1.61	0.41	0.48	0.83	0.52	-0.943416	0.774882	3.01	2.26	1.67	2.31	0.1	0.33	0.22	0.1	-3.32193	8.60958e-05	1.29	1.09	1.19	0.49	1.63	2.16	1.43	1.2	0.263034	0.981817	3.56	1.49	2.52	0.4	1.09	0.28	0.59	0.23	-2.12029	0.071045
Solyc09g090680	Cysteine-rich repeat secretory protein 3 (AHRD V3.3 *** A0A2G3CR65_CAPCH)	9.94	14.54	12	12.16	12.73	6.59	6.03	8.45	0.69	-0.535332	0.827015	20.34	3.98	4.51	9.61	0.96	0.87	0.92	0.1	-3.32193	0.000691748	6.3	5.27	5.79	1.69	6.34	5.56	4.53	0.78	-0.358454	0.676761	7.91	5.56	6.73	2.38	4.44	3.25	3.36	0.5	-1	0.354882
Solyc01g060410	GPI-anchored adhesin-like protein (AHRD V3.3 *** Q9M2F2_ARATH)	0.85	2.01	3.19	2.02	1.33	0.4	0.5	0.74	0.37	-1.4344	0.414509	5	1.29	0.71	2.33	0.19	0.29	0.24	0.1	-3.32193	0.00950061	3.07	0.77	1.92	2	2.42	2.79	2.4	1.25	0.321928	0.959987	1.61	0.57	1.09	0.27	0.23	0.34	0.28	0.26	-1.94342	0.168428
Solyc11g011310	Rhamnogalacturonate lyase family protein (AHRD V3.11 *** tr|A0A2U1PQM1|A0A2U1PQM1_ARTAN)	0.69	0.97	0.54	0.73	0.33	0.02	0	0.12	0.16	-2.64386	0.195548	0.92	0.6	0.9	0.81	0.1	0.07	0.09	0.11	-3.18442	0.00112256	0.81	0.33	0.57	0.09	1.21	0.87	0.72	1.26	0.333424	0.986187	0.08	0	0.04	0	0.05	0.03	0.03	0.75	-0.415037	1
Solyc12g006570	Sesquiterpene synthase (AHRD V3.3 *** G5CV52_SOLLC)	1.63	1.94	5.27	2.95	5.11	0.82	0.53	2.15	0.73	-0.454032	0.97219	9.09	2.3	2.02	4.47	0.41	0.58	0.49	0.11	-3.18442	0.00220569	1.03	0.77	0.9	0.32	1.29	1.28	0.96	1.07	0.0976108	0.945247	1.16	0.4	0.78	0	0	0.27	0.09	0.12	-3.05889	0.256021
Solyc06g084450	Rho GTPase-activating protein 2 (AHRD V3.3 *** A0A2G2WMS1_CAPBA)	1.03	3.75	6.88	3.89	1.59	0.99	0.65	1.08	0.28	-1.8365	0.220671	6.95	0.82	1.73	3.17	0.4	0.31	0.35	0.11	-3.18442	0.0406604	4.59	2.61	3.6	2.33	4.34	3.85	3.51	0.97	-0.0439433	0.846877	5.68	2.07	3.88	0.08	0.57	0.09	0.25	0.06	-4.05889	0.00125874
Solyc09g057760	PDDEXK-like protein (AHRD V3.3 *-* A0A2U1LF29_ARTAN)	22.15	0.62	68.4	30.39	2	0.31	0.61	0.97	0.03	-5.05889	0.125441	29.95	9.9	11.27	17.04	2.4	1.59	2	0.12	-3.05889	1.68794e-05	44.95	37.56	41.26	1.34	3.42	2.29	2.35	0.06	-4.05889	2.07891e-20	1.62	5.16	3.39	2.33	0.96	3.25	2.18	0.64	-0.643856	0.883319
Solyc12g006750	Unknown protein	10.42	0	77.25	29.22	0.73	0	0	0.24	0.01	-6.64386	0.491488	37.02	83.67	92.47	71.05	4.8	11.7	8.25	0.12	-3.05889	0.000125866	42.47	57.57	50.02	5.2	0	0.42	1.87	0.04	-4.64386	0.00138555	0	5.06	2.53	1.79	0	4.56	2.12	0.84	-0.251539	0.985161
Solyc12g006730	Unknown protein	20.78	2.52	81.5	34.93	8.9	0.72	0.42	3.35	0.1	-3.32193	0.549405	27.25	34.89	43.46	35.2	1.86	6.91	4.38	0.12	-3.05889	0.000320338	34.64	43.29	38.97	5.53	1.08	0.88	2.5	0.06	-4.05889	0.000226125	1.06	6.28	3.67	14.3	0.95	10.77	8.67	2.36	1.23879	0.412523
Solyc09g097890	Cytochrome b5.1	8.31	14.9	15.38	12.86	16.11	7.86	8.37	10.78	0.84	-0.251539	0.96253	12.31	3.89	3.32	6.51	0.7	0.91	0.8	0.12	-3.05889	0.000507141	5.18	7.94	6.56	1.87	4.67	5.62	4.05	0.62	-0.68966	0.409786	7.17	6.93	7.05	9.88	5.49	9.78	8.38	1.19	0.250962	0.41481
Solyc02g088830	hydroxyproline-rich glycoprotein family protein Chr3:377122-377577 FORWARD LENGTH=126 201606 (AHRD V3.11 *-* AT3G02120.1)	3.7	12.97	26.69	14.45	6.21	3.68	4.62	4.84	0.33	-1.59946	0.275165	29.18	5.09	4.92	13.06	1.35	1.85	1.6	0.12	-3.05889	0.0161349	36.9	15.62	26.26	12.1	16.57	13.54	14.07	0.54	-0.888969	0.137005	29.12	6.05	17.59	5.56	3.31	4.12	4.33	0.25	-2	0.0671176
Solyc00g500328	Ribosomal protein L2, plastid (AHRD V3.3 *-* A0A2U1PJW3_ARTAN)	30.01	83.95	14.68	42.88	205.16	15.97	13.24	78.12	1.82	0.863938	0.903519	111.72	15.88	12.29	46.63	5.72	5.42	5.57	0.12	-3.05889	0.0177867	6.32	14.7	10.51	11.92	69.4	65.4	48.91	4.65	2.21723	0.224395	5.54	8.04	6.79	14.69	12.3	26.85	17.95	2.64	1.40054	0.0134041
Solyc02g075620	Pectinesterase (AHRD V3.11 *** tr|A0A1U8FXV9|A0A1U8FXV9_CAPAN)	0.27	0.6	0.59	0.49	0.23	0.09	0.07	0.13	0.27	-1.88897	0.428029	1.01	1.13	0.49	0.88	0.08	0.15	0.11	0.12	-3.05889	0.0257769	0.36	0.26	0.31	0.07	0.09	0.37	0.18	0.58	-0.785875	0.746638	2.3	1.08	1.69	0.04	0.4	0.04	0.16	0.09	-3.47393	0.00895749
Solyc12g087940	Eukaryotic aspartyl protease family protein (AHRD V3.3 *** F4K5B9_ARATH)	53.15	41.47	69.01	54.54	40.59	4.13	3.12	15.95	0.29	-1.78588	0.738108	23.85	22.01	25.3	23.72	2.94	3.26	3.1	0.13	-2.94342	1.36417e-15	20.64	5.73	13.19	1.73	26.16	26.38	18.09	1.37	0.454176	0.957607	159.25	60.83	110.04	3.88	11	2.52	5.8	0.05	-4.32193	2.32518e-11
Solyc09g074300	Histone H2A (AHRD V3.3 *** A0A1U8GAC7_CAPAN)	41.07	71.66	88.64	67.12	37.21	22.93	24.71	28.28	0.42	-1.25154	0.0828597	92.24	28.19	22.38	47.6	7.69	4.84	6.27	0.13	-2.94342	0.000378555	81.07	27.78	54.42	33.85	42.14	49.34	41.78	0.77	-0.37707	0.619016	19.13	11.9	15.52	9.22	3.69	7.44	6.78	0.44	-1.18442	0.383028
Solyc09g074470	Kinase interacting (KIP1-like) protein (AHRD V3.3 *** A0A2K3LEM5_TRIPR)	6.74	10.28	14.38	10.47	7.18	4.13	6.08	5.8	0.55	-0.862496	0.51778	20.57	4.91	4.5	9.99	1.47	1.09	1.28	0.13	-2.94342	0.00264003	17.13	6.64	11.88	8.15	19.32	14.48	13.98	1.18	0.238787	0.995996	6.83	2.12	4.47	0.47	1.6	0.32	0.8	0.18	-2.47393	0.0497871
Solyc06g043150	WD40 repeat (AHRD V3.3 *** A0A200R530_9MAGN)	1.36	3.89	6.59	3.95	2.28	0.97	1.07	1.44	0.36	-1.47393	0.361287	6.14	2.16	1.64	3.31	0.25	0.62	0.43	0.13	-2.94342	0.00591314	7.45	2.46	4.96	3.99	3.69	4.26	3.98	0.8	-0.321928	0.722863	4.59	1.62	3.1	0.26	0.45	0.14	0.28	0.09	-3.47393	0.00152341
Solyc03g117730	Tubby-like protein 8 (AHRD V3.3 *** A0A2G2WQC4_CAPBA)	1.4	4.74	5.41	3.85	2.07	0.9	0.68	1.22	0.32	-1.64386	0.271309	9.33	2.64	2.26	4.74	0.66	0.58	0.62	0.13	-2.94342	0.00595991	4.44	2.57	3.5	1.29	4.15	3.31	2.92	0.83	-0.268817	0.757734	4.85	1.44	3.14	0.51	0.09	0.19	0.26	0.08	-3.64386	0.00864905
Solyc10g048140	Zinc finger protein (AHRD V3.3 *-* A0A200QFH3_9MAGN)	13.68	0.41	25.7	13.26	0.22	0.51	1.79	0.84	0.06	-4.05889	0.257623	11.11	3.81	3.45	6.12	0.39	1.17	0.78	0.13	-2.94342	0.00658587	11.64	5.55	8.6	0.48	0	0	0.16	0.02	-5.64386	1.15709e-05	1.2	4.3	2.75	0.67	1.08	0.15	0.63	0.23	-2.12029	0.261203
Solyc08g067940	thionin-like protein 2 (AHRD V3.3 -** XP_021609289.1)	1.74	5.01	6.86	4.54	6.27	1.36	0.95	2.86	0.63	-0.666576	0.90899	3.26	8.05	7.15	6.15	0.87	0.69	0.78	0.13	-2.94342	0.00847919	4.69	7.25	5.97	0.16	4.69	8.66	4.5	0.75	-0.415037	0.826322	16.51	3.55	10.03	2.69	1.44	3.04	2.39	0.24	-2.05889	0.116923
Solyc04g050570	GDSL esterase/lipase (AHRD V3.3 *** A0A1U8GR17_CAPAN)	1.76	1.91	3.02	2.23	1.61	0.06	0.28	0.65	0.29	-1.78588	0.51099	2.08	1.38	3.5	2.32	0.31	0.31	0.31	0.13	-2.94342	0.0123073	0.78	1.16	0.97	0.42	1.8	1.69	1.3	1.34	0.422233	0.983498	13.25	3.42	8.34	0.79	0.55	1.07	0.8	0.1	-3.32193	0.000193769
Solyc00g500129	Ribosomal protein L2, plastid (AHRD V3.3 *-* A0A2U1PJW3_ARTAN)	25.14	68.96	10.7	34.93	169.31	11.92	11.68	64.3	1.84	0.879706	0.903073	87.26	13.43	9.79	36.83	4.97	4.52	4.74	0.13	-2.94342	0.0210478	5.39	13.66	9.53	10.07	56.98	54.07	40.37	4.24	2.08406	0.2875	5.68	6.01	5.84	12.55	10.65	23.32	15.51	2.66	1.41143	0.00913927
Solyc01g096450	Eukaryotic aspartyl protease family protein (AHRD V3.11 *** tr|A0A2U1PLR1|A0A2U1PLR1_ARTAN)	73.63	110.43	132.44	105.5	94.68	34.8	34.53	54.67	0.52	-0.943416	0.500559	183.34	37.49	38.76	86.53	12.31	11.82	12.07	0.14	-2.8365	0.000801781	82.88	42.29	62.58	31.04	121.38	119.68	90.7	1.45	0.536053	0.904678	46.28	43.58	44.93	15.09	15.11	14.51	14.9	0.33	-1.59946	1.06387e-05
Solyc10g074540	Protein EXORDIUM-like 3 (AHRD V3.3 *** A0A1U8DVK9_CAPAN)	30.34	30.28	38.72	33.11	22.96	19.83	16.72	19.84	0.6	-0.736966	0.253471	106.08	16.08	13.72	45.29	7.44	5.17	6.3	0.14	-2.8365	0.0163327	21.12	7.91	14.52	23.09	43.72	43.03	36.61	2.52	1.33342	0.22509	39.08	47.46	43.27	31.54	24.81	32.06	29.47	0.68	-0.556393	0.742207
Solyc00g500199	Photosystem I P700 chlorophyll a apoprotein .1	24.11	67.83	12.27	34.74	163.95	12.08	11.11	62.38	1.8	0.847997	0.906668	89	12.85	9.79	37.21	5.39	4.73	5.06	0.14	-2.8365	0.0302385	5.39	12.68	9.04	11.21	52.15	50.72	38.03	4.21	2.07382	0.243919	5.36	6.21	5.79	12.55	9.16	21.15	14.29	2.47	1.30451	0.0179785
Solyc05g005580	DUF936 domain-containing protein (AHRD V3.3 *** A0A1Q3CQ68_CEPFO)	0.72	2.16	4.11	2.33	1.12	0.37	0.53	0.67	0.29	-1.78588	0.257551	4.44	0.95	0.88	2.09	0.29	0.29	0.29	0.14	-2.8365	0.0342856	4.28	2.09	3.19	2.25	3.09	2.71	2.68	0.84	-0.251539	0.674635	2.71	1.3	2	0.25	0.15	0	0.13	0.07	-3.8365	0.00152341
Solyc01g107730	D-type cyclin-2	6.07	11.38	11.27	9.57	7.46	1.35	1.7	3.5	0.37	-1.4344	0.691512	10.79	9.58	11.54	10.64	1.6	1.58	1.59	0.15	-2.73697	1.15564e-09	8.67	4.83	6.75	2.99	7.92	10.24	7.05	1.04	0.0565835	0.916134	12.99	4.49	8.74	4.42	3.21	3.62	3.75	0.43	-1.21759	0.284091
Solyc08g068480	Auxin-responsive GH3 family protein (AHRD V3.3 *-* A0A2U1MRW5_ARTAN)	119.12	157.37	110.9	129.13	98.32	57.02	52.33	69.22	0.54	-0.888969	0.298316	101.65	136.93	168.36	135.65	20.89	18.89	19.89	0.15	-2.73697	1.2322e-07	63.45	10.06	36.76	36.17	11.9	16.8	21.62	0.59	-0.761213	0.70513	210.26	172.27	191.26	86.75	135.07	54.39	92.07	0.48	-1.05889	0.172138
Solyc03g044900	Calmodulin-like .1	5.04	5.74	5.28	5.35	4.23	0.77	1.01	2	0.37	-1.4344	0.464998	11.86	7.08	5.96	8.3	1.61	0.86	1.24	0.15	-2.73697	6.7827e-05	5.49	5.71	5.6	2.95	7.35	8.71	6.34	1.13	0.176323	0.947725	16.56	6.93	11.74	3.05	4.45	3.44	3.65	0.31	-1.68966	0.0498512
Solyc04g078310	cyclin A3_1	1.38	2.01	3.21	2.2	1.3	0.74	0.86	0.97	0.44	-1.18442	0.545624	3.7	2.68	2.36	2.91	0.43	0.43	0.43	0.15	-2.73697	0.00168685	2.9	1.14	2.02	0.87	2.92	2.22	2	0.99	-0.0144996	0.916933	2.11	1	1.55	0.27	0.27	0	0.18	0.12	-3.05889	0.0855227
Solyc09g091760	bHLH transcription factor 151	4.37	5.04	3.31	4.24	5.79	4.84	5.28	5.3	1.25	0.321928	0.785327	4.75	5.32	4.38	4.82	0.57	0.84	0.7	0.15	-2.73697	0.00201252	2.97	2.4	2.69	3.76	3.63	5.8	4.4	1.64	0.713696	0.79864	6.25	3.01	4.63	2.62	3.49	2.79	2.97	0.64	-0.643856	0.813053
Solyc10g085700	Aminotransferase-like, plant mobile domain-containing protein (AHRD V3.3 *-* A0A118K705_CYNCS)	4.63	10.47	5.8	6.97	2.77	3.1	3.33	3.07	0.44	-1.18442	0.257623	4.34	3.02	4.64	4	0.44	0.77	0.6	0.15	-2.73697	0.00231403	4.74	1.67	3.21	3.76	1.42	0.63	1.94	0.6	-0.736966	0.750052	0.17	0.64	0.41	0.68	0.8	0.26	0.58	1.41	0.495695	1
Solyc10g008440	Expansin-B3 (AHRD V3.3 *** A0A2G3BCT4_CAPCH)	5.16	5.16	4.92	5.08	5.31	3.43	5.17	4.64	0.91	-0.136062	0.99919	3.65	1.84	2.49	2.66	0.39	0.39	0.39	0.15	-2.73697	0.00836205	3.94	1.01	2.48	0.63	4.91	5.51	3.68	1.48	0.565597	0.928889	2.83	0.57	1.7	0.6	0.81	1.02	0.81	0.48	-1.05889	0.707515
Solyc03g044930	Unknown protein	17.81	27.06	8.81	17.89	20.62	4.64	3.88	9.71	0.54	-0.888969	0.862013	18.28	16.02	17.06	17.12	0.85	4.23	2.54	0.15	-2.73697	0.0368699	8.58	3.21	5.89	0.78	4.97	5.69	3.81	0.65	-0.621488	0.80459	0.65	0.82	0.73	0	0	0.99	0.33	0.45	-1.152	1
Solyc09g091390	glycine-rich protein 5-like (AHRD V3.3 *-* XP_004247821.1)	0.48	3.37	3.33	2.39	3.63	0.13	0	1.25	0.52	-0.943416	0.950655	2.1	5	5.57	4.22	0.48	0.8	0.64	0.15	-2.73697	0.0380073	0.81	2.28	1.54	0.59	0.94	4.3	1.94	1.26	0.333424	0.989353	6.51	3.9	5.21	0.33	1.99	0.94	1.09	0.21	-2.25154	0.0917887
Solyc03g083420	OBP3-responsive protein.1	317.31	30.19	601.81	316.44	109.58	45.76	54.3	69.88	0.22	-2.18442	0.581929	355.25	365.95	341.05	354.08	53.91	61.33	57.62	0.16	-2.64386	7.25962e-20	381.7	356.45	369.07	52.23	75.33	66.99	64.85	0.18	-2.47393	3.19688e-21	35.16	172.46	103.81	64.71	64.7	60.23	63.21	0.61	-0.713119	0.837539
Solyc11g006250	GDSL-motif lipase/hydrolase family protein 2	9.14	20.92	32.73	20.93	18.58	2.2	2.92	7.9	0.38	-1.39593	0.811196	25.47	13.31	15.24	18.01	3.14	2.58	2.86	0.16	-2.64386	3.11503e-10	6.81	17.16	11.98	1.19	25.69	23.63	16.84	1.41	0.495695	0.988583	84.39	52.75	68.57	8.8	9.13	6.66	8.2	0.12	-3.05889	1.42656e-17
Solyc12g042500	Gibberellin-regulated family protein (AHRD V3.3 *** A0A2U1P8W2_ARTAN)	28.62	35.87	23.32	29.27	29.09	14.06	15.74	19.63	0.67	-0.577767	0.792782	62.65	24.88	27.78	38.44	5.86	6.82	6.34	0.16	-2.64386	8.44424e-06	14.74	21.11	17.93	10.27	21.37	23.77	18.47	1.03	0.0426443	0.867673	24.43	24.12	24.27	12.55	9.16	13.59	11.77	0.48	-1.05889	0.294463
Solyc10g079350	Glycosyltransferase (AHRD V3.3 *** A0A0A1WCT7_NICAT)	1.88	2.7	5.58	3.39	1.83	0.29	0.28	0.8	0.24	-2.05889	0.214931	5.79	4.27	3.51	4.52	0.91	0.53	0.72	0.16	-2.64386	7.0087e-05	0.7	1.5	1.1	0.35	12.89	10.39	7.88	7.16	2.83996	0.27295	14.59	10.91	12.75	0.47	2.57	0.26	1.1	0.09	-3.47393	5.93783e-05
Solyc03g118310	bHLH transcription factor 083	3.69	3.72	4.53	3.98	2.58	0.86	1.21	1.55	0.39	-1.35845	0.183244	4.12	2.75	1.61	2.83	0.44	0.44	0.44	0.16	-2.64386	0.000960673	2.55	1.25	1.9	0.35	5.41	5.37	3.71	1.95	0.963474	0.828186	5.18	2.51	3.84	0.62	0.45	0.39	0.49	0.13	-2.94342	0.00039231
Solyc12g097010	Disease resistance protein (TIR-NBS-LRR class) (AHRD V3.3 *** F4KIC7_ARATH)	0.78	1.51	1.1	1.13	1.05	1.11	0.91	1.02	0.9	-0.152003	0.994921	1.7	1.47	1.81	1.66	0.3	0.22	0.26	0.16	-2.64386	0.00125214	1.64	1.35	1.5	0.99	1.31	0.95	1.08	0.72	-0.473931	0.539263	1.98	1.13	1.55	1.16	1.52	1.16	1.28	0.83	-0.268817	0.984708
Solyc07g052980	xyloglucan endotransglycosylase/hydrolase 16	572.2	624.08	397.05	531.11	464.32	321.04	310.56	365.31	0.69	-0.535332	0.676779	514.58	109.87	110.41	244.95	37.95	39.89	38.92	0.16	-2.64386	0.00156381	328.42	185.23	256.82	179.83	663.56	645.23	496.21	1.93	0.948601	0.661885	634.04	639.17	636.61	232.05	222.31	239.95	231.44	0.36	-1.47393	3.748e-05
Solyc03g123390	Alpha/beta-Hydrolases superfamily protein (AHRD V3.3 *** Q9LNR2_ARATH)	0.74	1.02	5.27	2.34	0.82	0.51	0.6	0.64	0.27	-1.88897	0.390576	2.99	5.18	4.94	4.37	0.41	0.98	0.69	0.16	-2.64386	0.0029402	0.76	36.74	18.75	4.07	11.89	10.42	8.79	0.47	-1.08927	0.588346	6.77	7.71	7.24	11.41	5.75	9.64	8.93	1.23	0.298658	0.388773
Solyc01g110580	Small auxin up-regulated RNA5	7.65	7.63	8.01	7.76	16.6	4.44	4.66	8.57	1.1	0.137504	0.932162	4.96	6.3	6.63	5.96	0.79	1.17	0.98	0.16	-2.64386	0.00849265	7.61	6.31	6.96	1.27	1.38	2.63	1.76	0.25	-2	0.0203692	23.11	9.72	16.41	11.54	6.08	8.46	8.69	0.53	-0.915936	0.577202
Solyc11g065190	Ubiquitin-conjugating enzyme (AHRD V3.3 *** A0A200PMH3_9MAGN)	3.8	7.69	14.03	8.51	5.1	2.67	2.2	3.32	0.39	-1.35845	0.35469	19.7	5.38	5.09	10.06	0.89	2.27	1.58	0.16	-2.64386	0.0122906	15.59	8.64	12.12	6.19	11.72	11.4	9.77	0.81	-0.304006	0.608808	8.53	2.58	5.55	2.22	1.18	2.81	2.07	0.37	-1.4344	0.385748
Solyc09g062970	Unknown protein	14.03	24.95	40.51	26.5	21.17	1.57	1.47	8.07	0.3	-1.73697	0.789122	52.95	55.65	48.35	52.32	10.88	6.4	8.64	0.17	-2.55639	4.66104e-07	10.14	11.39	10.77	4.8	45.08	44.53	31.47	2.92	1.54597	0.579338	93.57	43.62	68.59	0.83	15.33	3.27	6.48	0.09	-3.47393	0.110788
Solyc11g021060	TOMARPIX proteinase inhibitor	449.89	664.02	757.83	623.91	243.36	317.96	333.41	298.24	0.48	-1.05889	0.0207719	536.39	1041.56	1104.24	894.06	133.04	166.37	149.7	0.17	-2.55639	5.85932e-06	815.39	528.46	671.92	1445.69	1581.43	1510.89	1512.67	2.25	1.16993	0.0204674	54.37	45.57	49.97	75.83	39.54	50.55	55.31	1.11	0.15056	0.454511
Solyc11g072840	Histone H4 (AHRD V3.3 *-* F2E7L1_HORVV)	60.67	96.89	102.94	86.83	74.39	60.58	56.42	63.8	0.73	-0.454032	0.81845	115.99	51.01	44.55	70.52	11.99	12.6	12.29	0.17	-2.55639	7.16509e-06	133.06	51.48	92.27	49.13	69.03	71.88	63.35	0.69	-0.535332	0.419372	48.05	22.83	35.44	17.74	9.06	16.36	14.39	0.41	-1.2863	0.245452
Solyc03g116060	Gibberellin-regulated protein 6 (AHRD V3.11 *** tr|A0A2G3CZG9|A0A2G3CZG9_CAPCH)	27.3	34.44	38.22	33.32	23.83	20.63	20.78	21.75	0.65	-0.621488	0.461278	63.24	14.67	13.27	30.39	5.41	4.76	5.08	0.17	-2.55639	0.00449295	51.01	26.63	38.82	12.35	67.67	65.03	48.35	1.25	0.321928	0.991497	27.19	15.19	21.19	19.28	7.03	20.13	15.48	0.73	-0.454032	0.950736
Solyc07g052310	Unknown protein	43.16	72.38	67.75	61.1	49.95	47.99	52.79	50.24	0.82	-0.286304	0.93325	123.59	28.71	23.89	58.73	7.95	12.13	10.04	0.17	-2.55639	0.0229355	58.43	22.45	40.44	40.34	40.6	39.59	40.18	0.99	-0.0144996	0.89353	38.62	46.66	42.64	32.63	20.11	45.38	32.71	0.77	-0.37707	0.980059
Solyc10g080950	cyclinB1_2	1.36	2.12	8.38	3.95	1.26	0.62	0.92	0.93	0.24	-2.05889	0.143364	4.7	1.49	1.18	2.46	0.43	0.43	0.43	0.17	-2.55639	0.0467427	5.98	2.37	4.18	2.64	3.86	3.91	3.47	0.83	-0.268817	0.723038	2.74	0.35	1.55	0.15	0.37	0.17	0.23	0.15	-2.73697	0.14852
Solyc12g007020	DUF936 domain-containing protein (AHRD V3.3 *** A0A1Q3CPT5_CEPFO)	0.9	1.99	3.46	2.12	1.11	0.62	0.68	0.8	0.38	-1.39593	0.387802	4.73	1	1.12	2.28	0.43	0.32	0.38	0.17	-2.55639	0.0479134	2.64	1.16	1.9	1.32	3.3	3.67	2.76	1.45	0.536053	0.900171	1.67	0.57	1.12	0.22	0.16	0.06	0.15	0.13	-2.94342	0.0785322
Solyc04g076845	Basic helix-loop-helix (BHLH) DNA-binding superfamily protein (AHRD V3.3 *-* A0A2U1PS36_ARTAN)	3.42	4.02	6.45	4.63	3.82	1.68	1.47	2.32	0.5	-1	0.566553	5.46	5.57	5.76	5.6	0.88	1.07	0.98	0.18	-2.47393	6.37829e-06	14.92	1.71	8.31	5.01	4.48	4.3	4.6	0.55	-0.862496	0.610594	3.23	2.08	2.66	0.48	0.97	0.63	0.69	0.26	-1.94342	0.071045
Solyc06g084090	Histone H2A (AHRD V3.3 *** A0A2G3CCJ9_CAPCH)	7.24	10.34	15.69	11.09	8.36	7.42	7.27	7.68	0.69	-0.535332	0.80665	18.12	8.18	10.63	12.31	2.51	2.01	2.26	0.18	-2.47393	2.11737e-05	17.61	11.8	14.71	4.81	11.54	11.25	9.2	0.63	-0.666576	0.312918	5	4.04	4.52	1.96	1.72	1.94	1.87	0.41	-1.2863	0.309704
Solyc08g083240	SUN-like protein 24	3.58	5.24	4.24	4.35	2.44	0.66	1.16	1.42	0.33	-1.59946	0.105992	8.58	6.24	4.21	6.34	0.79	1.51	1.15	0.18	-2.47393	4.29928e-05	3.99	4.19	4.09	1.23	10.38	9.18	6.93	1.69	0.757023	0.882197	22.14	8.13	15.14	1.5	2.82	0.78	1.7	0.11	-3.18442	1.00863e-05
Solyc06g064510	O-methyltransferase (AHRD V3.3 *** A0A1B4Z3W3_9ROSA)	3.55	6.03	3.06	4.21	10.87	1.7	1.19	4.59	1.09	0.124328	0.972317	9.64	4.65	3.71	6	1.02	1.08	1.05	0.18	-2.47393	0.000258698	4.03	0.69	2.36	1.54	4.08	2.15	2.59	1.1	0.137504	0.981048	0.78	0.92	0.85	0.67	0.15	0.25	0.36	0.42	-1.25154	0.673969
Solyc07g041720	Germin-like protein (AHRD V3.3 *** S8E4K0_9LAMI)	3137.96	3915.74	4589.03	3880.91	4993.95	3344.37	3060.78	3799.7	0.98	-0.0291463	0.94959	4447.33	1187.24	1096.44	2243.67	389.28	412.51	400.89	0.18	-2.47393	0.000732062	2401.65	580.51	1491.08	1536.28	1708.92	1938.47	1727.89	1.16	0.214125	0.990844	619.69	754.46	687.08	498.74	389.32	531.01	473.02	0.69	-0.535332	0.751973
Solyc01g074000	Histone H3 (AHRD V3.11 *** tr|B3TM40|B3TM40_ELAGV)	49.26	84.06	112.97	82.1	61.29	45.93	46.02	51.08	0.62	-0.68966	0.606624	108.5	31.8	29.2	56.5	10.19	9.95	10.07	0.18	-2.47393	0.000748833	104.87	47.97	76.42	39.51	50.04	60.61	50.05	0.65	-0.621488	0.252864	28.99	14.09	21.54	9.98	6.93	7.64	8.18	0.38	-1.39593	0.0952369
Solyc02g087880	Tubulin alpha chain (AHRD V3.3 *** A0A1U8FRN4_CAPAN)	10.31	23.51	42.84	25.55	13.08	7.49	5.92	8.83	0.35	-1.51457	0.127117	40.63	10.68	10.64	20.65	3.66	3.96	3.81	0.18	-2.47393	0.00215685	37.51	21.91	29.71	14.81	27.34	26.53	22.89	0.77	-0.37707	0.444413	29.86	8.09	18.98	3.62	3.42	2.47	3.17	0.17	-2.55639	0.000361884
Solyc12g009650	Sl proline-rich protein	874.55	1566.67	1232.52	1224.58	1976.21	761.1	625.9	1121.07	0.92	-0.120294	0.996418	1431.15	303.4	330.38	688.31	129.28	116.44	122.86	0.18	-2.47393	0.00307842	483.34	385.91	434.62	457.96	1160.67	1170.92	929.85	2.14	1.09761	0.42216	2011.96	1208.23	1610.1	351.61	565.82	265.4	394.28	0.24	-2.05889	1.66865e-05
Solyc01g067510	receptor-like protein kinase FERONIA (AHRD V3.3 *** A0A2I4F2T3_9ROSI)	13.23	25.04	18.16	18.81	16.66	9.91	10.2	12.26	0.65	-0.621488	0.697789	18.16	4.47	4.93	9.19	1.7	1.58	1.64	0.18	-2.47393	0.00390516	11.06	3.87	7.46	3.26	5.29	4.69	4.41	0.59	-0.761213	0.335649	4.33	4.13	4.23	2.47	2.14	2.16	2.26	0.53	-0.915936	0.411667
Solyc01g080750	ARM repeat superfamily protein (AHRD V3.3 *** A0A2U1P293_ARTAN)	5.48	13.65	23.25	14.13	5.85	4.52	5.01	5.13	0.36	-1.47393	0.152799	22.41	5.46	5.19	11.02	1.8	2.19	2	0.18	-2.47393	0.0133126	32.1	14.91	23.51	13.69	16.7	15.65	15.35	0.65	-0.621488	0.242003	13.96	3.78	8.87	0.72	1.65	1.51	1.29	0.15	-2.73697	0.00399943
Solyc05g055680	transmembrane protein Chr5:14484791-14485342 REVERSE LENGTH=183 201606 (AHRD V3.11 *-* AT5G36800.1)	3.39	6.19	12.85	7.48	3.95	2.19	1.75	2.63	0.35	-1.51457	0.296241	11.59	3.76	3.9	6.42	0.74	1.62	1.18	0.18	-2.47393	0.0263305	13.78	10.18	11.98	5.43	6.04	6.91	6.13	0.51	-0.971431	0.0476715	10.03	4.29	7.16	2.89	1.37	2.06	2.11	0.29	-1.78588	0.136639
Solyc07g065110	Bifunctional inhibitor/plant lipid transfer protein/seed storage helical domain containing protein (AHRD V3.11 *** tr|A0A2P5G019|A0A2P5G019_TREOI)	5.56	10	14.91	10.16	4.95	1.9	0.32	2.39	0.24	-2.05889	0.234947	6.83	7.87	8.57	7.76	1.05	1.73	1.39	0.18	-2.47393	0.0326141	7.32	17.43	12.38	2.24	6.51	7.65	5.47	0.44	-1.18442	0.328456	12.5	4.05	8.28	2.87	4.31	0.81	2.66	0.32	-1.64386	0.389357
Solyc01g108610	Cyclin-dependent kinase inhibitor (AHRD V3.3 *** A0A2G2W9Z0_CAPBA)	9.04	11.22	9.76	10.01	7.76	7.15	5.7	6.87	0.69	-0.535332	0.720696	18.55	3.46	4.13	8.71	1.62	1.5	1.56	0.18	-2.47393	0.0368699	10.16	8.15	9.16	5.06	12.86	10.2	9.37	1.02	0.0285692	0.86862	5.27	5.12	5.2	4.89	3.23	4.64	4.25	0.82	-0.286304	0.976068
Solyc05g054110	Rho GDP-dissociation inhibitor.1	2.12	6.5	5.86	4.83	5.03	3.77	3.87	4.22	0.87	-0.200913	0.982319	9.59	2.22	2.8	4.87	0.71	1.06	0.89	0.18	-2.47393	0.0479134	2.68	1.56	2.12	2.49	3.17	4.39	3.35	1.58	0.659925	0.833513	1.98	1.71	1.84	0.85	1.58	1.37	1.27	0.69	-0.535332	0.909107
Solyc08g005680	Z,Z-farnesyl pyrophosphate synthase	12.3	19.05	49.26	26.87	14.22	6.85	7.29	9.45	0.35	-1.51457	0.178131	30.62	14.41	13.53	19.52	3.66	3.64	3.65	0.19	-2.39593	4.27476e-06	8.06	7.33	7.7	4.62	2.27	3.6	3.5	0.45	-1.152	0.129631	8.54	3.65	6.09	4.82	2.24	2.79	3.28	0.54	-0.888969	0.644912
Solyc11g072860	Histone H4 (AHRD V3.3 *-* F2E7L1_HORVV)	118.19	200.88	257.35	192.14	133.78	94.02	117.01	114.94	0.6	-0.736966	0.517769	336.46	136.15	122.76	198.46	35.27	41.99	38.63	0.19	-2.39593	1.13395e-05	281.79	120.23	201.01	95.68	148.33	141.74	128.58	0.64	-0.643856	0.262141	87.78	52.14	69.96	39.46	26.47	48.68	38.2	0.55	-0.862496	0.504002
Solyc07g055950	Protodermal factor.1	22.32	55.53	90.03	55.96	51.25	3.59	4.63	19.82	0.35	-1.51457	0.846624	78.36	31.09	28.45	45.97	10.47	7.3	8.88	0.19	-2.39593	4.3335e-05	24.27	25.93	25.1	6.4	103.59	95.9	68.63	2.73	1.4489	0.644324	188.31	182.49	185.4	6.78	13.38	7.44	9.2	0.05	-4.32193	1.73204e-36
Solyc05g046150	Kirola (AHRD V3.3 *** A0A2G3CFG1_CAPCH)	14.89	32.2	9.11	18.73	12.05	1.62	2.53	5.4	0.29	-1.78588	0.663805	12.81	14.06	15.98	14.28	2.79	2.76	2.77	0.19	-2.39593	6.02271e-05	7.74	1.97	4.86	2.39	11.16	6.13	6.56	1.35	0.432959	0.951743	2.52	3.53	3.02	1.43	0.72	1.21	1.12	0.37	-1.4344	0.466488
Solyc11g022590	trypsin inhibitor-like protein precursor	11.94	6.28	982.03	333.42	15.15	30.02	25.67	23.61	0.07	-3.8365	1	110.53	253.96	225.53	196.67	29.54	45.25	37.39	0.19	-2.39593	0.000220689	63	696.93	379.96	485.23	468.74	524.73	492.9	1.3	0.378512	0.98842	29.15	38.73	33.94	122.79	46.38	68.52	79.23	2.33	1.22033	0.00581145
Solyc02g081980	Apyrase (AHRD V3.3 *** A0A2G2XFE6_CAPBA)	4.27	6.49	19.39	10.05	9.12	1.5	1.86	4.16	0.41	-1.2863	0.841937	10.6	23.88	20.51	18.33	4.04	2.96	3.5	0.19	-2.39593	0.000392422	6.25	12.88	9.57	7.35	42.3	54.76	34.8	3.64	1.86394	0.384118	11.88	5.59	8.73	4.21	4.54	2.88	3.88	0.44	-1.18442	0.203054
Solyc11g073260	Histone H2A (AHRD V3.3 *** Q9ST30_SOLME)	69.34	114.38	123.87	102.53	61.01	51.65	59.75	57.47	0.56	-0.836501	0.225335	157.66	38.71	40.93	79.1	12.53	17.3	14.91	0.19	-2.39593	0.00331874	189.08	67.88	128.48	57.58	80.39	78.51	72.16	0.56	-0.836501	0.190491	35.24	27.72	31.48	13.23	12.88	18.11	14.74	0.47	-1.08927	0.17007
Solyc02g068070	Lipase (AHRD V3.3 *** A0A1U8FRV6_CAPAN)	1.98	1.49	3.04	2.17	1.43	0.39	0.39	0.74	0.34	-1.55639	0.376617	1.46	2.74	2.4	2.2	0.43	0.42	0.42	0.19	-2.39593	0.0257713	2.03	0.47	1.25	0.72	3.4	3.73	2.62	2.1	1.07039	0.752362	3.85	1.45	2.65	0.15	0.73	0	0.29	0.11	-3.18442	0.0346137
Solyc04g078590	Leucine-rich repeat protein kinase family protein (AHRD V3.3 *** Q9FMI2_ARATH)	1.24	1.57	2.03	1.61	0.89	0.14	0.13	0.39	0.24	-2.05889	0.192971	3.1	1.08	1.22	1.8	0.46	0.23	0.35	0.19	-2.39593	0.0267957	0.74	1.3	1.02	0.38	1.88	2.24	1.5	1.47	0.555816	0.957521	3.73	1.47	2.6	0.09	0.81	0	0.3	0.12	-3.05889	0.380977
Solyc06g053760	Syntaxin-related protein KNOLLE (AHRD V3.3 *** A0A2G2WJ90_CAPBA)	2.14	5.01	10.21	5.79	3.16	1.07	2.51	2.25	0.39	-1.35845	0.440714	10.69	3.08	2.66	5.48	1.38	0.68	1.03	0.19	-2.39593	0.0321087	14.6	7.71	11.15	7.82	9.14	9.44	8.8	0.79	-0.340075	0.488831	6.76	2.83	4.79	0.97	1.33	0.4	0.9	0.19	-2.39593	0.0178787
Solyc04g071500	Cupredoxin superfamily protein Chr1:7384854-7386199 FORWARD LENGTH=242 201606 (AHRD V3.11 *** AT1G21090.1)	0.46	1.82	2.8	1.69	0.87	0.31	0.24	0.47	0.28	-1.8365	0.390576	3.48	1.29	1.25	2.01	0.26	0.52	0.39	0.19	-2.39593	0.0470182	1.21	2.28	1.74	0.18	0.69	1.37	0.75	0.43	-1.21759	0.422826	1.79	0.76	1.27	0.61	0.54	1.52	0.89	0.7	-0.514573	0.939475
Solyc06g075850	Histone H4 (AHRD V3.3 *-* F2E7L1_HORVV)	65.93	99.62	121.88	95.81	62.63	41.67	46.16	50.15	0.52	-0.943416	0.226457	188.27	90.76	84.62	121.22	25.75	23.8	24.77	0.2	-2.32193	6.03603e-07	137.2	84.36	110.78	50.43	87.52	99.42	79.12	0.71	-0.494109	0.343971	45.1	44.98	45.04	33.67	25.38	46.64	35.23	0.78	-0.358454	0.992892
Solyc06g074790	Histone H2B (AHRD V3.11 *-* tr|A0A2G3CAQ8|A0A2G3CAQ8_CAPCH)	61.88	130.76	180.75	124.46	87.1	69.01	69.9	75.34	0.61	-0.713119	0.638411	183.82	77.69	76.56	112.69	21.5	23.84	22.67	0.2	-2.32193	3.14463e-06	169.66	93.62	131.64	58.19	81.64	79.98	73.27	0.56	-0.836501	0.0338756	59.11	31.29	45.2	21.55	19.24	29.63	23.47	0.52	-0.943416	0.418099
Solyc09g008380	Pectate lyase (AHRD V3.3 *** A0A2G2VX49_CAPBA)	1.84	2.41	4.44	2.9	2.97	1.73	1.41	2.04	0.7	-0.514573	0.893089	6.56	4.25	4.51	5.11	0.96	1.1	1.03	0.2	-2.32193	4.86383e-05	3.79	5.93	4.86	1.36	1.04	1.76	1.39	0.29	-1.78588	0.0137056	3.78	2	2.89	1.83	0.99	1.72	1.51	0.52	-0.943416	0.61891
Solyc03g115200	Carbohydrate-binding X8 domain superfamily protein (AHRD V3.3 *-* A0A1P8AZV6_ARATH)	22.3	41.17	47.37	36.95	24.84	9.91	8.29	14.35	0.39	-1.35845	0.177798	67.7	25.61	25.38	39.56	9.01	6.65	7.83	0.2	-2.32193	7.35041e-05	25.99	54.55	40.27	16.22	31.38	35.38	27.66	0.69	-0.535332	0.457937	46.94	38.98	42.96	9.59	9.94	9.69	9.74	0.23	-2.12029	1.78096e-08
Solyc01g086800	Histone H3 (AHRD V3.3 *** B6SYV0_MAIZE)	10.41	27.58	39.83	25.94	15.77	13.42	13.36	14.18	0.55	-0.862496	0.608227	49.29	18.98	19.87	29.38	6.61	4.92	5.77	0.2	-2.32193	0.000207231	31.42	17.65	24.54	10.1	15.84	15.22	13.72	0.56	-0.836501	0.0968529	9.09	3.55	6.32	4.53	4.72	5.11	4.79	0.76	-0.395929	0.967828
Solyc07g054310	Cell wall protein (AHRD V3.3 *** I6QN83_HELAN)	5.46	15.42	23.86	14.91	18.3	0.67	0	6.32	0.42	-1.25154	0.932742	30.67	56.15	51.45	46.09	9.82	8.6	9.21	0.2	-2.32193	0.000263227	18.16	37.8	27.98	6.09	49.46	53.91	36.49	1.3	0.378512	0.994534	93.42	15.91	54.66	2.67	2.97	1.34	2.33	0.04	-4.64386	2.88361e-07
Solyc09g083380	Histone H1 (AHRD V3.11 *-* tr|A0A2G3CST5|A0A2G3CST5_CAPCH)	55.06	98.87	127.59	93.84	53.88	35.68	37.06	42.21	0.45	-1.152	0.107949	178.21	50.87	49.41	92.83	20.34	16.18	18.26	0.2	-2.32193	0.00125214	137.66	82.1	109.88	54.9	96.53	90.22	80.55	0.73	-0.454032	0.312095	45.82	34.44	40.13	7.03	15.01	9.46	10.5	0.26	-1.94342	0.000184839
Solyc05g054610	Histone H4 (AHRD V3.3 *-* F2E7L1_HORVV)	21.04	48.04	61.18	43.42	47.34	29.88	33.02	36.75	0.85	-0.234465	0.968218	56.84	27.16	18.59	34.2	4.58	9.1	6.84	0.2	-2.32193	0.00297302	59.14	27.57	43.36	22.63	21.78	17.8	20.74	0.48	-1.05889	0.0839749	18.79	10.22	14.5	9.41	2.18	8.59	6.73	0.46	-1.12029	0.591229
Solyc02g038690	Histone H2B (AHRD V3.3 *** A0A078K3Z1_BRANA)	11.89	15.77	33.67	20.44	8.61	10.77	10.37	9.92	0.49	-1.02915	0.454948	30.63	10.46	13.09	18.06	4.35	2.97	3.66	0.2	-2.32193	0.00554306	31.89	13.3	22.59	5.48	12.98	10.61	9.69	0.43	-1.21759	0.122351	8.06	4.73	6.4	1.39	1.68	1.58	1.55	0.24	-2.05889	0.144352
Solyc03g083720	Plant invertase/pectin methylesterase inhibitor superfamily protein, putative (AHRD V3.3 *** A0A061G4U8_THECC)	30.22	42.98	47.49	40.23	53	24.98	32.86	36.95	0.92	-0.120294	0.995887	34.99	10.17	9.05	18.07	3.67	3.47	3.57	0.2	-2.32193	0.0107553	49.64	3.62	26.63	78.92	121.48	122.26	107.55	4.04	2.01436	0.225967	11.96	8.27	10.12	1.79	3.23	1.82	2.28	0.23	-2.12029	0.011493
Solyc02g090960	Protein RALF-like 34 (AHRD V3.3 *** A0A2G2XHD5_CAPBA)	3.4	9.14	9.2	7.25	3.89	1.45	0.57	1.97	0.27	-1.88897	0.327252	8.98	7.01	7.35	7.78	2.18	0.93	1.56	0.2	-2.32193	0.0295414	3.65	6.44	5.04	1.42	7.97	14.5	7.96	1.58	0.659925	0.94225	18.93	12.01	15.47	2.87	1.92	5.41	3.4	0.22	-2.18442	0.0387461
Solyc06g050560	Receptor-like kinase (AHRD V3.3 *** C4TP22_SOYBN)	0.78	1.22	2.55	1.52	0.76	0.34	0.68	0.59	0.39	-1.35845	0.411131	2.39	1.04	0.75	1.39	0.24	0.31	0.28	0.2	-2.32193	0.0306573	2.71	1.48	2.09	1.34	2.43	1.05	1.61	0.77	-0.37707	0.666508	1.08	0.42	0.75	0.36	0.04	0.27	0.22	0.29	-1.78588	0.444363
Solyc01g086820	Histone H3 (AHRD V3.11 *-* tr|A0A2P6TS80|A0A2P6TS80_CHLSO)	20.21	38.18	71.5	43.3	28.4	23.75	19.62	23.92	0.55	-0.862496	0.589726	74.96	32.78	35.93	47.89	8.97	11.4	10.19	0.21	-2.25154	3.14463e-06	55.82	28.12	41.97	18.76	38.54	31.9	29.73	0.71	-0.494109	0.416371	21.87	10.16	16.02	8.92	3.6	8.29	6.94	0.43	-1.21759	0.356763
Solyc03g114560	Strictosidine synthase family protein (AHRD V3.11 *** tr|D7LVM7|D7LVM7_ARALL)	5.63	6.61	12.1	8.11	6.37	1.91	1.12	3.13	0.39	-1.35845	0.440714	10.79	4.4	5.07	6.75	1.23	1.55	1.39	0.21	-2.25154	0.000782099	3.24	13.61	8.43	1.81	8.42	7.9	6.04	0.72	-0.473931	0.692484	12.06	6.43	9.25	0.59	0.84	0.38	0.6	0.06	-4.05889	3.19136e-08
Solyc06g069730	Chlorophyll a-b binding protein, chloroplastic (AHRD V3.3 *** A0A1U8GPF4_CAPAN)	108.87	317.54	272.99	233.13	305.95	69.02	59.31	144.76	0.62	-0.68966	0.927113	150.29	472.11	547.53	389.98	80.77	79.26	80.02	0.21	-2.25154	0.0047577	72.05	206.1	139.07	6.35	63.07	60.46	43.29	0.31	-1.68966	0.191153	1879.16	1092.68	1485.92	533.52	649.96	505.18	562.89	0.38	-1.39593	0.00234874
Solyc10g079640	IAA-amino acid hydrolase ILR1-like 6 (AHRD V3.3 *** A0A2G2YNX9_CAPAN)	2.69	3.16	6.28	4.04	3.25	2.1	1.6	2.32	0.57	-0.810966	0.698759	8.49	3.13	2.4	4.67	0.69	1.25	0.97	0.21	-2.25154	0.0156725	2.32	10.48	6.4	2.88	6.67	5.39	4.98	0.78	-0.358454	0.711217	4.12	4.62	4.37	5.29	2.78	3.57	3.88	0.89	-0.168123	0.886518
Solyc01g088780	Rac-like GTP binding protein (AHRD V3.3 *** Q9S821_PHYPA)	2.94	2.61	3.3	2.95	2.47	1.67	2.23	2.12	0.72	-0.473931	0.88668	3.71	2.01	2.23	2.65	0.61	0.51	0.56	0.21	-2.25154	0.0304633	3.59	4.23	3.91	0.94	2.02	1.75	1.57	0.4	-1.32193	0.102826	5.44	2.76	4.1	2.62	0.94	2.25	1.94	0.47	-1.08927	0.562274
Solyc03g123620	Pectinesterase (AHRD V3.3 *** A0A2G3D1E1_CAPCH)	22.07	22.92	22	22.33	16.79	20.05	19.24	18.69	0.84	-0.251539	0.909164	34.87	7.02	6.37	16.09	3.22	3.52	3.37	0.21	-2.25154	0.0342856	20.92	2.38	11.65	15.76	36.26	35.2	29.07	2.5	1.32193	0.528875	5.26	1.85	3.55	9.74	1.97	9.21	6.97	1.96	0.970854	0.184305
Solyc07g044900	Unknown protein	499.19	15.03	1354.05	622.76	67.75	32.98	27.46	42.73	0.07	-3.8365	0.231193	416.76	631.59	609.84	552.73	128.74	114.89	121.81	0.22	-2.18442	6.37513e-06	922.54	1368.76	1145.65	135.79	13.41	15.75	54.98	0.05	-4.32193	0.000599187	41.6	291.87	166.74	411.24	63.58	372.89	282.57	1.69	0.757023	0.709035
Solyc03g123410	Germin-like protein.1	302.44	577.74	473.93	451.37	692.64	376.75	336.6	468.66	1.04	0.0565835	0.932162	340.41	123.63	143.39	202.48	43.52	43.71	43.62	0.22	-2.18442	1.65253e-05	234.09	98.66	166.38	137.69	136.38	173.31	149.13	0.9	-0.152003	0.739487	295.59	339.49	317.54	309.34	112.75	286.21	236.1	0.74	-0.434403	0.949734
Solyc10g084840	Thaumatin-like protein (AHRD V3.3 *** A0A2G2VUW4_CAPBA)	35.44	35.31	54.6	41.78	38.53	23.53	21.41	27.82	0.67	-0.577767	0.717809	32.92	31.79	35.1	33.27	10.14	4.29	7.21	0.22	-2.18442	0.000155614	55.5	6.74	31.12	25.97	24.32	23.71	24.67	0.79	-0.340075	0.840033	65.59	36.02	50.81	9.18	10.27	9.86	9.77	0.19	-2.39593	7.48682e-07
Solyc10g052490	Isoflavone reductase homolog (AHRD V3.3 *** IFRH_SOLTU)	9.41	15.43	28.76	17.87	11.27	6.48	6.25	8	0.45	-1.152	0.315896	26.76	11	11.36	16.37	2.93	4.13	3.53	0.22	-2.18442	0.000321388	9.82	47.83	28.82	11.25	41.33	40.22	30.93	1.07	0.0976108	0.906595	14.4	10.99	12.7	11.45	4.98	9.01	8.48	0.67	-0.577767	0.827625
Solyc11g007930	Histone H2B (AHRD V3.3 *** A0A328DBY2_9ASTE)	9.71	20.83	27.61	19.38	10.12	4.31	4.08	6.17	0.32	-1.64386	0.132457	30.24	11.65	15.83	19.24	4.49	3.93	4.21	0.22	-2.18442	0.00198397	22.34	11.18	16.76	8.95	18.14	14.32	13.8	0.82	-0.286304	0.682082	9.64	3.57	6.61	6.77	1.36	9.79	5.97	0.9	-0.152003	0.919203
Solyc11g011210	Gibberellin-regulated protein 12 (AHRD V3.3 *** A0A1U8GMV5_CAPAN)	6.38	6.62	7.36	6.79	5.35	3.8	7.22	5.46	0.8	-0.321928	0.950447	13.95	14.07	13.06	13.69	3.36	2.73	3.04	0.22	-2.18442	0.00250191	18.19	20.72	19.45	7	9.97	11.93	9.63	0.5	-1	0.0984912	11.4	4.73	8.07	16	1.26	15.25	10.84	1.34	0.422233	0.653986
Solyc03g111680	DNA polymerase III subunit gamma/tau (AHRD V3.3 *** A0A2K3PCP8_TRIPR)	0.63	0.96	1.34	0.98	0.63	0.35	0.25	0.41	0.42	-1.25154	0.470802	2.37	1.08	0.96	1.47	0.36	0.3	0.33	0.22	-2.18442	0.0111084	0.66	1.51	1.08	0.14	0.78	1.18	0.7	0.65	-0.621488	0.669681	2.49	1.79	2.14	0.62	0.4	0.32	0.45	0.21	-2.25154	0.00427836
Solyc08g082070	High mobility group B protein 6 (AHRD V3.3 *** A0A2G2XK70_CAPBA)	4.21	8.63	13.76	8.87	4.62	3.58	4.7	4.3	0.48	-1.05889	0.38624	21.35	6.49	4.92	10.92	2.55	2.29	2.42	0.22	-2.18442	0.0152064	23.08	7.74	15.41	13.24	14.73	12.81	13.59	0.88	-0.184425	0.784956	8.53	2.65	5.59	0.64	2.24	1.95	1.61	0.29	-1.78588	0.129521
Solyc11g069110	hypothetical protein (AHRD V3.3 -** AT5G60400.3)	11.21	11.47	8.62	10.43	4.35	7.95	5.88	6.06	0.58	-0.785875	0.617672	11.48	4.71	9.3	8.5	2.09	1.66	1.88	0.22	-2.18442	0.0159471	7.88	4.92	6.4	5.93	8.51	11.14	8.53	1.33	0.411426	0.943508	6.83	4.84	5.83	6	3.22	6.54	5.25	0.9	-0.152003	0.905228
Solyc05g043390	U-box domain-containing protein 35 (AHRD V3.3 *-* A0A2G3ANR8_CAPAN)	10.01	7.61	7.4	8.34	1.53	2.67	3.54	2.58	0.31	-1.68966	0.0701562	6.82	7.95	11.85	8.87	1.6	2.27	1.94	0.22	-2.18442	0.0184249	8.25	3.45	5.85	0	8.53	6.97	5.17	0.88	-0.184425	0.923288	4.88	5.08	4.98	1.17	0	0.53	0.57	0.11	-3.18442	0.0611712
Solyc03g121900	Bifunctional inhibitor/plant lipid transfer protein/seed storage helical domain containing protein (AHRD V3.3 *** A0A2P5DNS6_PARAD)	53.86	149.35	51.21	84.81	64.59	2.66	0.93	22.73	0.27	-1.88897	1	38	190.6	204.68	144.43	32.22	29.93	31.07	0.22	-2.18442	0.0345475	38.22	13.24	25.73	4.71	112.22	88.47	68.47	2.66	1.41143	0.6726	1321.72	608.13	964.92	75.66	303.4	66.8	148.62	0.15	-2.73697	0.0630425
Solyc04g016560	Folylpolyglutamate synthase (AHRD V3.3 *-* A0A2G3CDA4_CAPCH)	3.65	2.97	2.87	3.16	2.92	2.33	1.52	2.26	0.72	-0.473931	0.918292	4.04	5.95	3.64	4.54	1.17	0.83	1	0.22	-2.18442	0.0413043	3.35	2.83	3.09	2.29	2.33	2.38	2.33	0.75	-0.415037	0.685854	1.27	1.45	1.36	2.05	0.69	2.9	1.88	1.38	0.464668	0.666511
Solyc10g008200	Tyrosine aminotransferase (AHRD V3.3 *** A0A2G2XHT7_CAPBA)	18.37	24.21	26.09	22.89	13.5	10.01	11.11	11.54	0.5	-1	0.056291	17.28	15.62	15.32	16.07	3.61	3.8	3.71	0.23	-2.12029	4.05366e-09	18.88	5.82	12.35	13.69	5.49	5.33	8.17	0.66	-0.599462	0.68955	5.21	7.4	6.3	5.67	10.67	4.18	6.84	1.09	0.124328	0.663362
Solyc04g049340	Tryptophan/tyrosine permease (AHRD V3.3 *** A0A2U1PXY3_ARTAN)	6.35	11.37	9.39	9.04	6.05	6.46	9.52	7.34	0.81	-0.304006	0.928744	11.03	5.76	6.76	7.85	2.05	1.54	1.79	0.23	-2.12029	2.16238e-05	8.21	5.25	6.73	5.63	4.41	4.9	4.98	0.74	-0.434403	0.433586	4.15	2.1	3.12	0.7	1.91	1.22	1.28	0.41	-1.2863	0.33603
Solyc04g011390	Histone H4 (AHRD V3.3 *-* F2E7L1_HORVV)	129.76	228.17	277.5	211.81	166.42	139.8	146.51	150.91	0.71	-0.494109	0.787431	437.33	174.24	169.88	260.48	59.6	62.64	61.12	0.23	-2.12029	6.61582e-05	372.27	273	322.63	156.13	217.36	196.15	189.88	0.59	-0.761213	0.00841059	134.48	102.23	118.35	111.51	44.59	117.41	91.17	0.77	-0.37707	0.992103
Solyc02g080330	Cytochrome P450 (AHRD V3.3 *** A0A200QM51_9MAGN)	0.38	2.38	2.2	1.65	1.28	0.1	0	0.46	0.28	-1.8365	0.864174	3.28	5.46	5.11	4.62	1.09	1.02	1.06	0.23	-2.12029	0.00337562	0.38	2.53	1.45	0.35	4.25	3.71	2.77	1.91	0.933573	0.908242	11.73	8.22	9.98	0.13	1.51	0.22	0.62	0.06	-4.05889	6.76738e-06
Solyc02g067050	UPF03.1	64.6	82.24	71.01	72.62	76.88	73.65	69.34	73.29	1.01	0.0143553	0.897074	14.14	6.47	4.2	8.27	1.89	1.87	1.88	0.23	-2.12029	0.00716323	110.44	3.55	56.99	107.25	76.9	77.22	87.12	1.53	0.613532	0.879922	25.76	21.77	23.77	9.97	7.85	5.47	7.76	0.33	-1.59946	0.00298956
Solyc02g081120	class.1	1.1	1.6	2.37	1.69	0.92	0.64	0.31	0.62	0.37	-1.4344	0.425796	2.25	2.72	2.19	2.39	0.41	0.68	0.55	0.23	-2.12029	0.016219	1.73	1.3	1.52	0.38	0.56	1.31	0.75	0.49	-1.02915	0.441873	3.31	2.13	2.72	0.14	1.42	0.48	0.68	0.25	-2	0.165044
Solyc07g063690	Calcium-binding protein PB.1	4.8	7.47	15.5	9.26	9.66	2.5	1.17	4.44	0.48	-1.05889	0.785422	9.29	13.9	11.99	11.73	2.57	2.87	2.72	0.23	-2.12029	0.0189824	9.98	13.63	11.8	1.47	3.75	2.76	2.66	0.23	-2.12029	0.015861	28.65	13.06	20.86	3.96	11.25	5.6	6.94	0.33	-1.59946	0.155576
Solyc12g005020	RING/U-box superfamily protein (AHRD V3.3 *** A0A2U1MKC4_ARTAN)	6.67	7.57	15.88	10.04	4.78	0.87	1.65	2.43	0.24	-2.05889	0.0852353	3.78	5.78	8.64	6.07	1.54	1.25	1.4	0.23	-2.12029	0.0328503	4.69	1.05	2.87	2.05	7.66	9.85	6.52	2.27	1.18269	0.674644	11.81	7.16	9.48	2.15	1.44	1.14	1.58	0.17	-2.55639	0.00143001
Solyc11g011000	Cysteine-rich repeat secretory protein 60 (AHRD V3.11 *** tr|A0A2G2VDA1|A0A2G2VDA1_CAPBA)	2.32	1.94	2.97	2.41	2.45	0.6	0.71	1.25	0.52	-0.943416	0.756378	2.66	1.46	2.12	2.08	0.52	0.43	0.47	0.23	-2.12029	0.0479134	2.9	1.87	2.38	0.95	1.91	1.23	1.36	0.57	-0.810966	0.404698	4.4	3.09	3.75	3.81	1.24	2.2	2.42	0.65	-0.621488	0.845268
Solyc08g066610	EPIDERMAL PATTERNING FACTOR-like protein 9 (AHRD V3.3 *** A0A2G2WD44_CAPBA)	137.3	202.31	149.89	163.17	132.45	146.9	142.07	140.47	0.86	-0.217591	0.952109	191.54	123.54	126.55	147.21	34.58	34.77	34.67	0.24	-2.05889	2.04726e-13	233.28	65.12	149.2	179.01	109.15	93.89	127.35	0.85	-0.234465	0.840318	67.21	65.01	66.11	110.56	71.81	108.12	96.83	1.46	0.545968	0.0520384
Solyc12g006770	Unknown protein	63.83	4.39	247.38	105.2	14.93	2.04	1.19	6.05	0.06	-4.05889	0.299276	126.11	107.45	102.39	111.98	26.64	26.86	26.75	0.24	-2.05889	5.28447e-10	188.17	150.5	169.33	43.22	12.72	17.05	24.33	0.14	-2.8365	0.000399768	4.32	42.61	23.46	50.65	5.39	40.52	32.19	1.37	0.454176	0.830613
Solyc07g054580	Auxin-responsive GH3 family protein (AHRD V3.3 *** A0A2U1MRW5_ARTAN)	8.17	11.79	11.46	10.47	11.8	5.55	6.38	7.91	0.76	-0.395929	0.891442	19.89	14.63	17.65	17.39	3.74	4.5	4.12	0.24	-2.05889	1.13842e-09	6.12	2.29	4.21	6.33	5.48	5.93	5.91	1.4	0.485427	0.864871	17.07	18.28	17.68	6.57	9.66	4.99	7.07	0.4	-1.32193	0.01857
Solyc01g099410	Histone H2A (AHRD V3.3 *** A0A0H5QLQ1_9EUKA)	150.16	250.72	333.79	244.89	170.65	137.26	130.56	146.16	0.6	-0.736966	0.488004	433.75	200.07	192.88	275.57	65.77	68.68	67.22	0.24	-2.05889	2.23102e-06	372.17	209.31	290.74	129.2	203.91	197.03	176.71	0.61	-0.713119	0.0768946	120.43	93.58	107	59.14	39.37	67.55	55.35	0.52	-0.943416	0.296094
Solyc01g017600	transmembrane protein 45B-like (AHRD V3.11 *** tr|A0A2I4DQK0|A0A2I4DQK0_9ROSI)	10.29	21.08	24.27	18.55	13.62	6.47	7.14	9.08	0.49	-1.02915	0.382613	17.26	19	20.79	19.02	4.12	5.1	4.61	0.24	-2.05889	3.51894e-06	19.18	41.48	30.33	4.49	15.23	13.71	11.14	0.37	-1.4344	0.0858877	36.54	18.72	27.63	5.19	20.72	6.32	10.74	0.39	-1.35845	0.20566
Solyc10g008910	Histone H3 (AHRD V3.3 *** B3TM40_ELAGV)	130.72	240.96	352.38	241.35	140.4	112.99	112.43	121.94	0.51	-0.971431	0.257623	417.05	146.1	165.46	242.87	58.1	56.32	57.21	0.24	-2.05889	0.000189054	317.61	254.14	285.88	106.99	170.62	174.4	150.67	0.53	-0.915936	0.0076606	108	65.71	86.85	52.77	28.62	46.89	42.76	0.49	-1.02915	0.307654
Solyc01g017720	Unknown protein	34.76	6.21	63.12	34.7	18.16	4.01	4.69	8.95	0.26	-1.94342	0.321074	35.77	25.84	30.21	30.61	5.73	9.1	7.42	0.24	-2.05889	0.00186049	29.31	14.57	21.94	7.35	9.35	11.46	9.39	0.43	-1.21759	0.138747	6.54	19.94	13.24	10.59	8.84	13.96	11.13	0.84	-0.251539	0.97136
Solyc04g074310	RNA-binding protein 38-like (AHRD V3.3 *** A0A2I4HAQ4_9ROSI)	31.84	28.22	7.8	22.62	23.11	15.24	16.4	18.25	0.81	-0.304006	0.957697	11.86	4.69	4.4	6.98	1.95	1.39	1.67	0.24	-2.05889	0.00686986	17.87	3.02	10.45	11.88	23.2	24.91	20	1.91	0.933573	0.685856	21.87	19.92	20.9	8.34	11.08	7.07	8.83	0.42	-1.25154	0.01857
Solyc10g055730	HXXXD-type acyl-transferase family protein (AHRD V3.3 *-* A0A2K3L8P7_TRIPR)	3.43	3.68	8.35	5.15	4.17	1.11	0.87	2.05	0.4	-1.32193	0.569309	5.65	4.25	4	4.63	0.95	1.3	1.12	0.24	-2.05889	0.00726643	3.79	2.46	3.12	0.87	4.57	4.3	3.25	1.04	0.0565835	0.931017	6.52	4.37	5.45	2.2	3.3	2.76	2.75	0.5	-1	0.479131
Solyc01g089910	Flotillin-like protein (AHRD V3.3 *** A0A2K3NEM2_TRIPR)	0.6	1.45	1.84	1.3	1	0.36	0.67	0.68	0.52	-0.943416	0.770201	3.17	2.13	2.91	2.74	0.87	0.46	0.67	0.24	-2.05889	0.0123073	2.63	1.7	2.17	1.9	7	4.96	4.62	2.13	1.09085	0.617374	2.9	2.26	2.58	0.41	0.41	0.08	0.3	0.12	-3.05889	0.00486094
Solyc11g066350	shugoshin-1-like (AHRD V3.3 *** A0A2I4EHP2_9ROSI)	3.93	8.44	7.72	6.7	3.81	2.91	1.42	2.71	0.4	-1.32193	0.275143	12.87	4.2	5.29	7.45	1.35	2.17	1.76	0.24	-2.05889	0.0156374	10.89	7.63	9.26	4	7.63	6.23	5.95	0.64	-0.643856	0.25723	8.78	5.02	6.9	2.67	3.42	1.45	2.51	0.36	-1.47393	0.143764
Solyc02g067550	CLAVATA3/ESR (CLE)-related protein 25 (AHRD V3.11 *** XP_010317099.1)	7.15	7.51	6.44	7.03	3.9	2.52	6.54	4.32	0.61	-0.713119	0.839488	14.07	12.16	7.84	11.36	3.24	2.14	2.69	0.24	-2.05889	0.0275796	6.93	3.72	5.33	3.96	5.03	4.79	4.59	0.86	-0.217591	0.827343	9.03	4.86	6.95	3.69	5.91	5.84	5.15	0.74	-0.434403	0.954254
Solyc02g070210	Patellin-4 (AHRD V3.3 *** A0A2G2XDH3_CAPBA)	2.74	9.64	18.1	10.16	3.86	2.38	3.19	3.14	0.31	-1.68966	0.143682	16.21	4.82	3.75	8.26	1.75	2.3	2.02	0.24	-2.05889	0.0375193	18.79	6.54	12.66	10.1	13.13	13.17	12.13	0.96	-0.0588937	0.856492	9.67	2.36	6.01	1.35	1.42	0.73	1.17	0.19	-2.39593	0.0151937
Solyc12g056540	Histone H3 (AHRD V3.3 *** A0A328EBD8_9ASTE)	10.12	14.92	24.51	16.52	9.82	9.57	9	9.46	0.57	-0.810966	0.631812	23.2	7.8	7.79	12.93	2.95	3.19	3.07	0.24	-2.05889	0.0389908	18.18	10.34	14.26	9.08	11.85	11.98	10.97	0.77	-0.37707	0.551659	8.15	4.14	6.14	0.55	1.93	3.11	1.86	0.3	-1.73697	0.350935
Solyc05g013690	GDSL esterase/lipase (AHRD V3.11 *** tr|A0A2R6REU1|A0A2R6REU1_ACTCH)	11.16	12.65	17.86	13.89	9.36	4.85	6.88	7.03	0.51	-0.971431	0.226317	19.41	13.31	14.28	15.67	4.14	3.83	3.98	0.25	-2	1.31961e-08	15.64	15.92	15.78	4.37	13.32	12.02	9.9	0.63	-0.666576	0.357214	38.27	30.36	34.31	13.68	11.32	12.04	12.35	0.36	-1.47393	0.00106092
Solyc12g006760	Unknown protein	42.76	2.28	222.31	89.12	7.73	2.95	1.92	4.2	0.05	-4.32193	0.193331	71.09	93.06	83.91	82.69	19.39	21.75	20.57	0.25	-2	3.10841e-05	119.47	138.96	129.22	24.34	6.39	4.82	11.85	0.09	-3.47393	0.000394579	2.89	30.55	16.72	41.55	7.8	45.97	31.77	1.9	0.925999	0.67753
Solyc06g065680	cyclin A2	6.05	7.91	14.19	9.38	5.84	2.42	2.7	3.65	0.39	-1.35845	0.169999	14.29	6.15	6.37	8.94	2.15	2.33	2.24	0.25	-2	0.000334818	10.55	5.25	7.9	3.19	13.58	12.51	9.76	1.24	0.31034	0.991908	15.96	3.51	9.73	1.31	2.16	1.3	1.59	0.16	-2.64386	0.00211303
Solyc01g091230	Receptor-like kinase (AHRD V3.3 *** A0A191UPW4_CASSA)	8.2	12.02	11.01	10.41	7.26	4.6	6.12	5.99	0.58	-0.785875	0.320573	11.53	4.82	5.33	7.23	1.7	1.91	1.8	0.25	-2	0.000408627	6.8	6.82	6.81	3.28	8.92	10.78	7.66	1.12	0.163499	0.939953	6.7	3.41	5.05	1.51	1.18	1.49	1.39	0.28	-1.8365	0.0120352
Solyc05g007830	expansin12	22.24	19.3	31.45	24.33	17.22	25.97	26.39	23.19	0.95	-0.0740006	0.976867	64.74	23.78	26.9	38.47	9.61	9.82	9.71	0.25	-2	0.000415573	57.86	28.59	43.23	6.28	36.71	39.98	27.66	0.64	-0.643856	0.608625	26.81	13.89	20.35	47.1	12.23	42.73	34.02	1.67	0.739848	0.191717
Solyc10g084150	Cytokinin riboside 5'-monophosphate phosphoribohydrolase (AHRD V3.3 *** A0A2G2VTW3_CAPBA)	33.1	49.39	59.94	47.48	34.63	31	34.88	33.5	0.71	-0.494109	0.727274	79.96	34.24	30.5	48.23	13.48	10.78	12.13	0.25	-2	0.000425247	29.29	106.86	68.08	21.18	55.93	48.99	42.03	0.62	-0.68966	0.484269	85.74	106.99	96.36	69.9	74.94	66.37	70.4	0.73	-0.454032	0.822828
Solyc12g006440	transmembrane protein Chr3:7839135-7839431 REVERSE LENGTH=69 201606 (AHRD V3.11 *** AT3G22210.1)	80.02	92.86	82.01	84.96	77.04	75.8	99.25	84.03	0.99	-0.0144996	0.932844	112.05	45.13	43.67	66.95	14.79	19.18	16.98	0.25	-2	0.00100898	76.04	2.41	39.23	80.53	91.76	73.65	81.98	2.09	1.0635	0.739588	2.16	1.92	2.04	7.3	1.46	3.96	4.24	2.08	1.05658	0.371028
Solyc06g005780	Non-specific lipid-transfer protein (AHRD V3.3 *** A0A0V0GS93_SOLCH)	27.89	45.56	19.73	31.06	42.66	6.23	4.2	17.7	0.57	-0.810966	0.925965	17.52	25.77	22.97	22.09	3.7	7.34	5.52	0.25	-2	0.0074143	6.98	8.71	7.85	1.41	20.47	15.56	12.48	1.59	0.669027	0.935578	9.38	6.85	8.12	0.95	0.63	0	0.53	0.07	-3.8365	0.00766328
Solyc09g030450	Receptor-like kinase (AHRD V3.3 *** G7K0V8_MEDTR)	1.68	1.44	1.81	1.64	0.6	0.4	0.62	0.54	0.33	-1.59946	0.0583049	2.84	1.15	1.42	1.8	0.55	0.34	0.45	0.25	-2	0.0277181	2.45	2.23	2.34	1.71	2.86	2.94	2.5	1.07	0.0976108	0.894103	3.97	2.54	3.25	0.57	1.09	0.69	0.78	0.24	-2.05889	0.00787041
Solyc03g007760	P-loop containing nucleoside triphosphate hydrolases superfamily protein (AHRD V3.3 *** F4JKF8_ARATH)	8.12	11.67	9.2	9.66	8.92	7.24	8.86	8.34	0.86	-0.217591	0.961894	15.94	4.09	3.62	7.88	1.79	2.21	2	0.25	-2	0.0424319	7.27	22.37	14.82	4.67	11.2	12.02	9.3	0.63	-0.666576	0.470818	14.97	13.53	14.25	9.87	17.17	10.29	12.44	0.87	-0.200913	0.886337
Solyc03g110990	Unknown protein	32.05	34.84	28.31	31.73	38.92	19.01	16.67	24.87	0.78	-0.358454	0.937264	45.04	14.62	18.69	26.12	7.78	5.51	6.64	0.25	-2	0.0479065	32.62	36.63	34.62	13.75	52.45	50.28	38.83	1.12	0.163499	0.94289	44.84	13.96	29.4	21.11	29.71	23.21	24.68	0.84	-0.251539	0.961866
Solyc03g118410	Acyl carrier protein (AHRD V3.3 *** A0A1U8G884_CAPAN)	250.57	364.04	393.31	335.97	360.49	274.31	301.15	311.98	0.93	-0.104697	0.989751	425.62	195.78	181.18	267.53	65.9	73.23	69.56	0.26	-1.94342	1.62858e-05	247.76	87.33	167.54	176.02	252.4	236.42	221.61	1.32	0.400538	0.907361	297.77	282.95	290.36	221.03	184.39	201.66	202.36	0.7	-0.514573	0.717807
Solyc03g111815	Sieve element occlusion (AHRD V3.3 *** A0A200RCW8_9MAGN)	57.75	90.6	212.74	120.36	82.4	39.32	45.83	55.85	0.46	-1.12029	0.738375	233.65	113	95.5	147.38	38.69	38.87	38.78	0.26	-1.94342	1.71673e-05	43.34	40.39	41.87	41.95	74.16	63.02	59.71	1.43	0.516015	0.853554	64.82	31.95	48.38	8.32	14.83	6.67	9.94	0.21	-2.25154	2.22875e-05
Solyc06g066800	Nucleotide-diphospho-sugar transferases superfamily protein (AHRD V3.3 *** AT1G64980.3)	23.13	18.58	99.56	47.09	16.91	11.59	17.08	15.19	0.32	-1.64386	0.573033	79.32	30.11	36.05	48.49	11.03	14.2	12.61	0.26	-1.94342	0.000501793	43.25	63.61	53.43	16.13	17.72	21.72	18.52	0.35	-1.51457	0.00114272	25.76	26.94	26.35	50.82	10.88	52.23	37.98	1.44	0.526069	0.379888
Solyc06g074390	Fatty acyl-CoA reductase (AHRD V3.3 *** A0A1U8H367_CAPAN)	1.56	2.84	3.44	2.61	1.65	1.08	0.9	1.21	0.46	-1.12029	0.45888	3.63	2.73	2.7	3.02	0.81	0.75	0.78	0.26	-1.94342	0.00207952	1.8	2.9	2.35	1.07	4.61	4.54	3.41	1.45	0.536053	0.955061	3.9	1.97	2.94	0.9	1.55	0.74	1.06	0.36	-1.47393	0.20364
Solyc06g069790	Gibberellin-regulated protein (AHRD V3.11 *** tr|S8CK34|S8CK34_9LAMI)	7.61	13.73	17.03	12.79	8.82	1.77	2.37	4.32	0.34	-1.55639	0.288688	13.04	14.83	19.97	15.95	4.39	4.04	4.21	0.26	-1.94342	0.00212059	6.69	12.11	9.4	1.19	17.45	16.74	11.79	1.25	0.321928	0.984419	67.77	22.49	45.13	4.85	9.71	3.59	6.05	0.13	-2.94342	4.39695e-05
Solyc09g010810	Kinesin-like protein (AHRD V3.3 *** A0A2G2YR28_CAPAN)	0.82	1.55	2.65	1.67	1.17	0.53	0.8	0.83	0.5	-1	0.595553	2.9	1.24	1.07	1.74	0.44	0.46	0.45	0.26	-1.94342	0.0168014	1.89	1.22	1.55	1.08	1.86	1.49	1.48	0.95	-0.0740006	0.793622	1.21	0.69	0.95	0.25	0.25	0.45	0.32	0.34	-1.55639	0.237993
Solyc11g069070	heavy metal-associated isoprenylated plant protein 3-like (AHRD V3.11 *-* tr|A0A1S4B457|A0A1S4B457_TOBAC)	7.92	11.44	9.38	9.58	8.18	2.33	4.3	4.94	0.52	-0.943416	0.579923	17.1	5.86	6.51	9.82	2.77	2.41	2.59	0.26	-1.94342	0.0177867	11.33	8.92	10.12	4.97	10.36	12.65	9.33	0.92	-0.120294	0.770428	15.2	6.92	11.06	2.49	4.39	1.88	2.92	0.26	-1.94342	0.0225263
Solyc01g109140	divinyl ether synthase	0.13	0.15	0.32	0.2	0.17	0.41	0.18	0.25	1.25	0.321928	0.949397	2.04	2.06	1.99	2.03	0.53	0.53	0.53	0.26	-1.94342	0.0288998	1.34	0.06	0.7	0.49	0	0	0.16	0.23	-2.12029	0.717574	0	0.96	0.48	0.2	0.34	0.39	0.31	0.65	-0.621488	0.936168
Solyc03g005960	protein kinase LESK1	10.53	9.51	9.9	9.98	7.18	7.35	7.42	7.32	0.73	-0.454032	0.617005	8.65	2.73	2.3	4.56	1.4	0.98	1.19	0.26	-1.94342	0.0374916	7.5	4.31	5.9	4.23	9.07	7.9	7.07	1.2	0.263034	0.993768	7.38	4.82	6.1	1.96	3.12	1.43	2.17	0.36	-1.47393	0.0282657
Solyc01g087500	DNA topoisomerase 2 (AHRD V3.3 *** A0A2G2XSS9_CAPBA)	2.28	4.75	8.61	5.21	2.86	1.27	1.87	2	0.38	-1.39593	0.206716	8.96	2.29	2.24	4.5	1.23	1.15	1.19	0.26	-1.94342	0.0474823	6.39	3.84	5.12	3.52	5.6	6.02	5.05	0.99	-0.0144996	0.797211	3.77	1.1	2.44	0.27	0.61	0.25	0.38	0.16	-2.64386	0.00327264
Solyc03g113210	Mitochondrial outer membrane protein porin (AHRD V3.3 *** A0A2K3N5U3_TRIPR)	9.89	14.67	21.44	15.33	9.18	2.39	5.38	5.65	0.37	-1.4344	0.189947	16.22	17.13	17.33	16.89	3.67	5.29	4.48	0.27	-1.88897	7.0087e-05	12.41	23.98	18.2	1.95	5.24	7.9	5.03	0.28	-1.8365	0.032688	27.86	12.36	20.11	2.92	11.2	2.34	5.49	0.27	-1.88897	0.0725864
Solyc09g007360	Interactor of constitutive active ROPs (AHRD V3.3 *** A0A2K3PRJ7_TRIPR)	7.45	8.69	12.66	9.6	8.45	4.31	4.05	5.6	0.58	-0.785875	0.595938	15.54	6.68	6.5	9.57	2.94	2.21	2.58	0.27	-1.88897	0.00136122	6.24	5.89	6.06	3.52	8.06	7.04	6.21	1.02	0.0285692	0.850381	9.02	8.2	8.61	1.02	3.7	0.88	1.87	0.22	-2.18442	0.00683918
Solyc04g008820	High mobility group B protein 7 (AHRD V3.11 *** tr|A0A2G2X9D0|A0A2G2X9D0_CAPBA)	12.05	19.29	18.56	16.63	14.76	14.61	14.85	14.74	0.89	-0.168123	0.980308	36.03	15.86	14.11	22	5.31	6.76	6.04	0.27	-1.88897	0.00250191	26.15	17.44	21.8	9.61	12.22	15.95	12.59	0.58	-0.785875	0.0812707	11.3	8.82	10.06	6.01	3.5	5.84	5.12	0.51	-0.971431	0.448682
Solyc05g010320	Chalcone-flavonone isomerase family protein (AHRD V3.3 *** A0A193AUW5_SOLME)	12.15	17.84	23.57	17.85	13.04	7.1	7.16	9.1	0.51	-0.971431	0.360909	28.39	12.44	10.79	17.21	4.68	4.76	4.72	0.27	-1.88897	0.0029449	11.2	26.01	18.61	9.42	25.8	25.65	20.29	1.09	0.124328	0.906291	21.11	12.68	16.89	3.4	3.64	3.44	3.49	0.21	-2.25154	6.78333e-05
Solyc04g076400	VIN3-like protein 3 (AHRD V3.3 *** A0A2G3CP98_CAPCH)	3.18	2.83	4.16	3.39	3.22	1.5	1.02	1.91	0.56	-0.836501	0.693374	5.44	3.48	2.12	3.68	1.17	0.86	1.01	0.27	-1.88897	0.0115556	3.45	1.91	2.68	1.54	4.38	4.64	3.52	1.31	0.389567	0.962098	2.59	1.52	2.05	0.42	1.04	0.06	0.51	0.25	-2	0.169628
Solyc02g081270	NAC domain-containing protein 53 (AHRD V3.3 *** A0A2G2XFS7_CAPBA)	2.39	3.84	3.08	3.1	2.25	0.74	0.75	1.25	0.4	-1.32193	0.271309	4.17	1.7	1.7	2.52	0.66	0.72	0.69	0.27	-1.88897	0.0121243	2.78	0.99	1.88	1.45	3.79	4.1	3.11	1.65	0.722466	0.801778	1.95	1.33	1.64	0.51	0.51	0.31	0.44	0.27	-1.88897	0.0396682
Solyc02g065170	L-ascorbate oxidase-like protein (AHRD V3.3 *** A0A2G3D2Z5_CAPCH)	33.41	44.07	42.29	39.92	31.31	27.1	29.1	29.17	0.73	-0.454032	0.678185	48.67	12.85	13.11	24.88	6.97	6.34	6.65	0.27	-1.88897	0.0266346	32.07	4.97	18.52	26.68	29.73	34.31	30.24	1.63	0.704872	0.784609	17.93	16.08	17	9.06	9.77	9.5	9.44	0.56	-0.836501	0.211933
Solyc05g055730	Methylenetetrahydrofolate reductase (AHRD V3.3 *** A0A2G3CIX4_CAPCH)	2.06	3.52	3.78	3.12	1.73	0.4	1.08	1.07	0.34	-1.55639	0.195548	4.48	2.58	1.74	2.93	1.04	0.56	0.8	0.27	-1.88897	0.030235	2.47	1.51	1.99	0.57	1.69	2.22	1.49	0.75	-0.415037	0.695578	2.44	2.85	2.65	0.43	0.8	0.6	0.61	0.23	-2.12029	0.0166715
Solyc03g121600	Glucose-methanol-choline (GMC) oxidoreductase family protein (AHRD V3.3 *** A0A2U1MMK8_ARTAN)	3.54	7.63	9.2	6.79	4.48	0.24	0.7	1.81	0.27	-1.88897	0.70448	13.56	9.16	8.26	10.33	2.74	2.97	2.86	0.28	-1.8365	9.83906e-07	1.82	6.8	4.31	0.61	11	9.54	7.05	1.64	0.713696	0.949948	49.65	49.02	49.34	2.44	5.31	2.33	3.36	0.07	-3.8365	1.59922e-21
Solyc06g062370	acid phosphatase 1-like (AHRD V3.3 *** A0A1U7W9D3_NICSY)	1.94	1.59	24.49	9.34	0.69	0.32	0.47	0.49	0.05	-4.32193	1	14.47	17.19	19.25	16.97	4.83	4.8	4.81	0.28	-1.8365	0.00036287	2.24	18.21	10.23	37.99	228.96	224.27	163.74	16.01	4.0009	0.0130633	0.63	1.19	0.91	1.69	3.17	1.67	2.18	2.4	1.26303	0.145433
Solyc06g035580	Glucose-methanol-choline (GMC) oxidoreductase family protein (AHRD V3.3 *** A0A1P8BHC1_ARATH)	3.55	4.65	6.35	4.85	4.01	0.84	0.98	1.94	0.4	-1.32193	0.467805	5.01	5	5.04	5.02	1.19	1.63	1.41	0.28	-1.8365	0.000620694	3.32	5.76	4.54	1.66	11.35	10.73	7.91	1.74	0.799087	0.879354	16.51	4.76	10.64	1.34	1.69	0.66	1.23	0.12	-3.05889	4.89989e-05
Solyc12g008520	SUN-like protein 32	2.85	5.19	5.85	4.63	2.83	2.23	1.79	2.28	0.49	-1.02915	0.464998	5.92	3.95	4.55	4.81	1.61	1.07	1.34	0.28	-1.8365	0.00554306	5.4	1.94	3.67	2.13	3.44	4	3.19	0.87	-0.200913	0.808909	5.92	5.62	5.77	2.3	2.94	3.53	2.92	0.51	-0.971431	0.412158
Solyc08g005670	Phellandrene synthase	8.48	11.96	23.98	14.81	13.05	5.44	5.99	8.16	0.55	-0.862496	0.658863	23.64	8.57	7.57	13.26	3.46	4.03	3.75	0.28	-1.8365	0.0130259	4.52	4.14	4.33	3.24	3.8	4.25	3.76	0.87	-0.200913	0.623429	3.7	2.38	3.04	1.57	1.64	0.54	1.25	0.41	-1.2863	0.341201
Solyc07g049370	Glucan endo-1,3-beta-glucosidase 3 (AHRD V3.3 *** A0A1J3FSS7_NOCCA)	15.37	16.98	23.3	18.55	14.44	11.96	12.1	12.83	0.69	-0.535332	0.663805	20.63	7.54	6.75	11.64	2.74	3.85	3.29	0.28	-1.8365	0.016219	17.5	8.31	12.91	6.19	18.55	20	14.91	1.15	0.201634	0.977475	11.15	5.43	8.29	3.16	3.37	3.49	3.34	0.4	-1.32193	0.121847
Solyc09g007110	Leucine-rich receptor-like protein kinase family protein (AHRD V3.3 *** A0A0K9PPV4_ZOSMR)	7.58	10.9	13.16	10.55	6.8	5.49	4.57	5.62	0.53	-0.915936	0.203499	13.99	3.76	4.72	7.49	2	2.16	2.08	0.28	-1.8365	0.021602	4.99	5.4	5.2	3.29	6.87	5.89	5.35	1.03	0.0426443	0.838706	5.84	3.57	4.71	1.88	2.09	1.21	1.73	0.37	-1.4344	0.0298819
Solyc09g082760	Aspartic proteinase .1	5.64	11.29	18.18	11.7	11.68	2.48	2.63	5.6	0.48	-1.05889	0.851475	5.94	14.03	13.26	11.08	3.76	2.41	3.08	0.28	-1.8365	0.0246193	9.57	16.8	13.19	1.75	7.08	9.1	5.98	0.45	-1.152	0.25727	21.95	7.39	14.67	1.55	7.8	1.01	3.45	0.24	-2.05889	0.377473
Solyc06g060360	Adenine nucleotide alpha hydrolases-like superfamily protein (AHRD V3.3 *** A0A1P8APG6_ARATH)	2.19	2.93	3.83	2.98	1.84	0.82	0.57	1.08	0.36	-1.47393	0.350045	3.91	2.96	3.63	3.5	1.15	0.83	0.99	0.28	-1.8365	0.0342856	2.73	1.78	2.25	0.48	1.1	2.4	1.33	0.59	-0.761213	0.610697	3.2	1.22	2.21	1.19	0.76	0.61	0.85	0.38	-1.39593	0.48257
Solyc00g500295	Maturase K (AHRD V3.3 *** A0A2G3DGH8_CAPCH)	401.05	547.41	282.38	410.28	265.81	306.72	256.18	276.24	0.67	-0.577767	0.633837	439.55	455.55	386.97	427.36	130.41	115.46	122.94	0.29	-1.78588	6.45396e-09	329.28	225.58	277.43	237.26	127.73	280.37	215.12	0.78	-0.358454	0.577276	150.95	88.92	119.94	160.53	111.53	219.88	163.98	1.37	0.454176	0.172138
Solyc00g500048	Maturase K (AHRD V3.3 *** A0A2G3DGH8_CAPCH)	401.86	546.15	285.17	411.06	265.34	305.96	256.18	275.83	0.67	-0.577767	0.617255	437.51	455.71	385.94	426.39	133.81	117.71	125.76	0.29	-1.78588	1.81454e-08	330.51	226.58	278.55	237.56	127.16	279.52	214.75	0.77	-0.37707	0.571649	155.27	90.48	122.88	161.45	111.36	223.17	165.33	1.35	0.432959	0.197349
Solyc00g500201	Maturase K (AHRD V3.3 *** A0A2G3DGH8_CAPCH)	401.86	546.09	285.28	411.08	265.4	306.21	256.11	275.91	0.67	-0.577767	0.617255	437.35	455.71	386.38	426.48	133.73	117.71	125.72	0.29	-1.78588	1.81454e-08	330.3	226.5	278.4	237.71	127.25	279.6	214.85	0.77	-0.37707	0.572159	155.27	90.56	122.92	161.53	111.36	223.46	165.45	1.35	0.432959	0.197126
Solyc00g500131	Maturase K (AHRD V3.3 *** A0A2G3DGH8_CAPCH)	401.94	546.22	285.39	411.18	265.4	306.21	256.25	275.95	0.67	-0.577767	0.617255	437.58	455.71	386.38	426.56	133.65	117.71	125.68	0.29	-1.78588	1.81454e-08	330.44	226.58	278.51	237.78	127.25	279.6	214.88	0.77	-0.37707	0.572159	155.27	90.48	122.88	161.61	111.36	223.17	165.38	1.35	0.432959	0.196979
Solyc10g008410	E3 ubiquitin-protein ligase RMA1.1	13.78	15.35	46.83	25.32	14.05	11.93	12.99	12.99	0.51	-0.971431	0.583346	44.11	65.9	68.41	59.47	16.63	17.56	17.09	0.29	-1.78588	0.00102483	13.05	279.14	146.09	63.33	109.07	113.52	95.31	0.65	-0.621488	0.692484	49.34	35.03	42.19	58.67	38.8	63.32	53.6	1.27	0.344828	0.234308
Solyc12g056610	Secoisolariciresinol dehydrogenase (AHRD V3.3 *** A0A1U8ETA2_CAPAN)	5.11	6.55	9.07	6.91	6.02	1.19	2.4	3.2	0.46	-1.12029	0.609941	9.82	6.52	6.94	7.76	2.36	2.2	2.28	0.29	-1.78588	0.00430683	5.24	1.44	3.34	1.4	2.26	4.89	2.85	0.85	-0.234465	0.868086	9.61	5.09	7.35	0.43	2	0.8	1.08	0.15	-2.73697	0.00761067
Solyc09g042710	Weak chloroplast movement under blue light protein (DUF827) (AHRD V3.3 *** A0A1P8AX38_ARATH)	2.25	2.85	5.5	3.53	2.37	0.9	1.19	1.49	0.42	-1.25154	0.37524	6.32	3.21	3.58	4.37	1	1.56	1.28	0.29	-1.78588	0.00451026	8.06	5.99	7.03	4.38	6.37	5.5	5.42	0.77	-0.37707	0.351448	3.32	2.49	2.91	0.49	0.86	0.85	0.73	0.25	-2	0.0242106
Solyc09g048980	BTB domain-containing protein/NPH3 domain-containing protein (AHRD V3.3 *** A0A1Q3D396_CEPFO)	3.27	4.54	3.49	3.77	2.96	2.05	1.86	2.29	0.61	-0.713119	0.663805	5.71	2.85	3.47	4.01	1.19	1.11	1.15	0.29	-1.78588	0.00652673	6.02	3.35	4.68	3.5	7.13	4.45	5.03	1.07	0.0976108	0.926018	4.66	3.25	3.96	0.88	2.71	1.45	1.68	0.42	-1.25154	0.320023
Solyc03g026040	Leucine-rich repeat receptor protein kinase (AHRD V3.11 *** tr|A0A2R6RQU4|A0A2R6RQU4_ACTCH)	0.57	0.76	1.44	0.92	0.77	0.22	0.21	0.4	0.43	-1.21759	0.62633	1.69	1.19	1.2	1.36	0.37	0.43	0.4	0.29	-1.78588	0.00901533	0.87	0.76	0.81	0.66	2.44	2	1.7	2.1	1.07039	0.66414	2.23	0.92	1.57	0.06	0.18	0.07	0.1	0.06	-4.05889	0.000187017
Solyc09g050066	30S ribosomal protein S3, chloroplastic (AHRD V3.3 *** A0A2U8XH96_WEIFL)	34.08	25.5	16.97	25.52	22.56	29.16	29.84	27.19	1.07	0.0976108	0.882708	18.04	36.37	30.93	28.45	9.5	7.04	8.27	0.29	-1.78588	0.00971468	15.53	27.63	21.58	13.56	10.37	16.03	13.32	0.62	-0.68966	0.310197	16.2	9.64	12.92	20	20.4	27.62	22.67	1.75	0.807355	0.0192514
Solyc09g008860	leucine-rich repeat receptor-like protein kinase PXC1 (AHRD V3.11 *** tr|A0A1S4B9J1|A0A1S4B9J1_TOBAC)	3.85	6.45	8.66	6.32	4.03	1.88	1.86	2.59	0.41	-1.2863	0.193447	7.85	3.08	3.31	4.75	1.5	1.22	1.36	0.29	-1.78588	0.0107247	6.38	4.08	5.23	1.59	2.49	3.56	2.55	0.49	-1.02915	0.0828342	3.5	2.38	2.94	2.01	1.17	1.74	1.64	0.56	-0.836501	0.595314
Solyc08g068665	Serine decarboxylase (AHRD V3.3 *** A0A2G2W5V8_CAPBA)	5.26	6.19	8.5	6.65	5.49	3.06	3.08	3.88	0.58	-0.785875	0.589726	13.15	5.8	4.69	7.88	1.97	2.63	2.3	0.29	-1.78588	0.0133538	3.36	4.73	4.04	2.55	5.37	5.56	4.49	1.11	0.15056	0.924006	7.95	7.47	7.71	2.16	2.58	2.68	2.47	0.32	-1.64386	0.00816797
Solyc06g068910	Receptor-like kinase.1	3.1	4.96	7.73	5.26	4.98	1.19	0.96	2.38	0.45	-1.152	0.611246	7.2	3.01	2.55	4.25	1.36	1.09	1.23	0.29	-1.78588	0.0189824	4.2	2.07	3.13	2.33	4.4	6.44	4.39	1.4	0.485427	0.90916	5.34	2.84	4.09	0.45	0.86	0.92	0.74	0.18	-2.47393	0.00126462
Solyc11g012130	Early nodulin-like protein 2-like (AHRD V3.3 *** A0A2K3MQQ9_TRIPR)	3.6	4.97	4.76	4.44	2.75	2.05	1.5	2.1	0.47	-1.08927	0.536702	6.75	5.11	5.99	5.95	1.81	1.63	1.72	0.29	-1.78588	0.0250519	5.11	44.37	24.74	5.59	7.48	8.63	7.23	0.29	-1.78588	0.154036	6.52	4.14	5.33	10.32	2.03	13.18	8.51	1.6	0.678072	0.411158
Solyc03g034390	Bifunctional inhibitor/lipid-transfer protein/seed storage 2S albumin superfamily protein (AHRD V3.3 *-* Q94AQ3_ARATH)	10.26	8.57	31.56	16.8	12.74	2.67	3.47	6.29	0.37	-1.4344	0.576345	16.73	26.91	26.39	23.34	4.97	8.72	6.85	0.29	-1.78588	0.0341283	28.51	112.98	70.75	12.26	39.17	60.04	37.16	0.53	-0.915936	0.457937	47.69	21.41	34.55	62.36	2.75	36.34	33.82	0.98	-0.0291463	0.930781
Solyc07g055050	ATP synthase protein I-related protein (AHRD V3.3 *** A0A2U1Q771_ARTAN)	394.88	450.11	413.74	419.58	467.03	360.01	399.34	408.79	0.97	-0.0439433	0.935154	394.74	103.35	104.21	200.77	56.84	60.83	58.84	0.29	-1.78588	0.0387022	354.02	19.7	186.86	343.82	309.9	302.9	318.87	1.71	0.773996	0.81257	16.55	15.38	15.96	12.6	10.83	11.52	11.65	0.73	-0.454032	0.864147
Solyc05g009820	Hexosyltransferase (AHRD V3.11 *** tr|A0A2G2YCM5|A0A2G2YCM5_CAPAN)	21.73	26.81	26.15	24.9	26.52	14.93	15.23	18.89	0.76	-0.395929	0.872048	44.77	12.66	11.45	22.96	7.05	6.12	6.58	0.29	-1.78588	0.043612	14.05	9.25	11.65	15.7	28.18	29.69	24.52	2.1	1.07039	0.2875	35.67	35.36	35.52	20.76	16.51	19.21	18.83	0.53	-0.915936	0.161403
Solyc00g500330	Maturase K (AHRD V3.3 *** A0A2G3DGH8_CAPCH)	401.29	545.46	284.72	410.49	265	305.71	255.89	275.53	0.67	-0.577767	0.617496	437.13	454.95	385.35	425.81	133.73	117.55	125.64	0.3	-1.73697	1.81454e-08	329.96	226.2	278.08	237.04	127.07	279.44	214.52	0.77	-0.37707	0.572027	154.96	90.33	122.65	161.45	111.2	222.7	165.12	1.35	0.432959	0.196775
Solyc02g082260	3-hydroxy-3-methylglutaryl CoA reductase	2.52	4.24	7.11	4.62	2.76	1.37	0.78	1.64	0.35	-1.51457	0.215285	6.83	5.49	5.89	6.07	1.63	1.98	1.8	0.3	-1.73697	2.64371e-05	2.89	17.87	10.38	2.12	10.87	9.27	7.42	0.71	-0.494109	0.705264	7	2.93	4.96	4.83	2.23	4.31	3.79	0.76	-0.395929	0.984833
Solyc08g067180	Zinc finger protein (AHRD V3.11 *** tr|A0A200PQI4|A0A200PQI4_9MAGN)	11.97	11.76	11.38	11.7	9.07	8.84	7.47	8.46	0.72	-0.473931	0.723182	13.15	10.53	11.4	11.69	2.57	4.37	3.47	0.3	-1.73697	0.000240846	21.17	13.06	17.12	10.58	19.45	22.46	17.5	1.02	0.0285692	0.862274	9.42	5.62	7.52	9.72	3.59	9.05	7.45	0.99	-0.0144996	0.765708
Solyc06g007130	omega-3 fatty acid desaturase -3	6.96	9.85	10.72	9.18	8.62	5.08	3.94	5.88	0.64	-0.643856	0.700128	10.76	4.71	4.88	6.78	2.06	1.97	2.02	0.3	-1.73697	0.00152187	8.31	3.92	6.12	3.03	5.22	5.86	4.7	0.77	-0.37707	0.559341	3.52	1.72	2.62	1.2	0.73	1.28	1.07	0.41	-1.2863	0.272592
Solyc01g096260	NAD-dependent protein deacetylase HST1-like protein Chr2:19148792-19150751 FORWARD LENGTH=281 201606 (AHRD V3.11 *** AT2G46640.2)	7.43	8.3	5.43	7.05	4.77	3.44	3.87	4.03	0.57	-0.810966	0.30523	3.66	3.45	3.53	3.55	0.79	1.37	1.08	0.3	-1.73697	0.0029449	13.82	2.71	8.27	5.55	6.23	7.04	6.27	0.76	-0.395929	0.748754	11.98	9.68	10.83	1.63	1.85	1.4	1.63	0.15	-2.73697	4.9451e-11
Solyc04g077490	AP2-like ethylene-responsive transcription factor ANT (AHRD V3.3 *** A0A2G2Z848_CAPAN)	2.83	4.07	5.25	4.05	2.21	2.13	2.58	2.31	0.57	-0.810966	0.483763	7.63	4	2.93	4.85	1.7	1.22	1.46	0.3	-1.73697	0.0132923	7.19	2.72	4.96	4.04	4.52	4.51	4.36	0.88	-0.184425	0.766143	5.3	3.2	4.25	2.82	1.61	2.69	2.37	0.56	-0.836501	0.58647
Solyc11g071240	U-box domain-containing protein 26 (AHRD V3.3 *** A0A1J3FUP2_NOCCA)	5.77	6.35	7.24	6.45	5.66	2.81	2.79	3.75	0.58	-0.785875	0.654881	9.38	5.45	4.68	6.5	2.3	1.63	1.96	0.3	-1.73697	0.0150919	3.95	1.65	2.8	3.11	3.7	3.65	3.49	1.25	0.321928	0.972988	2.83	2.86	2.84	0.9	1.13	0.89	0.97	0.34	-1.55639	0.264077
Solyc05g010720	Enoyl-CoA delta isomerase 1, peroxisomal (AHRD V3.3 *** A0A2G3B729_CAPCH)	1.59	2.06	2.06	1.9	1.17	0.62	0.97	0.92	0.48	-1.05889	0.533599	4.84	2.31	1.94	3.03	0.8	0.99	0.9	0.3	-1.73697	0.0484316	1.45	2.82	2.13	1.1	2.17	1.65	1.64	0.77	-0.37707	0.670123	2.33	2.57	2.45	0.96	0.82	1.93	1.24	0.51	-0.971431	0.598979
Solyc04g055200	Asparagine synthetase (AHRD V3.3 *** Q8LJT6_STRHE)	14.91	21.81	30.45	22.39	20.22	12.52	11.69	14.81	0.66	-0.599462	0.733669	27.72	7.59	8.27	14.53	3.54	5.07	4.3	0.3	-1.73697	0.0484613	17.32	7.61	12.46	7.87	14	16.68	12.85	1.03	0.0426443	0.900245	10.98	8.46	9.72	3.23	4.33	2.93	3.5	0.36	-1.47393	0.00884694
Solyc06g010030	MLO-like protein (AHRD V3.3 *** K4C430_SOLLC)	10.27	7.39	4.37	7.34	2.76	8.31	7.89	6.32	0.86	-0.217591	0.980308	9.04	9.12	10.09	9.42	3.25	2.66	2.96	0.31	-1.68966	0.000226841	6.71	7.97	7.34	4.21	2.71	2.41	3.11	0.42	-1.25154	0.0596631	16.11	16.91	16.51	15.27	16.77	13.9	15.31	0.93	-0.104697	0.698174
Solyc01g005590	Unknown protein	20.18	24.16	21.31	21.88	24.07	16.18	21.52	20.59	0.94	-0.0892673	0.984885	58.16	34.94	30.73	41.28	14.57	11.36	12.96	0.31	-1.68966	0.000509324	16.79	81.33	49.06	7.87	15.46	19.08	14.14	0.29	-1.78588	0.0828342	118.2	137.49	127.84	144.74	133.97	167.77	148.83	1.16	0.214125	0.228211
Solyc12g010980	HXXXD-type acyl-transferase family protein (AHRD V3.3 *** F4JBC7_ARATH)	5.4	6.05	10.02	7.16	6.38	5.62	3.59	5.2	0.73	-0.454032	0.876938	10.88	14.44	13.53	12.95	3.62	4.49	4.05	0.31	-1.68966	0.00168685	4	19.83	11.91	2.41	43.79	39.55	28.58	2.4	1.26303	0.810668	9.14	8.9	9.02	29.21	5.33	18.6	17.71	1.96	0.970854	0.127894
Solyc01g073970	Histone H3 (AHRD V3.3 *** B3TM40_ELAGV)	41.68	74.05	103.68	73.14	36.22	35.4	31.14	34.25	0.47	-1.08927	0.143682	119.45	46.37	56.7	74.17	23.73	22.98	23.36	0.31	-1.68966	0.00207952	96.1	59.65	77.88	39.46	40.8	41.73	40.66	0.52	-0.943416	0.00672313	36.56	17.01	26.79	19.25	16.13	23.31	19.56	0.73	-0.454032	0.929257
Solyc02g078400	Allantoinase (AHRD V3.3 *** A0A2G3D677_CAPCH)	0.99	3.2	4.21	2.8	2.09	0.98	1.19	1.42	0.51	-0.971431	0.676209	11.99	5.6	5.61	7.73	1.99	2.75	2.37	0.31	-1.68966	0.00310614	1.32	114.95	58.13	0.1	0.3	0.45	0.28	0.004	-7.96578	0.00156803	64	57.69	60.84	33.68	36.2	30.04	33.31	0.55	-0.862496	0.0835774
Solyc01g094090	3-hydroxyisobutyryl-CoA hydrolase.1	10.15	15.53	15.13	13.6	12.48	4.3	4.48	7.09	0.52	-0.943416	0.570975	28.05	13.65	10.22	17.31	5.19	5.66	5.43	0.31	-1.68966	0.0065004	7.4	4.07	5.74	4.92	13.71	12.28	10.3	1.79	0.83996	0.70226	7.11	5.85	6.48	0.8	2.13	0.4	1.11	0.17	-2.55639	0.00482964
Solyc02g067930	Glycerol-3-phosphate dehydrogenase [NAD(+)] (AHRD V3.3 *** A0A1U8FRT5_CAPAN)	3.46	6.03	5.67	5.05	3.92	1.4	2.63	2.65	0.52	-0.943416	0.564494	5.76	3.27	3.28	4.1	1.22	1.34	1.28	0.31	-1.68966	0.00772703	4.32	1.7	3.01	2.36	6.3	5.58	4.75	1.58	0.659925	0.833836	5.24	3.17	4.21	0.26	1.06	0.45	0.59	0.14	-2.8365	0.00197576
Solyc10g078580	arabinogalactan protein 14 (AHRD V3.3 *** XP_004249150.1)	624.24	1102.35	360.52	695.7	902.34	850.11	660.81	804.42	1.16	0.214125	0.869584	881.18	321.35	372.7	525.08	200.23	126.48	163.35	0.31	-1.68966	0.00923005	429.01	736.11	582.56	336.18	264.11	392.82	331.04	0.57	-0.810966	0.165473	1453.94	1350.25	1402.1	1917.28	1295.57	1949.4	1720.75	1.23	0.298658	0.17547
Solyc03g118780	Thaumatin-like protein (AHRD V3.3 *** A0A2G2WQ90_CAPBA)	9.19	20.16	19.58	16.31	8.48	3.07	4.34	5.3	0.32	-1.64386	0.0605991	29.11	10.82	11.42	17.12	5.61	5.05	5.33	0.31	-1.68966	0.0146066	20.28	21.7	20.99	5.71	14.63	12.46	10.93	0.52	-0.943416	0.12089	23.54	11.43	17.48	7.35	4.59	8.31	6.75	0.39	-1.35845	0.136411
Solyc03g122360	Cytochrome P450 (AHRD V3.3 *** Q43795_TOBAC)	3.73	5.3	9.8	6.28	3.08	2.82	3.69	3.2	0.51	-0.971431	0.427498	8.24	3.98	2.86	5.03	1.45	1.68	1.56	0.31	-1.68966	0.0308283	6.55	17.56	12.05	3.55	3.25	4.09	3.63	0.3	-1.73697	0.0210372	2.4	2.22	2.31	1.8	0.56	0.77	1.04	0.45	-1.152	0.510714
Solyc05g013010	Sulfotransferase (AHRD V3.3 *** A0A2I4HG22_9ROSI)	8.68	15.64	9.84	11.39	9.33	6.02	5.76	7.04	0.62	-0.68966	0.644675	13.77	4.36	6.27	8.13	2.18	2.86	2.52	0.31	-1.68966	0.0309302	6.91	4.31	5.61	3.1	10.5	9.45	7.68	1.37	0.454176	0.943294	14.84	9.18	12.01	5.35	3.84	4.65	4.61	0.38	-1.39593	0.0485439
Solyc05g005550	BURP domain (AHRD V3.3 *-* A0A200QH65_9MAGN)	1.01	4.11	3.06	2.73	1.81	0.67	0.61	1.03	0.38	-1.39593	0.446447	2.2	4.3	4.25	3.58	0.96	1.24	1.1	0.31	-1.68966	0.0452147	6.27	13.36	9.81	2.61	8.71	7.3	6.21	0.63	-0.666576	0.470702	6.2	2.33	4.27	10.2	0.84	8.73	6.59	1.54	0.62293	0.719633
Solyc02g079370	cyclinD6_3	2.08	4.34	3.03	3.15	2.75	1.45	2.5	2.23	0.71	-0.494109	0.893081	4.41	3.62	3	3.68	0.99	1.31	1.15	0.31	-1.68966	0.0486965	3.23	1.24	2.23	2.72	4.36	6.81	4.63	2.08	1.05658	0.631365	3.35	2.76	3.05	0.68	0.9	1.15	0.91	0.3	-1.73697	0.184163
Solyc05g053550	chalcone synthase 2	13.67	17.75	28.12	19.85	11.78	5.64	6.53	7.98	0.4	-1.32193	0.0969218	27.55	19.95	17.12	21.54	7.03	6.67	6.85	0.32	-1.64386	2.23102e-06	8.16	72.14	40.15	7.5	15.2	17.13	13.28	0.33	-1.59946	0.195393	32.21	21.26	26.73	9.59	9.68	10.48	9.92	0.37	-1.4344	0.00638237
Solyc00g500042	Protein TIC 214 (AHRD V3.11 *** sp|Q2VEC3|TI214_SOLTU)	193.68	188.63	159.44	180.58	149.83	178.44	191.01	173.09	0.96	-0.0588937	0.946821	325.4	208.9	165.78	233.36	82.1	66.39	74.25	0.32	-1.64386	7.77014e-06	164.3	176.49	170.4	226.27	64.35	100.77	130.46	0.77	-0.37707	0.723094	91.61	95.59	93.6	126.85	107.06	208.5	147.47	1.58	0.659925	0.0484141
Solyc08g076820	bHLH transcription factor146	85.02	96.58	67.57	83.06	77.01	62.5	63.22	67.58	0.81	-0.304006	0.899666	69.61	82.73	97.59	83.31	27.35	25.36	26.36	0.32	-1.64386	0.000212411	71.55	18.84	45.2	39.68	94.51	99.8	78	1.73	0.790772	0.746166	126.28	78.46	102.37	30.17	60.82	28.92	39.97	0.39	-1.35845	0.0327436
Solyc12g011010	Protodermal factor.1	12.02	25.18	35.17	24.12	16.7	1.22	0.75	6.22	0.26	-1.94342	0.754453	39.26	55.84	53.88	49.66	15.9	15.94	15.92	0.32	-1.64386	0.000703828	16.52	34.62	25.57	10.78	88.75	82.63	60.72	2.37	1.24489	0.713776	81.86	37.6	59.73	1.44	5.79	0.96	2.73	0.05	-4.32193	0.000656141
Solyc09g091510	chalcone synthase 1	12	16.8	31.08	19.96	11.64	4.42	5.52	7.19	0.36	-1.47393	0.117422	30.97	15.04	13.59	19.87	6.75	5.87	6.31	0.32	-1.64386	0.00149739	7.83	19.87	13.85	8	6.1	9.4	7.83	0.57	-0.810966	0.326512	5.54	5.06	5.3	2.65	2.42	2.46	2.51	0.47	-1.08927	0.274374
Solyc11g010850	1-deoxy-d-xylulose-5-phosphate synthase.1	3.88	6.95	15.26	8.7	4.06	2.23	3.31	3.2	0.37	-1.4344	0.176245	23.28	10.89	8.58	14.25	4.67	4.33	4.5	0.32	-1.64386	0.00505772	3.1	21.45	12.28	3.57	9.38	7.87	6.94	0.57	-0.810966	0.519704	12.1	9.76	10.93	3.05	4.01	3.03	3.36	0.31	-1.68966	0.00046539
Solyc09g098290	Leucine-rich receptor-like protein kinase family protein (AHRD V3.3 *** A0A061EKW3_THECC)	14.94	20.77	26.2	20.64	18.11	10.98	11.19	13.43	0.65	-0.621488	0.659569	25.15	9.59	9.67	14.8	4.6	4.77	4.68	0.32	-1.64386	0.00586282	15.72	9.94	12.83	10.72	19.01	18.21	15.98	1.25	0.321928	0.975461	15.87	10.16	13.02	1.87	3.93	2.58	2.79	0.21	-2.25154	1.42066e-05
Solyc08g066360	Malic enzyme (AHRD V3.3 *** A0A2G2W5J3_CAPBA)	16.41	18.66	26.2	20.42	12.03	10.14	9.77	10.65	0.52	-0.943416	0.0960554	27.82	9.55	10.35	15.91	4.84	5.33	5.08	0.32	-1.64386	0.0170455	15.89	5.36	10.62	10.3	18.05	17.64	15.33	1.44	0.526069	0.857513	11.39	8.54	9.96	4.1	3.01	2.9	3.34	0.34	-1.55639	0.0062585
Solyc05g005540	Polygalacturonase-1 non-catalytic subunit beta (AHRD V3.11 *** sp|Q40161|GP1_SOLLC)	1.72	5.34	4.8	3.95	1.87	1.39	1.26	1.51	0.38	-1.39593	0.109652	2.55	6.64	5.62	4.94	1.62	1.51	1.56	0.32	-1.64386	0.0375193	7.59	14.17	10.88	3.27	11.2	9.71	8.06	0.74	-0.434403	0.594139	7.34	2.75	5.04	9.58	1.34	10.16	7.03	1.39	0.475085	0.736849
Solyc04g007010	Sn-2 protein (AHRD V3.3 *** Q39467_CAPAN)	218.69	352.38	104.99	225.35	127.94	60.55	56	81.5	0.36	-1.47393	0.521784	225.77	157.97	177.08	186.94	64.27	59.72	61.99	0.33	-1.59946	1.81995e-09	80.03	57.72	68.88	27.3	84.55	86.58	66.14	0.96	-0.0588937	0.82853	41.52	54.37	47.95	13.68	18.85	8.91	13.81	0.29	-1.78588	0.000863301
Solyc11g007130	Major facilitator superfamily (AHRD V3.3 *** A0A200Q6B3_9MAGN)	90.04	26.31	163.8	93.38	41.29	30.3	30.58	34.06	0.36	-1.47393	0.589783	113.13	63.76	61.75	79.55	27.1	24.87	25.98	0.33	-1.59946	3.79733e-06	130.06	72.62	101.34	47.49	41.36	42.09	43.65	0.43	-1.21759	0.00187076	23.05	61.19	42.12	50.36	35.69	48.13	44.73	1.06	0.0840643	0.656552
Solyc07g020800	Rac-like GTP binding protein (AHRD V3.3 *** Q9S821_PHYPA)	17.83	24.22	27.17	23.07	18.93	17.07	14.85	16.95	0.73	-0.454032	0.792292	33.02	18.04	21.02	24.03	8.28	7.79	8.04	0.33	-1.59946	0.000104729	24.29	23.68	23.98	11.87	13.85	14.96	13.56	0.57	-0.810966	0.0204293	34	25.12	29.56	16.99	16.8	14.89	16.23	0.55	-0.862496	0.24195
Solyc08g079200	Bifunctional inhibitor/lipid-transfer protein/seed storage 2S albumin superfamily protein (AHRD V3.3 *** A0A2U1PU47_ARTAN)	19.85	27.97	47.34	31.72	32.15	10.27	7.84	16.75	0.53	-0.915936	0.703991	35.93	29.89	26.23	30.68	10.52	9.63	10.07	0.33	-1.59946	0.000311832	32.79	48.26	40.52	10.13	22	29.54	20.56	0.51	-0.971431	0.18831	49.06	29.19	39.12	9.41	35.21	9.38	18	0.46	-1.12029	0.407142
Solyc11g066430	Histone H2B (AHRD V3.11 *** tr|A0A2G2ZDI9|A0A2G2ZDI9_CAPAN)	28.97	52.94	96.88	59.6	47.28	22.04	18.68	29.33	0.49	-1.02915	0.550751	102.03	51.55	50.59	68.06	22.11	22.97	22.54	0.33	-1.59946	0.000588331	93.13	148.94	121.03	22.17	43.64	50.79	38.87	0.32	-1.64386	0.00600422	24.55	13.82	19.19	33.11	9.09	28.06	23.42	1.22	0.286881	0.560575
Solyc02g080230	CRIB domain-containing protein RIC10 (AHRD V3.3 *** A0A1U8FUJ1_CAPAN)	11.14	11.31	12.29	11.58	8.94	10.63	10.1	9.89	0.85	-0.234465	0.950447	16.01	18.19	17.6	17.27	4.75	6.59	5.67	0.33	-1.59946	0.000861725	6.05	19.67	12.86	1.48	5.86	4.79	4.04	0.31	-1.68966	0.113132	19.8	20.46	20.13	22.81	20.01	19.05	20.62	1.02	0.0285692	0.489658
Solyc06g076920	Alkyl transferase (AHRD V3.3 *** K4CA50_SOLLC)	15.86	22.99	20.84	19.9	15.69	9.28	8.77	11.25	0.57	-0.810966	0.416078	26.52	14.35	12.07	17.65	5.73	6.07	5.9	0.33	-1.59946	0.00199206	12.09	8.01	10.05	6.83	14.13	14.1	11.69	1.16	0.214125	0.968933	14.47	17.91	16.19	3.53	5.4	1.99	3.64	0.22	-2.18442	0.00046539
Solyc09g050062	DNA-directed RNA polymerase subunit alpha (AHRD V3.3 *** I6N988_DATST)	36.62	45.77	35.63	39.34	26.23	39.55	33.34	33.04	0.84	-0.251539	0.938013	32.69	23.69	36.37	30.92	12.76	7.62	10.19	0.33	-1.59946	0.00390478	35.98	37.54	36.76	16.61	10.81	11.87	13.1	0.36	-1.47393	0.00361933	47.56	22.97	35.27	56.11	56.33	47.42	53.29	1.51	0.594549	0.0514621
Solyc10g083290	invertase 6	1.07	0.72	1.66	1.15	0.96	1.12	1.2	1.09	0.95	-0.0740006	0.986323	1.63	0.94	0.89	1.15	0.38	0.38	0.38	0.33	-1.59946	0.0301254	1.39	0.54	0.96	0.92	0.28	0.39	0.53	0.55	-0.862496	0.599139	1.53	2.92	2.23	0.96	1.5	0.53	1	0.45	-1.152	0.32072
Solyc11g069115	hypothetical protein Chr5:24291385-24291754 REVERSE LENGTH=91 201606 (AHRD V3.11 -** AT5G60400.3)	9.13	7.74	7.17	8.01	4.34	5.64	4.61	4.86	0.61	-0.713119	0.591769	8.04	5.28	6.97	6.76	2.74	1.77	2.25	0.33	-1.59946	0.0315037	8.04	5.68	6.86	3.77	6.86	8.35	6.33	0.92	-0.120294	0.785614	6.05	3.84	4.95	6.89	2.11	7.47	5.49	1.11	0.15056	0.707709
Solyc02g080410	18.8 kDa class V heat shock protein (AHRD V3.3 *** A0A2G2VBF1_CAPBA)	123.19	96.34	75.22	98.25	128.15	123.26	133.64	128.35	1.31	0.389567	0.271309	62.67	22.16	20.33	35.05	9.89	13.59	11.74	0.33	-1.59946	0.0467427	74.65	9.32	41.98	91.23	73.41	74.35	79.66	1.9	0.925999	0.686603	15.75	22.06	18.91	44.84	30.51	39.01	38.12	2.02	1.01436	0.00265929
Solyc01g098740	Protein kinase superfamily protein (AHRD V3.3 *** F4HYK7_ARATH)	31.45	30.03	24.18	28.55	26.88	29.3	28.86	28.35	0.99	-0.0144996	0.910653	21.91	19.09	20.48	20.49	7.12	7.01	7.06	0.34	-1.55639	4.49357e-06	24.81	11.33	18.07	18.4	40.71	38.65	32.59	1.8	0.847997	0.617908	28.74	23.32	26.03	7.44	10.16	10.11	9.24	0.35	-1.51457	0.00168005
Solyc00g500088	Protein TIC 214 (AHRD V3.11 *** sp|Q2VEC3|TI214_SOLTU)	142.25	139.22	121.9	134.46	114.75	133.43	141.12	129.77	0.97	-0.0439433	0.935931	237.4	156.3	121.13	171.61	63.94	53.07	58.5	0.34	-1.55639	2.5789e-05	122.72	130.68	126.7	166.56	47.13	78.69	97.46	0.77	-0.37707	0.723088	68.54	70.98	69.76	90.58	82	151.12	107.9	1.55	0.632268	0.0493553
Solyc10g005340	CRIB domain-containing protein RIC10 (AHRD V3.3 *** A0A2G2VSE7_CAPBA)	46.1	56.77	36.35	46.41	37.35	42.53	50.28	43.39	0.93	-0.104697	0.986251	27.05	20.2	24.43	23.89	7.17	9.25	8.21	0.34	-1.55639	0.000104431	88.45	19.13	53.79	18.07	30.07	29.01	25.72	0.48	-1.05889	0.279189	98.21	75.27	86.74	59.61	84.13	50.17	64.64	0.75	-0.415037	0.873623
Solyc10g084380	WRKY transcription factor 44	7.58	20.85	12.25	13.56	9.75	5	5.01	6.59	0.49	-1.02915	0.447063	19.02	16.87	20.86	18.92	6.61	6.14	6.38	0.34	-1.55639	0.000171799	9.02	8.38	8.7	5.98	9.67	6.94	7.53	0.87	-0.200913	0.605879	19.54	14.57	17.05	0.52	6.88	0.69	2.7	0.16	-2.64386	0.287752
Solyc01g111330	Thaumatin-like protein.1	5.44	9.76	11.4	8.87	7.6	2.18	2.69	4.16	0.47	-1.08927	0.529846	15.35	8.92	7.73	10.67	3.34	3.92	3.63	0.34	-1.55639	0.00198397	7.7	9.94	8.82	2.64	7.52	6.65	5.6	0.63	-0.666576	0.392422	7.69	4.04	5.87	1.64	2.34	1.15	1.71	0.29	-1.78588	0.036691
Solyc01g079110	Histone H3 (AHRD V3.11 *** tr|A0A2G3DHD8|A0A2G3DHD8_CAPCH)	24.39	41.63	60.1	42.04	37.89	22.11	21.4	27.13	0.65	-0.621488	0.75034	67.79	32.71	31.8	44.1	12.26	17.52	14.89	0.34	-1.55639	0.00326372	57.85	41.42	49.64	19.33	28	30.52	25.95	0.52	-0.943416	0.0111956	23.52	15.8	19.66	7.05	6.22	14.03	9.1	0.46	-1.12029	0.375387
Solyc03g117250	Flotillin-like protein 2 (AHRD V3.3 *** A0A2G3CZJ6_CAPCH)	10.03	12.42	23.94	15.46	11.41	3.61	3.81	6.28	0.41	-1.2863	0.301937	15.32	23.19	24.94	21.15	7.4	6.95	7.18	0.34	-1.55639	0.00695721	13.12	26.15	19.63	4.38	11.14	10.54	8.69	0.44	-1.18442	0.118054	36.29	19.18	27.73	1.21	12.99	1.06	5.09	0.18	-2.47393	0.362586
Solyc12g008800	Transcription factor DIVARICATA (AHRD V3.3 *** A0A2G3BNV9_CAPCH)	23.6	30.3	40.62	31.51	27.79	20.88	17.65	22.11	0.7	-0.514573	0.761495	19.4	24.62	31.28	25.1	8.2	8.99	8.59	0.34	-1.55639	0.00696881	37.44	3.25	20.34	50.82	25.89	29.18	35.3	1.74	0.799087	0.787509	14.04	18.76	16.4	10.74	10.65	9.38	10.26	0.63	-0.666576	0.588716
Solyc11g012180	Acyl carrier protein (AHRD V3.3 *** A0A1U8F8J4_CAPAN)	41.64	44.7	47.4	44.58	29.99	32.55	36.41	32.98	0.74	-0.434403	0.676209	50.14	19.8	23.5	31.15	11.24	9.9	10.57	0.34	-1.55639	0.00911749	47.95	13.76	30.86	27.82	23.41	23.15	24.79	0.8	-0.321928	0.748107	14.76	13.17	13.96	12.98	10.11	11.74	11.61	0.83	-0.268817	0.949734
Solyc06g071330	Nucleobase-ascorbate transporter 8 (AHRD V3.3 *** A0A2G3C9N0_CAPCH)	6.89	7.41	8.41	7.57	6.94	3.22	2.86	4.34	0.57	-0.810966	0.589726	10.17	4.12	5.44	6.58	2.09	2.33	2.21	0.34	-1.55639	0.0100794	6.19	4.51	5.35	3.2	9.12	8.12	6.81	1.27	0.344828	0.980538	5.81	3.56	4.68	2.15	2.05	1.39	1.86	0.4	-1.32193	0.110445
Solyc06g034150	8-amino-7-oxononanoate synthase (AHRD V3.11 *** tr|A0A2I4E918|A0A2I4E918_9ROSI)	12.14	13.7	9.83	11.89	8.46	10.04	8.69	9.06	0.76	-0.395929	0.832725	9.29	4.16	4.18	5.88	2.24	1.76	2	0.34	-1.55639	0.0230377	12.42	2.33	7.38	7.41	14.5	14.89	12.27	1.66	0.731183	0.787966	5.52	3.93	4.72	2	2.91	2.19	2.37	0.5	-1	0.334278
Solyc01g007810	ovate family protein 3	22.45	14.24	16.8	17.83	19.23	16.59	15.83	17.22	0.97	-0.0439433	0.950655	15.31	27.88	28.32	23.84	8.22	8.15	8.19	0.34	-1.55639	0.0267516	16.35	14.44	15.39	9.89	10	16.12	12	0.78	-0.358454	0.471059	79.17	58.44	68.81	97.85	61.92	95.19	84.99	1.24	0.31034	0.219896
Solyc09g083435	Proteinase inhibitor.1	207.92	165.3	571.68	314.97	108.42	201.08	189.53	166.34	0.53	-0.915936	0.777284	168.48	361.09	412.14	313.9	112	104.31	108.16	0.34	-1.55639	0.0389908	226.77	584.61	405.69	1067.15	2194.02	2446.99	1902.72	4.69	2.22959	0.0544567	71.96	39.42	55.69	151.02	96.18	138.1	128.43	2.31	1.20789	0.000503112
Solyc00g500191	Protein TIC 214 (AHRD V3.11 *** sp|Q2VEC3|TI214_SOLTU)	147.61	145.16	128.8	140.52	120.56	141.15	147.68	136.46	0.97	-0.0439433	0.928744	247.59	163.43	126.12	179.05	67.79	56.17	61.98	0.35	-1.51457	3.81553e-05	128.05	134.97	131.51	172.98	48.93	81.15	101.02	0.77	-0.37707	0.722756	71.38	74.73	73.06	95.03	86.11	158.76	113.3	1.55	0.632268	0.0486231
Solyc00g500125	Protein TIC 214 (AHRD V3.3 *** TI214_SOLTU)	191.04	187.8	167.21	182.02	154.04	184.42	190.01	176.16	0.97	-0.0439433	0.932183	319.75	211.28	161.25	230.76	86.49	73.87	80.18	0.35	-1.51457	3.81553e-05	168.73	176.38	172.56	225.98	64.34	103.33	131.22	0.76	-0.395929	0.715085	93.39	100.07	96.73	124.94	111.41	206.12	147.49	1.52	0.604071	0.057679
Solyc12g057080	Glycosyltransferase (AHRD V3.3 *** A0A2G3CNS7_CAPCH)	11.46	18.36	27.95	19.26	19.97	19.73	19.1	19.6	1.02	0.0285692	0.939717	25.4	14.22	13.96	17.86	6.48	6.13	6.3	0.35	-1.51457	0.000389463	8.84	31.28	20.06	5.32	2.98	2.51	3.6	0.18	-2.47393	0.00848627	18.8	31.66	25.23	23.74	21.45	27.61	24.27	0.96	-0.0588937	0.731592
Solyc06g075930	Histone H4 (AHRD V3.3 *-* F2E7L1_HORVV)	66.28	104.53	151.74	107.52	81.15	59.21	64.44	68.27	0.63	-0.666576	0.658863	198.79	103.35	89.75	130.63	44.79	46.19	45.49	0.35	-1.51457	0.00133535	178.3	115.58	146.94	102.47	126.97	139.05	122.83	0.84	-0.251539	0.403932	73.55	60.32	66.94	64.45	48.58	83.86	65.63	0.98	-0.0291463	0.685821
Solyc04g079420	Protein Ycf2 (AHRD V3.3 *-* A0A1W5PW46_9DIPS)	39.65	49.03	38.02	42.23	28.65	41.35	35.32	35.11	0.83	-0.268817	0.928744	36.2	26.28	37.68	33.39	14.79	8.34	11.56	0.35	-1.51457	0.00572289	37.68	39.59	38.64	17.14	12.84	13.67	14.55	0.38	-1.39593	0.00181682	49.43	25.07	37.25	57.9	58.42	49.94	55.42	1.49	0.575312	0.0485847
Solyc01g005280	Sec14p-like phosphatidylinositol transfer family protein (AHRD V3.3 *** A0A1Y1I4L4_KLENI)	6.79	9.88	5.18	7.28	2.97	3.61	2.79	3.12	0.43	-1.21759	0.154008	8.94	5.76	5.76	6.82	2.67	2.16	2.42	0.35	-1.51457	0.0113283	5.81	3.45	4.63	3.36	4.84	5.56	4.59	0.99	-0.0144996	0.855123	4.82	4.78	4.8	0.51	0.71	1.38	0.87	0.18	-2.47393	0.0112886
Solyc03g095500	Thioredoxin (AHRD V3.3 *** A0A2G2X4X1_CAPBA)	3.91	6.43	6.02	5.45	4.86	5.32	6.36	5.51	1.01	0.0143553	0.961992	10.32	7.39	7.42	8.38	2.77	3.04	2.91	0.35	-1.51457	0.0122906	8.06	5.08	6.57	1.87	3.57	5	3.48	0.53	-0.915936	0.290854	14.42	17.18	15.8	20.35	9.59	20.62	16.85	1.07	0.0976108	0.633707
Solyc04g016490	Purple acid phosphatase 16 (AHRD V3.3 *** A0A2U1NPL5_ARTAN)	4.79	4.63	6.69	5.37	3.53	5.16	5.44	4.71	0.88	-0.184425	0.979807	5.88	7.88	5.96	6.57	2.41	2.22	2.32	0.35	-1.51457	0.0192033	6.82	4.38	5.6	6.09	6	3.88	5.32	0.95	-0.0740006	0.828186	2.21	2.49	2.35	1.11	2.22	1.25	1.53	0.65	-0.621488	0.825986
Solyc06g072660	DEK (AHRD V3.3 *-* A0A200R412_9MAGN)	4.33	8.18	7.76	6.76	6.86	4.78	5.55	5.73	0.85	-0.234465	0.961894	13.2	5.99	5.35	8.18	3.11	2.59	2.85	0.35	-1.51457	0.0194271	8.45	4.36	6.4	5.59	6.47	7.73	6.6	1.03	0.0426443	0.875786	5.72	2	3.86	1.34	3.02	1.2	1.85	0.48	-1.05889	0.498251
Solyc04g078520	Transcription factor MYC/MYB domain-containing protein (AHRD V3.3 *** A0A2U1MUV3_ARTAN)	16.68	13.1	13.76	14.51	17.68	9.88	9.54	12.37	0.85	-0.234465	0.971072	17.55	6.83	7.03	10.47	3.6	3.8	3.7	0.35	-1.51457	0.0355493	13.61	8	10.8	7.09	19.36	18.01	14.82	1.37	0.454176	0.926859	23.08	14.58	18.83	12.5	8.42	9.06	9.99	0.53	-0.915936	0.339321
Solyc03g020030	Proteinase inhibitor type-2 (AHRD V3.3 *** A0A2G3A0T9_CAPAN)	13.64	5.84	36.93	18.8	13.04	8	7.86	9.63	0.51	-0.971431	0.690427	13.93	6.83	6.48	9.08	3.43	2.86	3.15	0.35	-1.51457	0.0374916	10.93	81.53	46.23	7.17	4.64	7.71	6.51	0.14	-2.8365	0.00863769	76.23	39.77	58	16.06	7.62	11.62	11.77	0.2	-2.32193	0.00016019
Solyc01g100020	Phospholipase (AHRD V3.3 *** A0A2G2V7W7_CAPBA)	0.5	0.68	0.86	0.68	0.52	0.41	0.65	0.53	0.78	-0.358454	0.938013	1.08	1.35	1.39	1.27	3.51	3.73	3.62	2.85	1.51096	0.0195658	0.37	0.53	0.45	0.26	0.55	0.42	0.41	0.91	-0.136062	0.845053	0.64	0.06	0.35	0.32	0.39	0.25	0.32	0.91	-0.136062	0.945401
Solyc07g007800	Heptahelical transmembrane protein.1	7	5.85	3.98	5.61	6.55	7.49	7.28	7.11	1.27	0.344828	0.630605	4.63	5.43	5.66	5.24	16.09	14.2	15.14	2.89	1.53107	0.0048776	9.26	4.75	7	19.23	14.08	13.77	15.69	2.24	1.1635	0.263685	12.87	13.18	13.02	19.72	15.63	19.35	18.23	1.4	0.485427	0.0545848
Solyc04g078250	metal transporter Nramp2	5.45	5.36	2.74	4.52	5.56	5.39	5.69	5.55	1.23	0.298658	0.735049	3.23	4.42	5.22	4.29	11.74	13.08	12.41	2.89	1.53107	0.0237655	5.59	4.87	5.23	5.55	7.11	7.58	6.75	1.29	0.367371	0.951553	5.94	4.2	5.07	6.26	5.58	5.46	5.77	1.14	0.189034	0.386844
Solyc05g056560	Protein Hikeshi (AHRD V3.3 *** A0A1J3IID3_NOCCA)	4.2	3.27	4.32	3.93	4.33	5.47	4.33	4.71	1.2	0.263034	0.803028	5.95	7.83	8.96	7.58	20.25	23.86	22.05	2.91	1.54102	0.0177867	6.08	14.58	10.33	6.15	7.44	6.5	6.7	0.65	-0.621488	0.441873	5.77	6.49	6.13	3.56	7.79	3.77	5.04	0.82	-0.286304	0.992103
Solyc05g051480	Unknown protein	4.68	1.15	2.22	2.68	1.86	4.82	2.93	3.2	1.19	0.250962	0.921133	5.08	3.49	3.6	4.06	12.89	10.82	11.86	2.92	1.54597	0.0448289	13.92	6.77	10.34	22.26	12.13	15.34	16.58	1.6	0.678072	0.776941	8.68	9.82	9.25	33.84	5.35	28.46	22.55	2.44	1.28688	0.0914903
Solyc06g084820	Cytochrome P450 (AHRD V3.3 *** A0A200PMP4_9MAGN)	4.52	3.27	2.19	3.33	2.55	4.14	4.25	3.65	1.1	0.137504	0.897074	6.11	7.14	5.79	6.35	18.19	19.4	18.8	2.96	1.5656	0.000613431	6.64	7.52	7.08	5.3	6.36	6.5	6.05	0.85	-0.234465	0.558452	2.67	7.03	4.85	5.13	4.07	3.62	4.27	0.88	-0.184425	0.928305
Solyc07g053570	Zinc finger protein MAGPIE (AHRD V3.3 *** A0A2G2Z473_CAPAN)	1.81	1.27	1.3	1.46	1.52	1.37	1.18	1.36	0.93	-0.104697	0.988386	1.59	1.22	1.6	1.47	4.29	4.43	4.36	2.97	1.57046	0.0124353	1.92	1.72	1.82	1.72	1.16	1.79	1.56	0.86	-0.217591	0.757734	1.25	1.88	1.56	0.72	1.75	1.09	1.19	0.76	-0.395929	0.959281
Solyc08g008290	Unknown protein	17.53	11.59	10.45	13.19	9.77	20.59	19.45	16.6	1.26	0.333424	0.7089	9.68	16.08	16.67	14.14	42.79	41.25	42.02	2.97	1.57046	0.0288998	20.33	26.48	23.41	36.14	40.36	37.94	38.15	1.63	0.704872	0.692534	18.92	23.43	21.18	20.19	21.16	19.5	20.28	0.96	-0.0588937	0.672415
Solyc01g079870	CONSTANS interacting protein 2b	44.59	33.48	30.98	36.35	29.36	44.02	37.42	36.93	1.02	0.0285692	0.902862	35.66	55.66	55.28	48.87	148.67	143	145.83	2.98	1.57531	0.0121745	47.48	67.74	57.61	102.86	97.14	89.14	96.38	1.67	0.739848	0.690548	58.07	61.82	59.95	34.27	49.95	30.51	38.24	0.64	-0.643856	0.504954
Solyc08g081220	Cytochrome P450 (AHRD V3.3 *** A0A200Q5S5_9MAGN)	1.18	2.15	2.64	1.99	1.54	1.08	1.02	1.21	0.61	-0.713119	0.789122	4.25	3.54	3.24	3.68	10.44	11.67	11.05	3	1.58496	0.000157516	1.83	9.83	5.83	1.88	7.47	6.04	5.13	0.88	-0.184425	0.817957	10.16	12.13	11.14	3.66	3.26	3.6	3.51	0.32	-1.64386	0.00265929
Solyc06g053960	Heat shock transcription factor (AHRD V3.3 *-* A0A1Y1I763_KLENI)	7.42	5.98	3.39	5.6	4.66	7.66	7.51	6.61	1.18	0.238787	0.861933	7.07	3.63	7.02	5.91	19.72	15.86	17.79	3.01	1.58976	0.0122906	6.14	2.51	4.32	7.08	9	10.02	8.7	2.01	1.0072	0.505789	1.62	1.8	1.71	0.27	1.37	0	0.55	0.32	-1.64386	0.558144
Solyc06g076780	Glycosyl hydrolase family protein (AHRD V3.3 *** A0A2U1PL05_ARTAN)	5.13	3.47	4.59	4.4	4.22	5.6	5.71	5.18	1.18	0.238787	0.717809	4.31	8.19	6.9	6.47	20.16	19.18	19.67	3.04	1.60407	0.0314828	5.51	9.22	7.37	10.35	11.17	11.08	10.87	1.47	0.555816	0.879046	7.97	6.63	7.3	5	6.91	5.7	5.87	0.8	-0.321928	0.996944
Solyc06g050980	Ferritin (AHRD V3.3 *** A0A2G2WIC5_CAPBA)	185.01	271.26	96.96	184.41	334.13	279.92	258.01	290.69	1.58	0.659925	0.33157	98.08	54.23	53.98	68.76	193.44	227.14	210.29	3.06	1.61353	4.79892e-06	156.39	47.69	102.04	287.15	218.8	224.86	243.6	2.39	1.25701	0.275563	122.96	74.01	98.48	114.46	99.33	107.79	107.19	1.09	0.124328	0.363836
Solyc04g071780	Cytochrome P450 (AHRD V3.3 *-* A0A200Q069_9MAGN)	1.08	0.25	0.35	0.56	0.21	2.08	1.85	1.38	2.46	1.29866	0.585374	3.86	4.79	4.86	4.5	14.02	13.53	13.77	3.06	1.61353	0.0027606	6.73	8.28	7.5	8.41	0.89	0.73	3.34	0.45	-1.152	0.612566	2.33	13.05	7.69	13.61	19.98	9.16	14.25	1.85	0.887525	0.226225
Solyc08g081550	1-aminocyclopropane-1-carboxylate synthase (AHRD V3.3 *** B2NIX1_CAPCH)	0.9	1.41	0.47	0.93	0.71	0.84	1.14	0.9	0.97	-0.0439433	0.98634	1.8	2.29	1.76	1.95	6.31	5.69	6	3.08	1.62293	0.00836205	1.14	2.57	1.85	5.78	4.04	2.87	4.23	2.29	1.19535	0.602085	1.82	3.35	2.58	3.97	2.8	3.49	3.42	1.33	0.411426	0.373618
Solyc11g065350	ABC transporter G family member 12 (AHRD V3.3 *** A0A2G3B9R8_CAPCH)	4.69	5.6	7.46	5.92	5.57	3.99	3.27	4.28	0.72	-0.473931	0.845047	9.01	7.9	7	7.97	24.43	24.84	24.63	3.09	1.62761	2.85642e-07	6.66	8.71	7.69	9.5	13.98	12.23	11.9	1.55	0.632268	0.793622	15.85	14.49	15.17	8.58	12.15	6.12	8.95	0.59	-0.761213	0.422234
Solyc01g100370	Adenine nucleotide alpha hydrolases-like superfamily protein (AHRD V3.3 *** A0A2U1PDN0_ARTAN)	2.32	0.44	2.03	1.6	0.81	1.5	1.34	1.22	0.76	-0.395929	0.952109	2.81	3.52	3.72	3.35	10.11	10.82	10.46	3.12	1.64155	0.00370303	2.48	4.17	3.33	5.26	3.71	3.62	4.2	1.26	0.333424	0.989392	4.28	4.72	4.5	4.9	6.07	5.67	5.55	1.23	0.298658	0.267239
Solyc09g008840	Pyruvate kinase (AHRD V3.11 *** tr|A0A2G3BIP6|A0A2G3BIP6_CAPCH)	1.24	1.45	2.07	1.59	3.21	3.47	4.34	3.67	2.31	1.20789	0.0173884	1.89	1.07	1.46	1.47	4	5.15	4.58	3.12	1.64155	0.00574661	1.66	3.18	2.42	2.76	1.69	1.73	2.06	0.85	-0.234465	0.77442	2.61	1.36	1.98	2.45	3.04	2.35	2.61	1.32	0.400538	0.371028
Solyc06g076560	Class I heat shock protein (AHRD V3.3 *** A0A2K3M3P7_TRIPR)	4.27	6.24	9.67	6.73	5.53	7.99	8.63	7.38	1.1	0.137504	0.918908	10.78	15.03	14.54	13.45	40.84	43.62	42.23	3.14	1.65076	0.00330597	18.54	330.46	174.5	55.2	9.7	8.18	24.36	0.14	-2.8365	0.367874	2.47	2.89	2.68	3.34	3.74	4.07	3.72	1.39	0.475085	0.405052
Solyc07g064560	AT hook motif-containing protein (AHRD V3.3 *-* A0A2K3PS21_TRIPR)	7.97	5.38	6.79	6.71	7.24	11.48	10.78	9.83	1.46	0.545968	0.257551	8.58	8.21	6.56	7.78	26.04	22.94	24.49	3.15	1.65535	1.35894e-05	8.89	15.78	12.34	17.18	16.44	15.39	16.34	1.32	0.400538	0.968373	9.08	13.95	11.52	8.03	13.48	9.3	10.27	0.89	-0.168123	0.882406
Solyc04g071890	Peroxidase (AHRD V3.11 *** tr|K4BTH6|K4BTH6_SOLLC)	23.22	11.06	3.4	12.56	20.22	29.38	28.31	25.97	2.07	1.04963	0.658938	13.11	7.03	8.44	9.53	31.06	29.41	30.23	3.17	1.66448	8.44424e-06	21.09	4.16	12.62	48.44	52.85	49.54	50.28	3.98	1.99277	0.0556617	15.38	8.82	12.1	7.92	8.16	6.95	7.68	0.63	-0.666576	0.648492
Solyc08g062180	protein BIG GRAIN 1-like A (AHRD V3.3 *** A0A2I4FTX4_9ROSI)	2.54	0.88	2.02	1.81	2.05	2.65	1.72	2.14	1.18	0.238787	0.890742	2.11	1.6	2.32	2.01	5.67	7.13	6.4	3.18	1.66903	0.0161349	5.47	3.12	4.29	15.77	24.67	22.51	20.98	4.89	2.28983	3.59689e-05	8.42	7.95	8.19	4.27	4.76	4.5	4.51	0.55	-0.862496	0.42278
Solyc06g076520	Class I heat shock protein (AHRD V3.3 *** A0A2K3M3P7_TRIPR)	120.01	79.48	82.43	93.97	82.66	131.14	128.85	114.22	1.22	0.286881	0.617672	96.34	192.7	213.34	167.46	548.77	521.01	534.89	3.19	1.67356	0.0432588	233.31	1454.72	844.01	394.52	196.85	192.46	261.28	0.31	-1.68966	0.153615	59.98	63.57	61.77	78.22	69.09	80.97	76.09	1.23	0.298658	0.134261
Solyc06g069150	hypothetical protein (AHRD V3.3 *** AT1G13360.1)	13.94	14.31	14.88	14.38	13.43	19.82	24.53	19.26	1.34	0.422233	0.525706	12.36	18.63	18.7	16.56	53.53	52.52	53.03	3.2	1.67807	0.0063604	12.38	34.12	23.25	22	15.11	14.06	17.06	0.73	-0.454032	0.626893	6.01	16.57	11.29	30.92	34.18	34.07	33.06	2.93	1.5509	0.000673676
Solyc02g085870	beta-ketoacyl-coenzyme A synthase	18.61	18.43	22.77	19.94	23.32	19.21	18.29	20.27	1.02	0.0285692	0.894053	18.37	20.3	20.01	19.56	64.05	61.47	62.76	3.21	1.68257	1.97201e-05	26.14	30.06	28.1	43.16	40.4	42.41	41.99	1.49	0.575312	0.77796	50.31	38.44	44.38	20.91	39.4	20.72	27.01	0.61	-0.713119	0.498195
Solyc04g071610	Abscisic stress-ripening protein 3 (AHRD V3.11 *-* tr|A0A1U8GDP7|A0A1U8GDP7_CAPAN)	68.81	61.97	65.48	65.42	75.94	93.32	101.47	90.24	1.38	0.464668	0.0583681	95.57	121.73	118.67	111.99	301.13	418.28	359.7	3.21	1.68257	0.000881161	173.95	157.04	165.5	499	346.14	331.95	392.36	2.37	1.24489	0.148648	144.05	97.82	120.94	143.09	158.99	131.61	144.56	1.2	0.263034	0.118376
Solyc04g150162	Vacuolar iron transporter-like protein 4 (AHRD V3.3 *** A0A2G3CN36_CAPCH)	2.49	3.74	0.62	2.28	5.01	4.32	3.18	4.17	1.83	0.871844	0.589726	1.75	1.85	1.22	1.61	4.3	6.05	5.17	3.21	1.68257	0.0288151	3.76	4.05	3.9	3.12	1.36	2.22	2.23	0.57	-0.810966	0.420548	3.07	3.03	3.05	15.82	8.75	16.84	13.8	4.52	2.17632	8.55287e-07
Solyc01g100770	DUF538 domain-containing protein (AHRD V3.11 *** tr|A0A1Q3CLQ5|A0A1Q3CLQ5_CEPFO)	26.99	15.75	24.64	22.46	25.74	45.09	39.19	36.67	1.63	0.704872	0.128115	24.3	36.99	36.04	32.44	100.32	108.65	104.48	3.22	1.68706	0.00417299	53.55	82.45	68	88.29	82.93	85.91	85.71	1.26	0.333424	0.9951	64.91	66.85	65.88	54.77	53.89	52.63	53.76	0.82	-0.286304	0.967828
Solyc08g067160	Alpha/beta-Hydrolases superfamily protein (AHRD V3.3 *** A0A2U1QI56_ARTAN)	8.03	5.01	4.9	5.98	2.6	5.34	5.16	4.37	0.73	-0.454032	0.883631	2.68	2.63	2.03	2.45	7.43	8.4	7.92	3.23	1.69153	0.00169323	3.89	10.76	7.33	2.93	5.87	5.94	4.91	0.67	-0.577767	0.531848	0.85	1.47	1.16	14.68	1.07	12.98	9.58	8.26	3.04614	0.0710783
Solyc03g111550	GDSL esterase/lipase (AHRD V3.3 *** A0A2G3CCU4_CAPCH)	1.96	4.37	4.6	3.64	2.2	1.75	1.2	1.72	0.47	-1.08927	0.526807	5.26	6.27	7.01	6.18	19.28	21.09	20.19	3.27	1.70929	0.00149739	2.6	10.63	6.62	4.48	9.42	7.52	7.14	1.08	0.111031	0.909834	20.62	14.99	17.8	5.99	3.29	3.49	4.26	0.24	-2.05889	0.000574138
Solyc11g066270	xyloglucan endotransglucosylase-hydrolase 6	1.89	2.77	7.47	4.04	4.75	6.95	6.3	6	1.49	0.575312	0.741239	1.67	2.73	2.95	2.45	7.49	8.65	8.07	3.29	1.71809	0.0477193	4.88	9.27	7.07	2.87	0.91	0.75	1.51	0.21	-2.25154	0.0627742	0	0.43	0.21	2.64	0.69	0.39	1.24	5.9	2.56071	0.169224
Solyc03g095310	Cytochrome P450 (AHRD V3.3 *** A0A2U1PRC1_ARTAN)	1.02	1.15	0.86	1.01	0.95	1.15	1.14	1.08	1.07	0.0976108	0.938013	1.33	0.59	0.73	0.88	3.02	2.77	2.9	3.3	1.72247	0.0274278	0.81	1.88	1.34	2.56	4.18	3.26	3.33	2.49	1.31615	0.501955	1.48	0.55	1.02	0.41	0.76	0.53	0.57	0.56	-0.836501	0.769409
Solyc11g068620	NAC domain (AHRD V3.3 *** A0A200Q6H1_9MAGN)	2.41	0.47	0.63	1.17	0.42	2.28	1.29	1.33	1.14	0.189034	0.940901	1.51	1.9	1.29	1.57	4.65	5.71	5.18	3.3	1.72247	0.0335132	2.8	1.81	2.3	9.08	0.94	0.77	3.6	1.57	0.650765	0.903875	0.31	1.76	1.03	3.42	1.25	5.16	3.28	3.18	1.66903	0.107688
Solyc04g081890	RING/U-box superfamily protein (AHRD V3.3 *** A0A2U1PXB9_ARTAN)	15.94	11.14	9.16	12.08	12.91	15.84	11.85	13.53	1.12	0.163499	0.871137	21.26	10.46	8.15	13.29	43.47	45.83	44.65	3.36	1.74846	0.00192868	16.86	15.35	16.11	37.6	23.11	27.17	29.29	1.82	0.863938	0.605819	11.37	12.6	11.98	22.31	4.19	23.01	16.5	1.38	0.464668	0.517902
Solyc01g080870	Protein NRT1/ PTR FAMILY 7.3 (AHRD V3.3 *** A0A2G3DJ73_CAPCH)	2.81	0.33	0.43	1.19	0.8	1.68	1.74	1.41	1.18	0.238787	0.92764	2.19	4.28	3.4	3.29	12.03	10.13	11.08	3.37	1.75275	0.0199536	0.32	9.79	5.05	6.15	2.57	3.06	3.93	0.78	-0.358454	0.832816	9.01	23.62	16.32	16.97	28.67	16.73	20.79	1.27	0.344828	0.418533
Solyc04g079420	Disease resistance protein (CC-NBS-LRR class) family (AHRD V3.3 *** A0A1P8BE24_ARATH)	5.83	1.76	3.73	3.77	2.33	4.93	3.84	3.7	0.98	-0.0291463	0.966666	6.72	5.61	5.61	5.98	20.84	19.61	20.23	3.38	1.75702	1.81454e-08	11.59	13.14	12.37	20.78	18.34	16.81	18.64	1.51	0.594549	0.78268	22.84	20.72	21.78	18.78	26.26	12.99	19.34	0.89	-0.168123	0.867104
Solyc03g008013	Ferric reduction oxidase 5 (AHRD V3.3 *** A0A2G2ZZI0_CAPAN)	38.75	8.65	6.43	17.94	22.37	14.34	14.03	16.91	0.94	-0.0892673	0.988134	8.11	18.37	18.39	14.96	48.08	53.16	50.62	3.38	1.75702	0.0409255	33.71	46.92	40.31	71.77	40.33	40.99	51.03	1.27	0.344828	0.979194	7.81	13.58	10.7	8.18	24.24	7.06	13.16	1.23	0.298658	0.573834
Solyc04g071900	Peroxidase (AHRD V3.11 *** tr|K4BTH7|K4BTH7_SOLLC)	12.92	8.24	17.13	12.76	9	17.52	18.44	14.99	1.17	0.226509	0.838671	14.41	5.83	6.17	8.8	30.94	28.67	29.8	3.39	1.76129	0.000648687	22.45	14.84	18.64	33.71	62.74	67.41	54.62	2.93	1.5509	0.0349837	5.61	6.06	5.83	15.66	8.03	11.76	11.82	2.03	1.02148	0.00955081
Solyc05g051660	Alpha/beta-Hydrolases superfamily protein (AHRD V3.3 *** A0A2U1KK17_ARTAN)	8.36	8.61	8.52	8.5	6.34	9.27	8.26	7.96	0.94	-0.0892673	0.986221	23.91	32.85	34.99	30.58	104.13	103.21	103.67	3.39	1.76129	0.0011254	12.47	21.39	16.93	30.08	23.95	25.74	26.59	1.57	0.650765	0.828186	35.09	39.94	37.52	61.67	31.28	66.25	53.07	1.41	0.495695	0.166494
Solyc08g078840	Root meristem growth factor 6 (AHRD V3.3 *** A0A2G3CC16_CAPCH)	0.63	0.69	0.13	0.48	0.9	0.3	1.16	0.79	1.65	0.722466	0.84326	2.19	1.13	1.33	1.55	5.85	4.67	5.26	3.39	1.76129	0.00370303	1.44	2.04	1.74	2.04	3.48	2.42	2.65	1.52	0.604071	0.880109	6.73	10.63	8.68	3.72	7.51	3.47	4.9	0.56	-0.836501	0.522517
Solyc09g092270	Transferase (AHRD V3.3 *** A0A200PUF8_9MAGN)	26.34	21.39	21.51	23.08	26.16	24.92	25.31	25.46	1.1	0.137504	0.663805	18.16	29.98	34.63	27.59	90.61	96.24	93.42	3.39	1.76129	0.0107947	38.33	20.53	29.43	81.31	61.57	62.62	68.5	2.33	1.22033	0.137096	43.01	34.72	38.86	13.46	24.44	12.61	16.84	0.43	-1.21759	0.0459703
Solyc04g007980	2-oxoglutarate (2OG) and Fe(II)-dependent oxygenase superfamily protein (AHRD V3.3 *** O80850_ARATH)	79.24	25.21	17.51	40.65	27.42	70.12	62.51	53.35	1.31	0.389567	0.901996	23.41	28.44	32.54	28.13	101.05	90.35	95.7	3.4	1.76553	0.000378555	40.01	23.16	31.59	113.25	51.75	50.42	71.81	2.27	1.18269	0.402685	10.35	17.75	14.05	23.59	30.96	19.61	24.72	1.76	0.815575	0.0148842
Solyc03g008015	Ferric reduction oxidase 5 (AHRD V3.3 *** A0A2G2ZZI0_CAPAN)	39.85	8.82	6.64	18.44	23.03	14.71	14.49	17.41	0.94	-0.0892673	0.987414	8.37	18.93	18.7	15.33	49.63	54.68	52.16	3.4	1.76553	0.0380783	34.78	48.2	41.49	73.97	41.67	42.3	52.65	1.27	0.344828	0.977475	8.03	13.99	11.01	8.21	24.7	7.3	13.4	1.22	0.286881	0.587037
Solyc07g008140	Umecyanin (AHRD V3.3 *-* A0A2G2WBI2_CAPBA)	1.41	1.01	0.82	1.08	0.79	1.47	1.83	1.36	1.26	0.333424	0.896219	1.77	1.67	2.91	2.12	7.11	7.4	7.26	3.42	1.774	0.0360129	3.08	1.9	2.49	7.06	2.76	1.92	3.91	1.57	0.650765	0.866038	1.17	1.37	1.27	0.85	0.61	1.37	0.94	0.74	-0.434403	0.971715
Solyc06g068800	Sec14p-like phosphatidylinositol transfer family protein (AHRD V3.3 *** A0A2U1PFN3_ARTAN)	3.63	3.79	4.2	3.87	4.59	4.83	4.8	4.74	1.22	0.286881	0.653073	4.11	3.07	4.11	3.76	14.11	11.84	12.97	3.45	1.7866	3.81553e-05	5.25	3.03	4.14	5.39	7.74	8.25	7.13	1.72	0.782409	0.58555	7.3	8.42	7.86	3.91	5.49	3.54	4.31	0.55	-0.862496	0.343403
Solyc03g116530	Lactoylglutathione lyase / glyoxalase I family protein (AHRD V3.3 *** A0A2U1MV65_ARTAN)	0.48	0.38	0.33	0.4	0.61	0.57	0.22	0.47	1.17	0.226509	0.955544	2.15	1.48	2.76	2.13	7.3	7.6	7.45	3.5	1.80735	0.0189824	0.61	1.49	1.05	1.67	0.57	1.74	1.33	1.27	0.344828	0.995312	0.74	0.94	0.84	0.87	0.12	0.71	0.57	0.68	-0.556393	0.946834
Solyc02g087840	Leucine zipper, homeobox-associated, Homeodomain-like protein (AHRD V3.3 *** A0A2U1PPL6_ARTAN)	2.11	2.21	1.27	1.86	2.46	2.65	2.18	2.43	1.31	0.389567	0.796278	1.03	1.47	1.51	1.34	5.16	4.29	4.72	3.52	1.81558	0.0368699	2.78	1.65	2.21	2.79	4.83	4.03	3.88	1.76	0.815575	0.705264	5.33	6.23	5.78	2.65	5.4	1.6	3.22	0.56	-0.836501	0.603897
Solyc07g006230	Unknown protein	14.37	11.83	20.47	15.56	22.01	24.84	30.06	25.64	1.65	0.722466	0.202059	14.24	15.4	14.39	14.68	53.35	50.18	51.77	3.53	1.81967	6.6912e-05	16.31	35.85	26.08	11.21	17.81	12.17	13.73	0.53	-0.915936	0.247583	29.61	47.52	38.56	112.68	56.56	101.21	90.15	2.34	1.22651	0.00364997
Solyc01g094700	Glycerol-3-phosphate acyltransferase, expressed (AHRD V3.11 *** tr|D8L9N9|D8L9N9_WHEAT)	3.95	4.68	7.86	5.5	4.58	3.04	2.89	3.5	0.64	-0.643856	0.733979	8.2	17.1	15.88	13.73	45.52	51.83	48.67	3.54	1.82375	0.0168014	4.35	26.41	15.38	4.59	14.17	15.36	11.37	0.74	-0.434403	0.703713	59.38	52.95	56.17	33.56	25.06	28.99	29.2	0.52	-0.943416	0.133526
Solyc06g060640	Bifunctional inhibitor/lipid-transfer protein/seed storage 2S albumin superfamily protein (AHRD V3.3 *** A0A2U1PU47_ARTAN)	25.13	31.75	44.89	33.92	113.48	45.4	43.96	67.61	1.99	0.992768	0.185175	45.06	116.11	109.88	90.35	320.33	319.72	320.02	3.54	1.82375	0.0451037	45.33	137.14	91.23	39.35	34.5	42.95	38.93	0.43	-1.21759	0.126381	102.57	190.86	146.72	137.51	55.3	130.16	107.66	0.73	-0.454032	0.936168
Solyc08g082120	Methanol inducible protein (AHRD V3.3 *** D1MAX5_NICBE)	683.14	575.2	193.26	483.87	441.09	670.2	735.54	615.61	1.27	0.344828	0.770238	315.79	589.66	637.73	514.39	1965.31	1687.52	1826.41	3.55	1.82782	0.0123242	889.38	1262.04	1075.71	1487.79	1112.68	961.6	1187.36	1.1	0.137504	0.924135	238.59	267.25	252.92	542.7	1345.33	494.09	794.04	3.14	1.65076	4.64007e-05
Solyc03g065250	Fatty acid hydroxylase superfamily (AHRD V3.3 *** A0A2U1L8N4_ARTAN)	50.27	32.52	34.67	39.15	42.35	37.87	38.9	39.71	1.01	0.0143553	0.88668	45.84	38.2	34.99	39.68	135.51	147.09	141.3	3.56	1.83188	6.85552e-13	60.42	27.35	43.89	165.28	222.4	216.01	201.23	4.58	2.19535	1.83382e-05	77.51	59.06	68.28	19.71	31.49	16.45	22.55	0.33	-1.59946	0.000538438
Solyc07g056320	Glycerol-3-phosphate acyltransferase.1	1.06	1.65	1.02	1.24	1.68	1.06	1.02	1.25	1.01	0.0143553	0.968191	1.16	0.89	1.83	1.29	3.43	5.81	4.62	3.58	1.83996	0.0397574	1.44	1.95	1.69	2.44	3.65	4	3.36	1.99	0.992768	0.598992	2.75	3.77	3.26	2.67	1.7	1.51	1.96	0.6	-0.736966	0.694868
Solyc02g091930	Homeobox-leucine zipper protein HOX27 (AHRD V3.3 *** A0A2G3D8F8_CAPCH)	26.84	18.09	17.04	20.66	12.58	20.71	22.42	18.57	0.9	-0.152003	0.995363	22.33	46.49	46.01	38.28	137.89	139.47	138.68	3.62	1.85599	0.0149439	36.8	38.09	37.45	44.66	59.18	54.94	52.93	1.41	0.495695	0.84021	41.02	51.66	46.34	42.85	39.27	42.71	41.61	0.9	-0.152003	0.791296
Solyc08g007210	Transferase domain-containing protein (AHRD V3.11 *** tr|A0A1Q3AZY6|A0A1Q3AZY6_CEPFO)	1.89	1.04	1.75	1.56	0.73	0.18	0.36	0.42	0.27	-1.88897	0.257551	1.85	2.16	3.6	2.54	8.32	10.46	9.39	3.7	1.88753	0.0161494	1.2	4.4	2.8	2.54	6.47	5.89	4.97	1.78	0.831877	0.872548	3.56	3.14	3.35	0.98	1.3	1.2	1.16	0.35	-1.51457	0.14159
Solyc09g010740	Peptidylprolyl isomerase (AHRD V3.3 *-* A0A2G2YNK8_CAPAN)	2.2	3.53	6.1	3.94	2.65	3.87	4.78	3.77	0.96	-0.0588937	0.992339	2.19	1.82	1.89	1.97	5.95	8.65	7.3	3.71	1.89142	0.0112761	4.87	5.34	5.11	5.58	6.61	6.99	6.39	1.25	0.321928	0.988964	4.11	4.01	4.06	4.4	1.85	3.37	3.21	0.79	-0.340075	0.999075
Solyc09g083050	3-ketoacyl-CoA synthase (AHRD V3.3 *** A0A2G3CSP6_CAPCH)	5.51	6.27	3.65	5.14	5.2	3.62	3.13	3.98	0.77	-0.37707	0.91665	6.62	9.52	9.48	8.54	30.25	33.54	31.89	3.73	1.89918	0.000413451	6.45	6.31	6.38	9.51	9.78	7.77	9.02	1.41	0.495695	0.861271	12.07	10.59	11.33	7.18	9.41	4.46	7.02	0.62	-0.68966	0.577474
Solyc07g061990	Solanesyl diphosphate synthase (AHRD V3.3 *** Q1W5D1_HEVBR)	52.91	36.35	35.75	41.67	29.42	45.37	49.19	41.33	0.99	-0.0144996	0.935154	33.72	44.67	48.6	42.33	164.04	153.98	159.01	3.76	1.91073	0.000142605	27.71	109.14	68.42	53.16	20.06	18.89	30.7	0.45	-1.152	0.370421	34.69	76.55	55.62	110.23	158.55	105.25	124.68	2.24	1.1635	0.00206036
Solyc06g059840	2-oxoisovalerate dehydrogenase subunit alpha, mitochondrial (AHRD V3.11 *** tr|A0A2G2WJC7|A0A2G2WJC7_CAPBA)	3.45	1.81	1.44	2.23	3.39	2.37	2.67	2.81	1.26	0.333424	0.788136	0.78	1.07	1.31	1.05	3.83	4.22	4.03	3.84	1.94111	0.0138279	2.61	0.23	1.42	5.1	3.42	4.1	4.21	2.96	1.5656	0.439924	0.91	0.64	0.78	0	0.37	0	0.12	0.15	-2.73697	0.322176
Solyc08g067310	Non-specific serine/threonine protein kinase (AHRD V3.3 *** A0A2G2W7U9_CAPBA)	2.25	0.56	0.89	1.23	1.08	2.76	2.79	2.21	1.8	0.847997	0.635359	1.35	1.37	0.44	1.05	4.04	4.01	4.03	3.84	1.94111	0.0412739	0.61	2.28	1.44	4.67	3.39	2.54	3.53	2.45	1.29278	0.647685	2.28	4.84	3.56	8.87	7.06	6.84	7.59	2.13	1.09085	0.0179381
Solyc03g112280	C2 and GRAM domain-containing protein (AHRD V3.3 *** A0A1U8G6Q0_CAPAN)	0.49	0.2	0.45	0.38	0.36	0.56	0.39	0.44	1.16	0.214125	0.929731	0.37	0.71	0.48	0.52	2.14	1.89	2.02	3.88	1.95606	0.0253878	0.85	0.25	0.55	0.93	0.54	0.69	0.72	1.31	0.389567	0.947121	1	0.64	0.82	0.14	0.41	0.19	0.25	0.3	-1.73697	0.251454
Solyc02g150147	S-adenosylmethionine decarboxylase (AHRD V3.3 *-* Q6KC47_PRUPE)	5.05	5.98	6.69	5.91	2.95	2.23	2.61	2.6	0.44	-1.18442	0.403241	12.35	30.92	29.72	24.33	96.34	92.96	94.65	3.89	1.95977	0.0250764	5.37	63.46	34.41	3.24	7.47	8.63	6.45	0.19	-2.39593	0.0704502	21.19	26.47	23.83	18.15	22.71	14.61	18.49	0.78	-0.358454	0.955509
Solyc08g079430	partialcopper-containing amine oxidase	8.89	8.01	4.8	7.23	5.31	12.24	10.89	9.48	1.31	0.389567	0.691512	4.03	9.8	10.3	8.04	31.1	31.5	31.3	3.89	1.95977	0.0250764	14.78	35.25	25.02	26.27	13.11	14.59	17.99	0.72	-0.473931	0.614449	5.08	5	5.04	10.85	10.64	7.1	9.53	1.89	0.918386	0.00121877
Solyc09g074550	CASP-like protein (AHRD V3.3 *** A0A2U1NML5_ARTAN)	6.47	2.47	5.88	4.94	4.68	6.05	5.1	5.28	1.07	0.0976108	0.926845	2.02	4.31	2.9	3.08	13.39	10.63	12.01	3.9	1.96347	0.020354	5.13	2.16	3.65	4.44	4.61	4.25	4.43	1.21	0.275007	0.981172	3.49	5.54	4.52	6.81	5.64	5.92	6.12	1.35	0.432959	0.339727
Solyc02g030135	Unknown protein	3.1	3.24	2.82	3.05	4.46	6.93	6.57	5.99	1.96	0.970854	0.0630926	1.33	1.84	0.97	1.38	5.35	5.75	5.55	4.02	2.0072	0.00830731	2.69	0.67	1.68	7.68	6.34	5.52	6.51	3.88	1.95606	0.0935989	0.75	2.33	1.54	3.02	4.4	2.69	3.37	2.19	1.13093	0.114703
Solyc06g051020	Peptide-N4-(N-acetyl-beta-glucosaminyl)asparagine amidase A (AHRD V3.3 *** A0A200PX65_9MAGN)	6.7	2.39	2.3	3.8	2.57	7.44	6.76	5.59	1.47	0.555816	0.70448	3.7	6.21	6.13	5.35	20.34	22.94	21.64	4.04	2.01436	0.00125214	8.5	5.46	6.98	22.98	13.36	13.68	16.67	2.39	1.25701	0.251262	5.27	5.48	5.38	6.27	6.54	7.45	6.75	1.25	0.321928	0.226991
Solyc12g049340	3-ketoacyl-CoA synthase (AHRD V3.3 *-* A0A218WTE5_PUNGR)	7.62	3.43	3.88	4.98	4.37	5.01	6.96	5.45	1.09	0.124328	0.938013	6.38	6.81	5.13	6.11	29.42	20.4	24.91	4.08	2.02857	0.0049232	9.8	7.21	8.51	18.47	17.84	11.13	15.81	1.86	0.895303	0.669517	11.04	10.9	10.97	3.72	13.26	7.95	8.31	0.76	-0.395929	0.957253
Solyc09g072770	Pollen Ole e.1	26.28	7.37	20.17	17.94	23.08	66.8	57.53	49.14	2.74	1.45418	0.0370646	5.36	1.18	1.63	2.72	12.41	9.81	11.11	4.08	2.02857	0.0387022	12.21	55.03	33.62	20.27	13.41	11.99	15.22	0.45	-1.152	0.320947	52.82	59.07	55.95	62.76	50.46	57.56	56.93	1.02	0.0285692	0.515991
Solyc01g081310	glutathione S-transferase T3	2.83	0.71	3.7	2.41	1.03	4.12	3.14	2.76	1.15	0.201634	0.932924	10.09	24.32	26.47	20.29	82.91	85.01	83.96	4.14	2.04963	0.0160653	5.93	25.04	15.48	7.89	1.97	1.68	3.85	0.25	-2	0.164212	1.75	4.16	2.96	3.55	5.53	4.46	4.51	1.52	0.604071	0.272102
Solyc02g079700	S-receptor kinase-like protein (AHRD V3.3 *-* Q39393_BRAOL)	7.21	0.33	3.52	3.69	0.71	5.3	7.37	4.46	1.21	0.275007	0.942958	3.97	2	3.88	3.28	12.37	14.81	13.59	4.14	2.04963	0.0413043	8.94	7.63	8.29	36.75	7.45	7.31	17.17	2.07	1.04963	0.75408	0	2.06	1.03	1.75	0.44	0.49	0.89	0.86	-0.217591	1
Solyc02g081170	plastid-lipid-associated protein, chloroplastic-like (AHRD V3.11 *** tr|A0A2I4EU43|A0A2I4EU43_9ROSI)	166.88	129.08	149.8	148.59	154.74	272.58	278.56	235.29	1.58	0.659925	0.0699564	117.82	298.54	292.44	236.27	963.02	1001.36	982.19	4.16	2.05658	0.0138352	150.26	565.63	357.94	341.56	126.12	128.21	198.63	0.55	-0.862496	0.512538	148	216.26	182.13	223.13	284.14	200.58	235.95	1.3	0.378512	0.0986913
Solyc01g095320	Bag family molecular chaperone regulator 6-like protein (AHRD V3.3 *** A0A2K3PRI9_TRIPR)	57.23	34.04	34.6	41.96	18.56	81.59	85.67	61.94	1.48	0.565597	0.848018	60.54	28.49	25.7	38.24	164.98	160.97	162.97	4.26	2.09085	7.08748e-07	222.21	489.98	356.1	639.18	131.6	120.27	297.02	0.83	-0.268817	0.853591	2.99	4.02	3.5	3.3	15.19	3.29	7.26	2.07	1.04963	0.141936
Solyc07g017610	Saccharopine dehydrogenase / Homospermidine synthase (AHRD V3.3 *** A0A200PV89_9MAGN)	9.81	5.27	2.23	5.77	2.72	7.71	7.52	5.98	1.04	0.0565835	0.949397	5.92	10.55	10.88	9.12	39.97	38.17	39.07	4.28	2.09761	0.000966113	3.66	6.9	5.28	12.06	15.01	15.88	14.32	2.71	1.43829	0.201444	10.99	8.2	9.59	2.19	9.04	2.76	4.66	0.49	-1.02915	0.41481
Solyc01g108540	Alpha/beta-Hydrolases superfamily protein (AHRD V3.3 *** A0A2U1KC75_ARTAN)	12.66	5.87	3.8	7.44	4.06	11.5	13.28	9.61	1.29	0.367371	0.8408	10.64	22.43	18.81	17.29	75.29	73.03	74.16	4.29	2.10098	0.00220534	8.56	32.28	20.42	14.93	11.35	10.97	12.42	0.61	-0.713119	0.485477	6.77	9.41	8.09	16.44	16.37	13.9	15.57	1.92	0.941106	0.00229924
Solyc04g007530	Protein DETOXIFICATION (AHRD V3.3 *** A0A328D6Y5_9ASTE)	0.61	0.86	1.19	0.89	0.82	0.48	0.5	0.6	0.67	-0.577767	0.906069	1.09	3.88	3.87	2.95	12.95	12.91	12.93	4.38	2.13093	0.0484613	0.47	2.5	1.48	0.68	2.08	1.7	1.49	1.01	0.0143553	0.897381	6.24	3.63	4.94	1.39	1.58	1.14	1.37	0.28	-1.8365	0.0151677
Solyc10g054820	X-intrinsic protein 1.2	1.12	0.61	1.2	0.98	0.51	1.28	1.11	0.97	0.99	-0.0144996	0.979577	0.73	1.8	2.53	1.69	7.91	6.9	7.41	4.38	2.13093	0.0484613	0.44	9	4.72	0.72	0.51	0.99	0.74	0.16	-2.64386	0.113132	8.8	11.76	10.28	18.38	17.07	15.53	16.99	1.65	0.722466	0.0107504
Solyc09g007270	Ascorbate peroxidase (AHRD V3.3 *** Q42941_TOBAC)	2.61	3	2.34	2.65	1.54	2.04	2.38	1.99	0.75	-0.415037	0.914479	4.16	7.47	7.14	6.26	26.78	28.21	27.5	4.39	2.13422	0.000907003	12.12	74.66	43.39	21.61	11.42	9.61	14.21	0.33	-1.59946	0.193208	0.96	0.84	0.9	1.29	1.4	1.13	1.27	1.41	0.495695	0.580642
Solyc02g084640	Aldehyde dehydrogenase (AHRD V3.3 *** A0A1U8FMX3_CAPAN)	0.94	1.98	1.3	1.41	1.35	1.36	1.16	1.29	0.91	-0.136062	0.998518	2.2	3.42	5.14	3.59	14.15	17.52	15.84	4.41	2.14078	0.00508894	2.03	3.05	2.54	5.68	8.64	7.89	7.4	2.91	1.54102	0.130654	4.77	4.88	4.82	2.42	2.98	1.64	2.35	0.49	-1.02915	0.315939
Solyc10g009190	glycine-rich protein (AHRD V3.3 *-* AT4G21620.2)	12.45	12.62	11.02	12.03	17.96	20.14	16.14	18.08	1.5	0.584963	0.320573	16	24.33	22.49	20.94	91.12	94.16	92.64	4.42	2.14405	6.99235e-05	20.74	29.06	24.9	57.1	34.93	53.5	48.51	1.95	0.963474	0.579621	37.66	38.54	38.1	72.02	35.01	58.41	55.15	1.45	0.536053	0.147449
Solyc05g015490	Bifunctional inhibitor/plant lipid transfer protein/seed storage helical domain (AHRD V3.11 *** tr|A0A200QGD6|A0A200QGD6_9MAGN)	16.98	13.67	15.51	15.39	20.17	17.69	17.35	18.4	1.2	0.263034	0.584393	17.45	23.5	26.51	22.49	108.5	91.77	100.13	4.45	2.15381	3.33305e-05	39.76	28.14	33.95	67.82	83.03	73.4	74.75	2.2	1.1375	0.0421011	94.04	85.24	89.64	48.33	80.2	41.12	56.55	0.63	-0.666576	0.53661
Solyc03g116100	R2R3MYB transcription factor 31	0.82	0.69	0.94	0.82	0.8	1.12	1.37	1.1	1.34	0.422233	0.849705	1.02	3.41	2.24	2.22	10.15	9.59	9.87	4.45	2.15381	0.0304633	1.15	3.1	2.12	3.52	3.12	2.48	3.04	1.43	0.516015	0.947514	2.71	4.11	3.41	1.69	2.33	0.87	1.63	0.48	-1.05889	0.445425
Solyc03g044790	methylesterase AY455313	5.72	1.69	1.35	2.92	5.47	5.73	3.77	4.99	1.71	0.773996	0.591485	0.97	1.62	1.46	1.35	5.87	6.28	6.08	4.5	2.16993	0.0094917	6.76	0.87	3.81	8.44	2.55	3.84	4.94	1.3	0.378512	0.941907	4.99	7.56	6.28	7.09	12.54	5.87	8.5	1.35	0.432959	0.34479
Solyc09g092720	glycine-rich protein 3 short isoform-like (AHRD V3.3 *** XP_004247911.1)	63.35	24.69	32.75	40.26	41.66	60.19	52.02	51.29	1.27	0.344828	0.667311	23.59	28.9	26.94	26.48	106.52	134.64	120.58	4.55	2.18587	2.28629e-07	41.13	69.83	55.48	76.19	112.19	122.85	103.74	1.87	0.903038	0.634088	116.76	84.38	100.57	72.51	33.62	66.78	57.64	0.57	-0.810966	0.561697
Solyc01g102960	22.0 kDa class IV heat shock protein (AHRD V3.3 *** A0A2G3ATG3_CAPCH)	0.37	0.48	1.21	0.69	0.21	1.17	0.8	0.73	1.06	0.0840643	0.98022	5.24	5.52	4.89	5.22	24.38	25.06	24.72	4.74	2.24489	9.1755e-08	14.89	154.61	84.75	71.29	15.73	12.27	33.1	0.39	-1.35845	0.489326	0.29	0	0.14	0.51	0.39	0.44	0.45	3.21	1.68257	1
Solyc10g084880	Avr9/Cf-9 rapidly elicited protein 137 (AHRD V3.11 *** tr|Q9FQZ2|Q9FQZ2_TOBAC)	1.35	0.65	1.07	1.02	0.54	1.46	2.17	1.39	1.36	0.443607	0.860297	1.81	1.4	1	1.4	7.11	6.67	6.89	4.92	2.29866	7.51695e-06	2.76	0.24	1.5	13.44	6.55	5.6	8.53	5.69	2.50843	0.106266	0.39	1.25	0.82	11.01	1.39	13.72	8.71	10.62	3.40871	0.0351911
Solyc09g089580	2-oxoglutarate (2OG) and Fe(II)-dependent oxygenase superfamily protein (AHRD V3.3 *** A0A2U1QA13_ARTAN)	1.56	0.93	1.86	1.45	1.31	0.54	1.03	0.96	0.66	-0.599462	0.882708	2.11	4.67	5.43	4.07	15.04	25.16	20.1	4.94	2.30451	0.00687235	5.22	11.73	8.47	4.09	5.42	4.61	4.71	0.56	-0.836501	0.252864	24.56	13.98	19.27	13.82	12.35	12.41	12.86	0.67	-0.577767	0.728634
Solyc04g018055	Glyceraldehyde-3-phosphate dehydrogenase (AHRD V3.11 *-* tr|Q8VWP1|Q8VWP1_CAPAN)	3.16	2.42	3.03	2.87	4.16	1.06	1.65	2.29	0.8	-0.321928	0.960661	3.38	1.41	1.07	1.95	10.16	9.68	9.92	5.09	2.34767	4.86383e-05	0.72	2.82	1.77	2.99	3.06	2.94	3	1.69	0.757023	0.874828	2.45	3.64	3.04	2.14	2.52	1.42	2.03	0.67	-0.577767	0.782302
Solyc01g087820	Subtilisin-like protease (AHRD V3.3 *** O82777_SOLLC)	3.06	0.65	0.81	1.51	0.63	3.6	3.26	2.5	1.66	0.731183	0.745041	0.82	1.86	1.65	1.44	7.92	6.9	7.41	5.15	2.36457	0.00155856	4.31	2.02	3.17	5.83	3.68	3.45	4.32	1.36	0.443607	0.894849	2.66	4.81	3.73	4.2	3.9	4.5	4.2	1.13	0.176323	0.525475
Solyc02g063520	Homeobox-leucine zipper protein HAT22 (AHRD V3.11 *** tr|A0A2G2XBJ3|A0A2G2XBJ3_CAPBA)	7.42	4.01	5.47	5.63	2.81	8.33	7.11	6.08	1.08	0.111031	0.928744	10.43	39.8	44.86	31.7	175.17	155.17	165.17	5.21	2.38128	0.0248511	13.63	21.65	17.64	17.99	19.64	17.54	18.39	1.04	0.0565835	0.858689	13.84	16.63	15.23	11.74	15.22	10.61	12.52	0.82	-0.286304	0.977889
Solyc07g056190	Heavy metal-associated isoprenylated plant protein (AHRD V3.3 *** A0A2R6QEC1_ACTCH)	6.2	1.93	1.1	3.08	1.63	4.98	7.61	4.74	1.54	0.62293	0.816903	4.81	4.01	4.53	4.45	19.23	27.74	23.48	5.28	2.40054	2.48592e-06	10.75	4.19	7.47	44.72	4.15	4.58	17.82	2.39	1.25701	0.703964	2.98	3.1	3.04	51.18	4.76	49.77	35.24	11.59	3.53481	0.0171895
Solyc02g079710	S receptor kinase (AHRD V3.11 *** tr|A4UWL9|A4UWL9_BRANA)	0.89	0.09	0.46	0.48	0.12	0.69	1.12	0.64	1.33	0.411426	0.909164	0.49	0.35	0.54	0.46	2.68	2.18	2.43	5.28	2.40054	0.000378555	1.03	0.95	0.99	3.96	1.13	1.1	2.06	2.08	1.05658	0.697821	0.09	0.22	0.15	0.15	0.08	0.04	0.09	0.6	-0.736966	1
Solyc08g068150	BURP domain-containing protein (AHRD V3.3 *-* A0A2U1QID7_ARTAN)	50.25	34.27	39.81	41.44	32.42	48.03	53.68	44.71	1.08	0.111031	0.841937	72.1	82.48	72.76	75.78	403.7	398.97	401.34	5.3	2.40599	2.17256e-12	87.09	83.06	85.08	272.01	217.48	190.81	226.77	2.67	1.41684	0.0471112	112.24	149.34	130.79	59.92	155.75	61.7	92.46	0.71	-0.494109	0.819804
Solyc03g118850	Alpha/beta hydrolase family protein (AHRD V3.11 *** tr|Q8W568|Q8W568_ARATH)	3.83	1.04	0.08	1.65	0.36	1.99	2.44	1.6	0.97	-0.0439433	0.992479	0.51	2.07	1.33	1.3	6.66	7.58	7.12	5.48	2.45418	0.0175195	0.67	0.92	0.8	5.26	1.21	1.69	2.72	3.4	1.76553	0.418071	0.37	0.83	0.6	0.56	0.5	0.43	0.5	0.83	-0.268817	0.984962
Solyc10g054900	Proline-rich protein (AHRD V3.3 *** Q9M6T7_NICGL)	1.35	1.05	0.42	0.94	0.72	1.92	1.46	1.37	1.46	0.545968	0.864174	0.69	2.78	3.02	2.16	13.55	11.13	12.34	5.71	2.51349	0.0249436	0.31	2.55	1.43	1.47	1.29	1.76	1.51	1.06	0.0840643	0.93739	1.31	1.19	1.25	0.76	1.52	1.43	1.24	0.99	-0.0144996	0.886337
Solyc06g063300	F-box/kelch-repeat protein (AHRD V3.3 *-* A0A2G2WKX9_CAPBA)	4.33	3.63	2.05	3.34	2.87	4.19	3.59	3.55	1.06	0.0840643	0.915527	3.26	5.06	4.58	4.3	25.78	23.76	24.77	5.76	2.52607	8.21934e-07	2.79	3.07	2.93	6.56	5.94	7.42	6.64	2.27	1.18269	0.237585	6.41	4.76	5.58	4.82	6.07	4.78	5.22	0.94	-0.0892673	0.771492
Solyc09g015000	Class I heat shock protein (AHRD V3.3 *** A0A2K3KSJ8_TRIPR)	5.72	3.05	6.36	5.04	2.73	3.51	3.59	3.28	0.65	-0.621488	0.794519	8.4	15.78	20.39	14.86	86.92	86.81	86.87	5.85	2.54844	0.000235788	11.25	298.02	154.63	19.32	6.96	8.05	11.44	0.07	-3.8365	0.0100288	4.55	4.79	4.67	3.82	3.48	3.79	3.7	0.79	-0.340075	0.993674
Solyc10g075070	Non-specific lipid-transfer protein (AHRD V3.3 *** K4D1U9_SOLLC)	90.29	57.52	47.46	65.09	54.27	119.38	111.21	94.95	1.46	0.545968	0.460097	82.44	208.15	210.92	167.17	969.86	990.56	980.21	5.86	2.5509	0.000732062	223.47	314.49	268.98	792.59	735.31	751.27	759.72	2.82	1.4957	0.0528439	110.81	131.45	121.13	126.08	120.39	149.06	131.84	1.09	0.124328	0.349524
Solyc08g067540	Non-specific lipid-transfer protein (AHRD V3.3 *** K4CLY0_SOLLC)	0	0.7	0.83	0.51	0	0.71	1.1	0.6	1.18	0.238787	1	0.85	3.99	5.51	3.45	20.61	20.15	20.38	5.91	2.56316	0.0467427	1.27	16.56	8.91	0.28	0.71	0.87	0.62	0.07	-3.8365	0.034597	9.23	12.3	10.77	31.74	13.71	31.65	25.7	2.39	1.25701	0.0197012
Solyc08g067530	Non-specific lipid-transfer protein (AHRD V3.3 *** K4CLX9_SOLLC)	4.95	8.66	13.91	9.17	4.41	4.35	2.83	3.86	0.42	-1.25154	0.483614	7.82	21.6	23.45	17.62	101.96	109.18	105.57	5.99	2.58256	0.00198269	10.68	28.1	19.39	72.93	41.28	42.92	52.38	2.7	1.43296	0.441873	15.38	9.91	12.64	6.06	1.92	6.13	4.7	0.37	-1.4344	0.345212
Solyc05g050220	Common plant regulatory factor.1	0.07	0.1	0.19	0.12	0.06	0.05	0.06	0.06	0.5	-1	1	0.31	2.16	1.41	1.29	7.16	8.45	7.8	6.05	2.59694	0.0394523	0.74	0.57	0.66	0.37	0.63	0.39	0.46	0.7	-0.514573	0.751766	0.15	0.13	0.14	0	0.07	0.08	0.05	0.36	-1.47393	1
Solyc06g066680	Mitochondrial carrier protein (AHRD V3.3 *** A0A200PP03_9MAGN)	2.08	0.77	0.61	1.15	0.46	1.46	1.1	1.01	0.88	-0.184425	0.996611	0.31	1.86	1.8	1.32	8.04	7.98	8.01	6.07	2.6017	0.0409343	1.39	0.31	0.85	5.55	1.15	1.15	2.62	3.08	1.62293	0.57695	1.17	2.45	1.81	0.79	1.36	1.79	1.31	0.72	-0.473931	0.948521
Solyc03g098480	chromosome alignment-maintaining phosphoprotein 1-like isoform X2 (AHRD V3.3 --* XP_017702391.1)	3.13	2.35	2.01	2.5	2.81	3.5	4.09	3.47	1.39	0.475085	0.693109	0.94	2.22	2.25	1.8	11.59	11.16	11.38	6.32	2.65992	0.000810238	3.58	0.32	1.95	14.23	5.9	4.5	8.21	4.21	2.07382	0.294049	1.2	1.63	1.42	1.39	3.93	2.74	2.69	1.89	0.918386	0.269173
Solyc10g075110	Non-specific lipid-transfer protein (AHRD V3.3 *** M1AVB9_SOLTU)	25.8	19.1	15.98	20.29	28.43	38.21	41.26	35.97	1.77	0.823749	0.0309597	40.15	128.89	115.79	94.94	607.3	597.17	602.23	6.34	2.66448	0.00141965	87.34	49.45	68.4	731.86	792.11	790.71	771.56	11.28	3.4957	3.03985e-25	13.53	4.85	9.19	4.72	1.72	5.34	3.93	0.43	-1.21759	0.513316
Solyc03g120420	Unknown protein	2.29	1.14	0.58	1.34	1.75	0.98	1.14	1.29	0.96	-0.0588937	0.98325	0.59	3.15	4.38	2.71	17.61	17.05	17.33	6.39	2.67582	0.0374916	4.22	1.58	2.9	14.41	7.33	7.98	9.91	3.42	1.774	0.22003	2.87	2.03	2.45	1.72	1.08	2.43	1.74	0.71	-0.494109	0.949027
Solyc01g162830	Nicotianamine synthase (AHRD V3.11 *** sp|Q9XGI7|NAS_SOLLC)	8.92	3.68	1.41	4.67	11.65	10.16	8.38	10.06	2.15	1.10434	0.239135	1.18	1.87	2.13	1.73	10.6	11.65	11.12	6.43	2.68482	7.16509e-06	3.59	2.1	2.84	9	2.6	3.04	4.88	1.72	0.782409	0.789437	3.39	5.82	4.61	29.55	26.5	20.89	25.65	5.56	2.47508	3.90687e-14
Solyc10g075103	Non-specific lipid-transfer protein (AHRD V3.3 *** K4D1V1_SOLLC)	80.13	26.38	26.43	44.31	22.35	52.73	58.96	44.68	1.01	0.0143553	0.957697	72.61	269.18	260.47	200.75	1327.56	1349.72	1338.64	6.67	2.73769	0.00265377	227.24	210.05	218.65	1105.15	1088.83	1109.21	1101.06	5.04	2.33342	6.93467e-12	55.92	29.26	42.59	49.26	19.9	63.91	44.36	1.04	0.0565835	0.691881
Solyc10g075090	Non-specific lipid-transfer protein (AHRD V3.3 *** K4D1V1_SOLLC)	118.27	38.94	40.24	65.82	33.47	78.61	86.63	66.24	1.01	0.0143553	0.958232	107.72	397.89	389.86	298.49	2026.92	2004.57	2015.74	6.75	2.75489	0.00244973	331.09	310.63	320.86	1634.16	1601.16	1642.78	1626.03	5.07	2.34199	1.00494e-11	82.2	44.2	63.2	69.92	27.95	95.51	64.46	1.02	0.0285692	0.723523
Solyc03g114160	RING-type E3 ubiquitin transferase (AHRD V3.3 *** A0A2G2VA42_CAPBA)	0	0	0.18	0.06	0.22	0.46	0	0.23	3.83	1.93734	1	0.25	1.41	1.02	0.89	6.01	6.13	6.07	6.82	2.76977	0.012892	0.18	0.91	0.55	1.08	1	0.72	0.93	1.69	0.757023	0.900171	0.41	0.42	0.41	0.61	0.61	1	0.74	1.8	0.847997	0.403573
Solyc01g006300	LECEVI1A	16.16	8.75	20.12	15.01	14.14	33.98	33.8	27.31	1.82	0.863938	0.220671	14.07	17.58	21.19	17.61	109.15	132.31	120.73	6.86	2.77821	1.73865e-09	26.58	42.75	34.66	34.24	31.18	32.46	32.63	0.94	-0.0892673	0.743541	32.46	79.19	55.83	199.09	109.12	134.7	147.64	2.64	1.40054	0.00168005
Solyc02g072210	hypothetical protein (DUF1685) (AHRD V3.3 --* AT1G05870.9)	0.48	0.5	0.11	0.36	0.27	0.25	0	0.17	0.47	-1.08927	1	0.3	0.91	0.44	0.55	3.73	3.86	3.79	6.89	2.7845	0.0402724	1.77	1.07	1.42	1.79	1.7	0.46	1.32	0.93	-0.104697	0.924241	1.98	1.1	1.54	1	1.33	1.32	1.22	0.79	-0.340075	0.995712
Solyc08g014000	lipoxygenase A	0.18	0.11	0.08	0.12	0.09	0.03	0.1	0.07	0.58	-0.785875	1	0.1	0.56	0.91	0.52	4.41	2.83	3.62	6.96	2.79909	0.0379438	0.09	0.31	0.2	0.31	1.17	0.74	0.74	3.7	1.88753	0.516637	0.06	0.07	0.07	0.04	0	0.04	0.03	0.43	-1.21759	1
Solyc02g093180	HXXXD-type acyl-transferase family protein (AHRD V3.3 *** A0A2K3L8P7_TRIPR)	0.5	0.15	0.35	0.33	0.11	0.2	0.12	0.14	0.42	-1.25154	0.850328	0.35	2.09	1.67	1.37	9.84	9.57	9.71	7.09	2.82579	0.0109982	0.05	7.41	3.73	3.26	10.94	9.43	7.88	2.11	1.07724	0.935099	1.98	1.1	1.54	0.98	0.39	0.88	0.75	0.49	-1.02915	0.639371
Solyc03g117800	Protein ECERIFERUM 3 (AHRD V3.3 *** A0A2G2WQK1_CAPBA)	7.28	4.16	4.53	5.32	5.89	7.38	7.09	6.79	1.28	0.356144	0.559442	3.92	9.36	9.61	7.63	54.87	54.78	54.83	7.19	2.84599	4.86383e-05	13.3	6.57	9.94	35.31	19.99	21.5	25.6	2.58	1.36737	0.183405	6.83	4.31	5.57	3.03	4.37	2.11	3.17	0.57	-0.810966	0.501832
Solyc08g078760	transmembrane protein (AHRD V3.3 *** AT4G17250.1)	2.33	0.69	0.86	1.29	0.33	2.05	2.85	1.74	1.35	0.432959	0.8783	0.79	2.57	1.54	1.63	11.65	12.2	11.93	7.32	2.87184	0.000361799	2.09	5.91	4	7.02	3.83	4.27	5.04	1.26	0.333424	0.999619	2.27	3.9	3.08	5.06	5.22	2.83	4.37	1.42	0.505891	0.257181
Solyc04g005610	NAC domain-containing protein 2 (AHRD V3.3 *** NAP2_SOLLC)	2.23	0.35	0.62	1.07	0.82	1.81	1.71	1.45	1.36	0.443607	0.877038	0.83	2.78	2.28	1.96	14.61	14.14	14.38	7.34	2.87578	0.000648687	0.98	1.86	1.42	4.11	5.85	4.18	4.71	3.32	1.73118	0.19116	7.98	12.81	10.39	10.12	33.44	12.78	18.78	1.81	0.85599	0.129283
Solyc05g024190	Chlorophyll synthase, chloroplastic (AHRD V3.3 --* A0A2G2YSE5_CAPAN)	1.46	0.65	0.86	0.99	1.22	1.79	2.28	1.76	1.78	0.831877	0.765087	0.39	0.79	0.76	0.65	5.86	3.74	4.8	7.38	2.88362	0.0308283	1.23	1.58	1.41	1.34	2.92	0.4	1.55	1.1	0.137504	0.968933	0.96	4.24	2.6	8.38	7.31	5.82	7.17	2.76	1.46467	0.065071
Solyc03g046380	Seed maturation protein PM.1	0.9	1.4	0.94	1.08	0.76	1.06	0.41	0.74	0.69	-0.535332	1	2.95	2.55	3.29	2.93	25.81	18.87	22.34	7.62	2.92979	0.000230865	0.76	0.85	0.8	2.49	2.64	1.72	2.28	2.85	1.51096	0.747773	2.41	1.31	1.86	13.02	1.86	15.23	10.04	5.4	2.43296	0.0409288
Solyc10g007070	Early nodulin-like protein.1	5.89	3.26	1.05	3.4	3.82	9	11.1	7.97	2.34	1.22651	0.265073	1.67	4.97	4.98	3.87	29.62	29.74	29.68	7.67	2.93923	0.000230865	4.44	7.86	6.15	21.14	11.29	10.68	14.37	2.34	1.22651	0.507162	3.21	5.64	4.42	6.82	8.77	6.98	7.52	1.7	0.765535	0.0671609
Solyc02g092350	Transmembrane protein (AHRD V3.3 *** Q1PDF2_ARATH)	1.46	0.28	0.34	0.69	0.71	0.38	0.56	0.55	0.8	-0.321928	0.986323	0.46	1.61	2	1.36	10.14	10.78	10.46	7.69	2.94298	0.00262404	0.82	1.27	1.04	0.67	0.28	0.81	0.59	0.57	-0.810966	0.686768	1.95	1.18	1.56	0.13	0.5	0.85	0.49	0.31	-1.68966	0.495255
Solyc07g053890	O-acyltransferase WSD1-like protein (AHRD V3.3 *** A0A2K3N315_TRIPR)	0.9	0.55	0.27	0.57	0.49	0.8	0.47	0.59	1.04	0.0565835	0.968164	0.42	3.22	3.7	2.45	18.31	19.38	18.84	7.69	2.94298	0.0194875	1.84	2.5	2.17	7.11	3.99	3.88	4.99	2.3	1.20163	0.486685	0.15	0.75	0.45	0.86	1.26	1.2	1.11	2.47	1.30451	0.22678
Solyc06g051190	RNA-dependent RNA polymerase (AHRD V3.3 *** A0A328DJK0_9ASTE)	0.45	0.24	0.21	0.3	2.53	0.72	0.44	1.23	4.1	2.03562	0.0960554	0.35	0.45	0.19	0.33	2.51	2.77	2.64	8	3	1.27476e-05	0.58	0.26	0.42	1.83	8.42	7.61	5.95	14.17	3.82477	0.000234325	0.31	0.37	0.34	0.49	1.52	0.44	0.82	2.41	1.26903	0.184431
Solyc02g084840	Dehydrin (AHRD V3.3 *** A0A2R4KWH2_9SOLN)	4.04	0.21	0.93	1.73	0.68	2.84	2.59	2.04	1.18	0.238787	0.939547	2.65	3.05	5.54	3.75	31.57	28.5	30.04	8.01	3.0018	1.62074e-06	2.05	1.91	1.98	7.7	5.37	3.74	5.6	2.83	1.5008	0.336727	1.75	4.45	3.1	3.62	4.46	2.99	3.69	1.19	0.250962	0.660962
Solyc10g085500	Cytochrome P450 (AHRD V3.3 *** A0A2U1LHU2_ARTAN)	0.63	0.38	0.58	0.53	0.47	0.66	0.39	0.51	0.96	-0.0588937	0.988689	0.59	1.06	1.41	1.02	8.7	8	8.35	8.19	3.03386	1.71673e-05	1.01	2.46	1.73	1.69	1.24	1.35	1.43	0.83	-0.268817	0.775384	3.93	3.42	3.67	1.81	6.69	1.56	3.35	0.91	-0.136062	0.936168
Solyc06g083290	Ninja (AHRD V3.3 *-* A0A200QBQ2_9MAGN)	0	0.41	0	0.14	0	0	0	0.01	0.07	-3.8365	1	0.99	1	1.45	1.15	8.51	10.55	9.53	8.29	3.05137	0.0370022	0.89	3	1.95	1.95	0.62	0.51	1.03	0.53	-0.915936	1	0.81	0.51	0.66	2.73	0	0	0.91	1.38	0.464668	1
Solyc09g082550	Sulfate transporter (AHRD V3.3 *** Q70BL1_BRAOL)	0.05	0	0.1	0.05	0	0.04	0	0.01	0.2	-2.32193	1	0.22	0.95	0.7	0.62	4.75	6	5.38	8.68	3.1177	0.0007362	0	0.95	0.47	0.04	0	0.05	0.03	0.06	-4.05889	0.312411	1.28	1.25	1.27	0.69	1.38	0.45	0.84	0.66	-0.599462	0.856505
Solyc12g006530	Terpene cyclase/mutase family member (AHRD V3.3 *** A0A2G3BN05_CAPCH)	0.55	0.3	0.35	0.4	0.2	0.46	0.82	0.49	1.22	0.286881	0.918701	0.95	4.2	3.71	2.95	27.16	26.98	27.07	9.18	3.19849	0.000440711	0.69	3.22	1.96	3.13	3.2	2.92	3.08	1.57	0.650765	0.921697	0.93	1.06	1	1.09	2.82	1.09	1.67	1.67	0.739848	0.265309
Solyc01g094140	Cytochrome P450 (AHRD V3.3 *** A0A200PMQ0_9MAGN)	1.46	0.5	0.2	0.72	0.29	1.41	1.33	1.01	1.4	0.485427	0.882708	0.16	0.39	0.32	0.29	2.64	3.08	2.86	9.86	3.30159	0.000215741	0.39	0.66	0.53	0.05	0.2	0.06	0.1	0.19	-2.39593	0.264142	0.31	0.57	0.44	0.84	1.33	1.22	1.13	2.57	1.36177	0.118348
Solyc07g062530	phosphoenolpyruvate carboxylase 2	0.09	0.02	0	0.04	0.05	0	0	0.02	0.5	-1	1	0.03	0.03	0.23	0.1	1.07	1.15	1.11	11.1	3.47249	0.0177917	0.18	0.36	0.27	0.43	0.07	0.09	0.2	0.74	-0.434403	0.865889	0.05	0.06	0.06	0	0.06	0.07	0.04	0.67	-0.577767	1
Solyc06g061280	NAD(P)-binding Rossmann-fold superfamily protein (AHRD V3.3 *** A0A2U1LGD5_ARTAN)	3.56	2.11	2.11	2.59	2.13	3.84	3.02	3	1.16	0.214125	0.876938	2.38	0.88	1.16	1.47	17.03	16.48	16.76	11.4	3.51096	9.72312e-13	1.57	2.49	2.03	6.48	3.67	3.89	4.68	2.31	1.20789	0.530015	1.36	1.15	1.25	0.26	1.93	0.4	0.86	0.69	-0.535332	0.917995
Solyc07g066330	NAC domain-containing protein (AHRD V3.3 *** A0A2G2WGF8_CAPBA)	4.46	0.4	0.05	1.64	1.93	4.35	3.33	3.2	1.95	0.963474	0.891366	0.07	0.35	0.2	0.21	2.99	2.3	2.65	12.62	3.65764	0.00161537	0.38	0.07	0.23	1.51	0.26	0.92	0.9	3.91	1.96717	0.52473	0.45	0.79	0.62	0.69	1.46	0.35	0.83	1.34	0.422233	0.720566
Solyc03g007790	G-type lectin S-receptor-like serine/threonine-protein kinase (AHRD V3.3 *** A0A2G3CWU6_CAPCH)	0.04	0	0.06	0.03	0	0.06	0.15	0.07	2.33	1.22033	1	0	0.11	0.15	0.09	1.09	1.2	1.15	12.78	3.67582	0.0108469	0.07	0.23	0.15	0.15	0.7	0.57	0.47	3.13	1.64616	0.666508	0	0	0	0.04	0.04	0	0.03	3	1.58496	1
Solyc01g112230	Plant EC metallothionein-like protein (AHRD V3.3 *** A0A200PQZ1_9MAGN)	0	0	0	0.01	0	0	0.53	0.18	18	4.16993	1	0.36	1.64	1.77	1.26	17.3	15.05	16.18	12.84	3.68257	4.70037e-05	0.16	0.92	0.54	1.43	0.68	0.56	0.89	1.65	0.722466	0.940558	0.15	0.19	0.17	0	0	0	0	0.06	-4.05889	1
Solyc09g008770	Late embryogenesis abundant protein (AHRD V3.3 *** A0A200R5C6_9MAGN)	0	0.06	0	0.02	0	0	0.07	0.02	1	0	1	0.29	1.09	1.06	0.81	10.54	10.69	10.61	13.1	3.71149	3.51894e-06	0.39	0.8	0.59	0.64	0.36	0.3	0.43	0.73	-0.454032	0.81624	0.29	0.15	0.22	0	0.32	0.09	0.14	0.64	-0.643856	1
Solyc12g036267	Unknown protein	0.3	0.08	1.84	0.74	7.77	2.23	3.42	4.47	6.04	2.59455	0.0634515	0.09	1.02	1.35	0.82	11.1	10.52	10.81	13.18	3.72028	0.00118067	0.25	0.28	0.27	12.99	15.94	19.45	16.13	59.74	5.90063	7.55772e-13	0.15	0.19	0.17	0.61	7.34	0	2.65	15.59	3.96255	0.305649
Solyc07g049135	Fruit-specific protein (AHRD V3.3 *** FSPM_SOLLC)	0.9	0.98	4.12	2	6.8	1.97	3.95	4.24	2.12	1.08406	0.647021	4.39	3.58	2.31	3.43	2.9	101.27	52.09	15.19	3.92505	0.00847919	3.34	2.39	2.87	5.65	4.86	4.32	4.94	1.72	0.782409	0.756345	0.41	1.93	1.17	10.98	4.66	5.68	7.11	6.08	2.60407	0.0020742
Solyc05g015890	transmembrane protein Chr1:9752799-9753919 REVERSE LENGTH=271 201606 (AHRD V3.11 *** AT1G27990.1)	0	0	0	0.01	0	0	0	0.01	1	0	1	0.08	0.31	0.83	0.41	5.78	6.88	6.33	15.44	3.9486	0.000263227	0.07	0.54	0.31	0.38	0.1	0.24	0.24	0.77	-0.37707	0.895723	0	0	0	0	0	0	0	1	0	1
Solyc08g007430	NIT2	0.35	0.14	0.12	0.2	0.34	0.09	0.27	0.23	1.15	0.201634	0.958791	0.05	0.33	0.37	0.25	3.7	4.43	4.06	16.24	4.02148	2.44853e-05	0.15	0.28	0.22	0.27	0.41	0.62	0.43	1.95	0.963474	0.842455	0.31	0.62	0.46	0.48	0.24	0.27	0.33	0.72	-0.473931	0.954254
Solyc01g091850	Cc.1	0.42	0.65	0.07	0.38	0.26	0.33	0.19	0.26	0.68	-0.556393	1	0.29	0.1	0.1	0.16	2.21	3.03	2.62	16.38	4.03386	0.00271454	0.44	0.2	0.32	1.64	1.59	1.5	1.58	4.94	2.30451	0.231865	1.04	0.2	0.62	0.32	0.22	0.12	0.22	0.35	-1.51457	1
Solyc04g007630	Heavy metal-associated isoprenylated plant protein (AHRD V3.3 *** A0A2R6PB10_ACTCH)	0.22	0.52	0	0.25	0.92	1.03	2.42	1.46	5.84	2.54597	0.411629	0.21	2.92	3.02	2.05	42.37	27.96	35.16	17.15	4.10014	0.000226841	0.19	1.46	0.82	14.64	8.01	8.45	10.37	12.65	3.66107	0.0137966	0	0	0	0	0	0.26	0.09	9	3.16993	1
Solyc01g103920	Ferredoxin (AHRD V3.3 *** K4B1W7_SOLLC)	0.87	0.11	0	0.33	0.24	0.57	0.79	0.53	1.61	0.687061	1	0	1.1	1.06	0.72	11.08	18.37	14.73	20.46	4.35473	0.000215741	3.05	35.55	19.3	11.22	1.02	1.25	4.5	0.23	-2.12029	0.358657	0.44	0	0.22	0.15	0.15	0	0.1	0.45	-1.152	1
Solyc01g099190	lipoxygenase B	0	0.06	0.66	0.24	1.01	0.2	0.4	0.54	2.25	1.16993	0.806414	0.27	0.59	0.17	0.34	0.18	14.03	7.1	20.88	4.38405	0.0182498	0.4	0.49	0.45	0.24	0.56	0.63	0.48	1.07	0.0976108	0.940515	0.03	0.11	0.07	0.98	0.42	0.73	0.71	10.14	3.34199	0.00472023
Solyc12g044200	Disease resistance protein (AHRD V3.3 *-* A0A2U1P003_ARTAN)	0.18	0.03	0.07	0.09	1.07	0.44	0.13	0.55	6.11	2.61117	0.163347	0.13	0	0.03	0.05	1.07	1.13	1.1	22	4.45943	0.00118953	0.6	0.3	0.45	1.64	3.29	2.62	2.52	5.6	2.48543	0.00658919	0.41	0.76	0.58	0.22	1.61	0.21	0.68	1.17	0.226509	0.836386
Solyc03g097440	11-beta-hydroxysteroid dehydrogenase 1A (AHRD V3.3 *** A0A2G3A0G7_CAPAN)	0.22	0	0.05	0.09	0	0	0	0.01	0.11	-3.18442	1	0	0.07	0.07	0.05	0.79	1.57	1.18	23.6	4.56071	0.0267263	0.06	0.27	0.17	0.2	0.42	0.34	0.32	1.88	0.910733	0.904515	0.05	0	0.03	0	0	0	0	0.33	-1.59946	1
Solyc01g097960	Late embryogenesis abundant protein D-34 (AHRD V3.3 *** A0A2G2W7N8_CAPBA)	0	0	0	0.01	0	0	0	0.01	1	0	1	0	0.21	0.2	0.14	3.24	3.44	3.34	23.86	4.57652	0.000952237	0	0.21	0.1	0	0	0	0	0.1	-3.32193	1	0	0	0	0	0	0	0	1	0	1
Solyc06g034410	DUF1442 domain-containing protein (AHRD V3.3 *** A0A1Q3BAQ3_CEPFO)	0	0	0	0.01	0.24	0	0.13	0.12	12	3.58496	1	0	0.82	0.79	0.54	13.85	13.74	13.79	25.54	4.67469	2.48415e-06	0	0.27	0.14	0.8	1.53	1.94	1.42	10.14	3.34199	0.285048	0	0	0	0	0	0	0	1	0	1
Solyc01g095930	O-acyltransferase WSD1-like (AHRD V3.3 *** A0A2I4HF74_9ROSI)	0.13	0	0.04	0.06	0.05	0.35	0.23	0.21	3.5	1.80735	1	0.06	0.6	0.7	0.45	12.11	12.33	12.22	27.16	4.76341	8.8877e-08	0.59	0.18	0.39	2.64	2.01	2.56	2.4	6.15	2.62059	0.0251329	0	0	0	0	0.07	0	0.02	2	1	1
Solyc03g116390	Late embryogenesis abundant protein Dc3 (AHRD V3.11 *** tr|A0A1U8FUJ0|A0A1U8FUJ0_CAPAN)	0.5	0.05	0.13	0.23	0.26	0.34	0.29	0.3	1.3	0.378512	0.928744	0.29	8.2	9.2	5.9	175.83	166.23	171.03	28.99	4.85748	0.0425901	2.74	1.66	2.2	10.37	3.22	2.39	5.33	2.42	1.27501	0.571649	0.1	0.3	0.2	0.06	0	0.07	0.04	0.2	-2.32193	1
Solyc05g021245	Unknown protein	0	0.28	0	0.09	0.6	2.79	2.61	2	22.22	4.47379	1	0	0.34	0	0.11	4.32	3.92	4.12	37.45	5.22689	0.0443793	1.21	0	0.6	2.64	0	1.03	1.22	2.03	1.02148	1	0.27	0.35	0.31	21.41	9.61	15.85	15.62	50.39	5.65507	2.66157e-05
Solyc11g073040	Dirigent protein (AHRD V3.3 *-* M1B9I8_SOLTU)	0	0	0	0.01	0	0	0	0.01	1	0	1	0	0.33	0	0.11	4.27	4.95	4.61	41.91	5.38922	0.028671	0	0	0	1.63	0.41	0	0.68	68	6.08746	1	0.27	0	0.14	0	0	0	0	0.07	-3.8365	1
Solyc09g098120	DUF1264 domain-containing protein (AHRD V3.3 *** A0A1Q3BQQ5_CEPFO)	0	0	0	0.01	0	0	0	0.01	1	0	1	0	0.1	0	0.03	2.12	1	1.56	52	5.70044	0.027125	0	0	0	0	0	0	0	1	0	1	0	0	0	0	0	0	0	1	0	1
Solyc03g025810	Low-temperature-induced 65 kDa protein (AHRD V3.3 *-* LTI65_ARATH)	0.1	0.04	0.04	0.06	0	0	0	0.01	0.17	-2.55639	1	0	0.34	0.47	0.27	14.5	13.66	14.08	52.15	5.7046	2.79683e-10	0	0.05	0.03	0.33	0.06	0	0.13	4.33	2.11437	1	0	0	0	0	0	0	0	1	0	1
Solyc04g072250	17.5 kDa class I heat shock protein (AHRD V3.11 *-* tr|A0A2G3CNC4|A0A2G3CNC4_CAPCH)	0	0	0	0.01	0	0	0	0.01	1	0	1	0	0	0.13	0.04	1.56	2.82	2.19	54.75	5.77479	0.0163327	0	0	0	0.13	0	0.14	0.09	9	3.16993	1	0	0	0	0	0	0	0	1	0	1
Solyc07g064170	pectin methylesterase 1	0.1	0.04	0.18	0.11	0.09	0.04	0	0.04	0.36	-1.47393	1	0.05	0	0	0.02	0.05	2.72	1.39	69.5	6.11894	0.0328089	0	0.2	0.1	0.1	0.25	0.2	0.18	1.8	0.847997	1	0	0	0	0.11	0	0.12	0.08	8	3	1
Solyc01g100830	galactinol synthase 1	0	0	0	0.01	0	0	0	0.01	1	0	1	0	0	0	0	1.95	0.57	1.26	126	6.97728	0.0355493	0	0.11	0.06	0	0	0	0	0.17	-2.55639	1	0	0	0	0	0	0	0	1	0	1
Solyc05g040100	Membrin (AHRD V3.3 *** A0A2G3ALS8_CAPAN)	0.71	0	1.36	0.69	0	1.11	0.49	0.53	0.77	-0.37707	1	0	0	0	0	1.08	2.85	1.97	197	7.62205	0.0305285	1.95	0	0.97	0	2.09	3.41	1.83	1.89	0.918386	0.919529	0	1.56	0.78	1.1	0	0.62	0.57	0.73	-0.454032	1
Solyc04g012140	Unknown protein	0	0	1.22	0.41	0	0.34	0.4	0.25	0.61	-0.713119	1	0	0	0	0	3.98	5.7	4.84	484	8.91886	0.021602	0	6.24	3.12	2.03	4.63	3.79	3.48	1.12	0.163499	0.959087	1.35	0.85	1.1	1.81	5	0.51	2.44	2.22	1.15056	1
Solyc11g006290	3-oxo-5-alpha-steroid 4-dehydrogenase (AHRD V3.3 *** A0A200PYH0_9MAGN)	0.11	0.27	0.08	0.15	0	0.36	0.31	0.22	1.47	0.555816	1	0.32	14.26	23.2	12.59	23.57	25.1	24.34	1.93	0.948601	0.912576	0.1	30.32	15.21	0.11	0.13	0.11	0.12	0.01	-6.64386	0.00109279	6.3	3.22	4.76	13.34	6.15	11.2	10.23	2.15	1.10434	0.0346137
Solyc01g107460	Neuronal PAS domain protein (AHRD V3.11 *** tr|A0A1P8BBZ0|A0A1P8BBZ0_ARATH)	2.31	0.65	0.94	1.3	2.2	1.8	2.01	2	1.54	0.62293	0.734297	7.57	269.72	284.1	187.13	477.18	425.83	451.5	2.41	1.26903	0.853582	1.5	348.22	174.86	1.74	1.23	1	1.32	0.01	-6.64386	0.00874354	221.7	321.62	271.66	596.87	612.86	461.1	556.94	2.05	1.03562	4.64839e-05
Solyc10g074400	Chitinase (AHRD V3.3 *-* B9VRK7_CAPAN)	1.47	0.33	2.03	1.28	0	0	0.19	0.06	0.05	-4.32193	1	0.79	0	0	0.26	0	0	0	0.04	-4.64386	1	0.88	6.55	3.71	0	0	0	0	0.01	-6.64386	0.0107944	2.41	1.63	2.02	0	0	0.24	0.08	0.04	-4.64386	1
Solyc12g098590	Glycosyltransferase (AHRD V3.3 *** A0A2I4GJH4_9ROSI)	0	0.11	1.43	0.51	0.06	0.33	0.26	0.22	0.43	-1.21759	0.885571	0.27	0.07	0.2	0.18	0.07	0.07	0.07	0.39	-1.35845	1	0.3	2.16	1.23	0	0	0	0	0.01	-6.64386	0.0115881	0.16	0.62	0.39	0	0	0	0	0.03	-5.05889	1
Solyc08g075570	Urea-proton symporter DUR3 (AHRD V3.3 *** A0A2G3AG00_CAPAN)	0	0	0.09	0.03	0.04	0	0	0.01	0.33	-1.59946	1	0	0	0	0	0	0	0	1	0	1	0.23	1.18	0.7	0	0	0	0	0.01	-6.64386	0.0120369	1.98	1.17	1.57	0.83	0.51	0.42	0.59	0.38	-1.39593	0.296362
Solyc06g066700	serine-rich protein-like protein (AHRD V3.3 --* AT3G13227.1)	6.15	7.52	2.13	5.27	12.53	13.05	9.24	11.61	2.2	1.1375	0.34743	2.06	70.56	60.65	44.42	50.38	63.14	56.76	1.28	0.356144	0.977769	4.08	303.79	153.94	2.84	1.03	0.84	1.57	0.01	-6.64386	0.0126168	52.47	101.63	77.05	324.82	208.51	316.27	283.2	3.68	1.87971	1.84149e-06
Solyc01g094210	NAD(P)-binding Rossmann-fold superfamily protein (AHRD V3.3 *** A0A2U1PI64_ARTAN)	1.21	1.14	1.2	1.18	1.09	1.76	1.19	1.35	1.14	0.189034	0.924438	2.19	24.18	23.87	16.75	14.44	15.71	15.07	0.9	-0.152003	0.937977	1.09	46.77	23.93	0.32	0.3	0.58	0.4	0.02	-5.64386	4.8401e-05	39.33	36.73	38.03	59.12	52.31	48.73	53.39	1.4	0.485427	0.0107504
Solyc03g119590	NIMIN2c protein (AHRD V3.3 *** A0FJY4_TOBAC)	2.28	0.51	3.38	2.06	0.55	0.76	1.79	1.03	0.5	-1	0.884631	7.02	1.54	2.08	3.55	0.65	0.97	0.81	0.23	-2.12029	0.394531	6.32	55.82	31.07	0	0.76	1.25	0.67	0.02	-5.64386	0.000192192	11.22	14.87	13.04	15.47	2.02	9.5	9	0.69	-0.535332	0.928763
Solyc11g006300	3-oxo-5-alpha-steroid 4-dehydrogenase (AHRD V3.3 *** A0A200PYH0_9MAGN)	1.07	3.64	2.87	2.53	3.81	3.65	1.95	3.14	1.24	0.31034	0.896778	2.38	38.61	42.25	27.75	39.77	41.99	40.88	1.47	0.555816	0.930715	1.35	68.07	34.71	1.11	0.47	0.51	0.7	0.02	-5.64386	0.000304485	53.58	34.79	44.19	92.41	54.28	61.71	69.47	1.57	0.650765	0.0379187
Solyc10g085230	ripening-related mRNA 1b	0.2	0.31	0.23	0.25	0.16	0.51	0.66	0.44	1.76	0.815575	0.833438	4.16	4.2	4.24	4.2	10.38	12.71	11.55	2.75	1.45943	0.00307842	0.55	33.41	16.98	0.54	0.23	0.31	0.36	0.02	-5.64386	0.000469601	0.15	0.89	0.52	3.1	2.36	2.13	2.53	4.87	2.28392	0.003943
Solyc05g012230	hypothetical protein (AHRD V3.3 *-* AT5G61040.1)	0.13	0.35	0.31	0.26	0.38	0.2	0.24	0.27	1.04	0.0565835	0.984885	0.36	12.34	13.83	8.84	22.89	20.91	21.9	2.48	1.31034	0.845691	0.33	20.45	10.39	0.18	0.15	0.31	0.21	0.02	-5.64386	0.000711504	15.74	23.19	19.46	24.37	31.35	26.93	27.55	1.42	0.505891	0.0536707
Solyc10g084370	Homeodomain-like superfamily protein (AHRD V3.3 *** A0A1I9LS15_ARATH)	0.09	0.49	0.5	0.36	0.3	0.63	0.57	0.5	1.39	0.475085	0.92745	1.85	37.44	35.49	24.93	49.43	40.99	45.21	1.81	0.85599	0.853836	0.68	46.54	23.61	0.25	0.63	0.86	0.58	0.02	-5.64386	0.000776864	73.11	76.6	74.85	34.07	57.11	30.23	40.47	0.54	-0.888969	0.225662
Solyc12g062200	Unknown protein	2.45	30.3	11.17	14.64	5.88	17.82	15.39	13.03	0.89	-0.168123	0.988335	1.97	23.19	26.6	17.25	16.93	8.75	12.84	0.74	-0.434403	0.877917	4.44	29.23	16.84	0.65	0	0.34	0.33	0.02	-5.64386	0.00116784	4.83	11.59	8.21	21.36	23.57	31.91	25.61	3.12	1.64155	0.00290007
Solyc02g089540	CONSTANS 1	0.34	0.79	0.28	0.47	0.4	0.48	0.19	0.36	0.77	-0.37707	0.962708	0.76	16.36	15.83	10.98	18.65	15.86	17.25	1.57	0.650765	0.909397	0.34	29.2	14.77	0.38	0.48	0.2	0.35	0.02	-5.64386	0.00117185	119.88	132.26	126.07	40.88	111.36	48.65	66.96	0.53	-0.915936	0.358169
Solyc06g036290	heat shock protein 90	1.04	0.81	1.02	0.96	0.44	0.48	0.56	0.49	0.51	-0.971431	0.636592	8.43	95.63	89.36	64.47	180.68	198.84	189.76	2.94	1.55582	0.500728	1.5	134.83	68.17	1.44	1.32	0.67	1.14	0.02	-5.64386	0.0181939	7.89	3.38	5.63	2.47	2.16	2.28	2.3	0.41	-1.2863	0.161388
Solyc08g080040	2-oxoglutarate (2OG) and Fe(II)-dependent oxygenase superfamily protein (AHRD V3.3 *** F4J670_ARATH)	0	0	1.77	0.59	0.25	0.7	0.69	0.55	0.93	-0.104697	0.99919	0.56	0.35	0.07	0.33	0	0	0	0.03	-5.05889	1	0.25	3.27	1.76	0	0.09	0	0.03	0.02	-5.64386	0.0182326	0.11	0.8	0.46	0	0	0.18	0.06	0.13	-2.94342	1
Solyc03g111997	Cytochrome P450 (AHRD V3.3 *** A0A2U1PEB2_ARTAN)	0.12	0.76	0.42	0.43	0.31	0.1	0.9	0.44	1.02	0.0285692	0.995363	0.34	3.24	3.92	2.5	4.06	5.25	4.65	1.86	0.895303	0.833685	0.21	8.35	4.28	0.23	0	0	0.08	0.02	-5.64386	0.0315066	1.59	3.21	2.4	2.53	2.78	0.43	1.91	0.8	-0.321928	0.988391
Solyc07g022920	BSD domain-containing protein (AHRD V3.3 *** A0A1Q3AM20_CEPFO)	7.36	3.3	4.69	5.12	3.6	3.27	3.23	3.37	0.66	-0.599462	0.756378	4.52	4.84	6.03	5.13	2.19	1.94	2.06	0.4	-1.32193	0.0422664	8.54	7.92	8.23	0.05	0.21	0.51	0.26	0.03	-5.05889	4.84523e-12	0.54	4.41	2.48	2.92	3.04	2.47	2.81	1.13	0.176323	0.769062
Solyc01g102610	Ferric reduction oxidase 6 (AHRD V3.3 *** A0A2G3BUN6_CAPCH)	3.12	3.42	4.69	3.74	1.84	4.09	2.15	2.69	0.72	-0.473931	0.86864	5.3	101.5	105.53	70.78	123.39	114.56	118.97	1.68	0.748461	0.928641	4.22	136.47	70.34	2.59	2.26	1.92	2.26	0.03	-5.05889	0.00010004	85.08	98.92	92	152.35	159.09	148.52	153.32	1.67	0.739848	0.000130317
Solyc11g066100	Heat shock protein 70 (AHRD V3.3 *** S8C6K2_9LAMI)	0.39	0.58	0.41	0.46	0.58	0.42	0.59	0.53	1.15	0.201634	0.935154	2.27	19.67	18.27	13.4	45.27	46.34	45.81	3.42	1.774	0.343184	1.29	52.07	26.68	0.91	0.69	0.76	0.79	0.03	-5.05889	0.000226125	7.14	5.42	6.28	1.53	3.83	1.61	2.32	0.37	-1.4344	0.0887264
Solyc03g098320	Protein REVEILLE 1 (AHRD V3.11 *** tr|A0A2G2XWA2|A0A2G2XWA2_CAPAN)	0.91	0.43	0.77	0.7	0.76	0.34	0.54	0.55	0.79	-0.340075	0.960377	0.63	36.05	38.1	24.93	40.89	38.12	39.5	1.58	0.659925	0.954251	0.7	30.89	15.79	0.55	0.28	0.38	0.4	0.03	-5.05889	0.000252294	36.1	34.7	35.4	17.14	29.83	18.03	21.67	0.61	-0.713119	0.445425
Solyc08g080540	Heat stress transcription factor B-2b (AHRD V3.3 *** A0A2G3DB98_CAPCH)	0.59	0.78	0.52	0.63	0.42	0.2	0.46	0.36	0.57	-0.810966	0.885571	2.67	8.39	10.18	7.08	17.69	19.23	18.46	2.61	1.38405	0.363923	0.57	17.77	9.17	0.46	0.2	0.16	0.27	0.03	-5.05889	0.00217458	1.73	1.87	1.8	1.82	1.91	1.08	1.6	0.89	-0.168123	0.93358
Solyc09g010530	Cation/H(+) antiporter 20 (AHRD V3.3 *** A0A1U8E5Q9_CAPAN)	0.2	0.55	0.71	0.49	0.73	0.65	0.58	0.65	1.33	0.411426	0.877038	1.41	0.75	0.51	0.89	0.87	1.1	0.99	1.11	0.15056	0.955845	0.17	5.05	2.61	0	0.09	0.11	0.07	0.03	-5.05889	0.00658919	2.18	2.65	2.42	6.85	6.01	5.49	6.12	2.53	1.33914	2.72352e-05
Solyc02g081340	Glutathione S-transferase (AHRD V3.3 *** E1AWJ7_CAPAN)	0	0.71	2.13	0.95	0.96	1.25	0.83	1.01	1.06	0.0840643	0.979651	0.64	1.19	1.15	0.99	1.49	1.25	1.37	1.38	0.464668	0.909876	0.87	7.89	4.38	0.21	0	0.22	0.14	0.03	-5.05889	0.00754586	0.87	1.77	1.32	0.94	0.24	0.53	0.57	0.43	-1.21759	0.685821
Solyc07g042400	Unknown protein	0.16	0.62	0.78	0.52	0.13	0.13	0.29	0.18	0.35	-1.51457	1	1.35	22.13	25.81	16.43	9.68	9.61	9.64	0.59	-0.761213	0.77078	0.27	28.11	14.19	0.3	0.56	0.46	0.44	0.03	-5.05889	0.00824456	17.93	17.46	17.7	58.97	36.82	54.83	50.21	2.84	1.50589	6.67987e-06
Solyc06g064610	hypothetical protein (AHRD V3.3 *-* AT1G55365.1)	0	0.54	0.71	0.42	0	0	0	0.01	0.02	-5.64386	1	0	9.43	5.35	4.93	7.61	6.52	7.06	1.43	0.516015	0.958037	0.29	34.21	17.25	0.32	0.4	0.99	0.57	0.03	-5.05889	0.0245015	50.04	27.42	38.73	61.45	40.91	54.18	52.18	1.35	0.432959	0.211629
Solyc01g091260	myeloid leukemia factor (AHRD V3.3 *** AT2G45380.4)	4.93	6.21	3	4.71	3.55	5.62	5.5	4.89	1.04	0.0565835	0.939547	4.06	85.75	82.98	57.6	108.55	116.06	112.31	1.95	0.963474	0.889415	1.91	116.5	59.2	1.45	1.96	1.13	1.51	0.03	-5.05889	0.0259181	9.43	3.16	6.29	2.34	2.14	1.26	1.91	0.3	-1.73697	0.121985
Solyc09g082660	Caffeoyl-CoA O-methyltransferase (AHRD V3.3 *** Q2YHM9_PLAMJ)	0.11	0.45	4.37	1.64	1.54	2.42	2.31	2.09	1.27	0.344828	0.939227	1.61	0.65	0.42	0.89	0	0	0	0.01	-6.64386	0.0712301	0.97	3.59	2.28	0.21	0	0	0.07	0.03	-5.05889	0.0298162	0.18	0.67	0.43	0.12	0	0	0.04	0.09	-3.47393	1
Solyc10g052470	Protein RADIALIS-like 6 (AHRD V3.3 *** A0A1U8FNU6_CAPAN)	2.46	1.59	27.52	10.52	2.41	1.28	0	1.23	0.12	-3.05889	0.238714	16.13	4.26	4.87	8.42	4.12	3.68	3.9	0.46	-1.12029	0.612857	2.76	8.15	5.46	0	0.48	0	0.16	0.03	-5.05889	0.0363154	2.2	3.58	2.89	3.38	3.81	2.87	3.35	1.16	0.214125	0.79845
Solyc03g078770	Glycosyltransferase (AHRD V3.3 *** A0A288W8G3_GARJA)	0.13	0.1	0.09	0.11	0.17	0	0	0.06	0.55	-0.862496	1	0.06	0.13	0.49	0.23	0.34	0.2	0.27	1.17	0.226509	0.98987	0.23	2.49	1.36	0.06	0	0.06	0.04	0.03	-5.05889	0.0386845	0.36	0.72	0.54	0.7	0.7	0.79	0.73	1.35	0.432959	0.667216
Solyc07g055560	Cytochrome (AHRD V3.3 *** A0A2G3C1F9_CAPCH)	2.02	2.82	4.16	3	1.11	2.36	3.02	2.16	0.72	-0.473931	0.88668	35.46	86.39	88.45	70.1	248.04	219.23	233.63	3.33	1.73552	0.058405	3.05	123.32	63.18	3.42	0.97	1.14	1.84	0.03	-5.05889	0.0396461	10.35	30.99	20.67	64.62	79.96	62.16	68.91	3.33	1.73552	8.14767e-05
Solyc10g084590	Cytochrome (AHRD V3.3 *** A0A1U8F0H8_CAPAN)	1.22	2.28	3.52	2.34	1.8	1.96	1.57	1.78	0.76	-0.395929	0.928547	2.81	15.54	15.75	11.37	15.39	17.63	16.51	1.45	0.536053	0.903489	1.87	33.52	17.7	1.19	0.25	0.48	0.64	0.04	-4.64386	0.000805155	7.06	10.56	8.81	11.44	12.86	11.6	11.97	1.36	0.443607	0.125391
Solyc09g015020	Class I heat shock protein (AHRD V3.3 *** A0A2K3KSJ8_TRIPR)	2.59	1.83	3.26	2.56	1.58	1.29	2.15	1.67	0.65	-0.621488	0.903519	2.87	20.23	20.22	14.44	39.76	39.45	39.61	2.74	1.45418	0.497393	5.36	105.18	55.27	3.69	1.65	1.58	2.31	0.04	-4.64386	0.000852886	1.62	1.6	1.61	1.46	1.7	1.92	1.69	1.05	0.0703893	0.868094
Solyc10g086250	R2R3MYB transcription factor 75	0.39	0.71	4.25	1.78	0.44	0.2	0.12	0.25	0.14	-2.8365	0.301639	5.51	8.39	10.62	8.17	4.07	5.21	4.64	0.57	-0.810966	0.462503	1.32	48.47	24.89	1.08	0.92	1	1	0.04	-4.64386	0.00171041	1.9	2.79	2.34	3.37	4.05	3.05	3.49	1.49	0.575312	0.363484
Solyc09g011160	Regulator of chromosome condensation (RCC1) family protein (AHRD V3.3 *** A0A1I9LSN5_ARATH)	0.94	0.26	0.23	0.48	0.51	0.1	0.18	0.26	0.54	-0.888969	0.916888	1.89	53.48	57.7	37.69	58.83	57.9	58.36	1.55	0.632268	0.952336	0.4	18.17	9.29	0.06	0.71	0.26	0.34	0.04	-4.64386	0.00717163	8.37	3.32	5.84	1.18	2.5	2.27	1.98	0.34	-1.55639	0.134251
Solyc11g011340	cultivar Rio Grande ELI3	2.22	8.06	9.8	6.69	2.58	3.91	4.9	3.8	0.57	-0.810966	0.716735	66.56	9.92	10.39	28.96	20.12	18.83	19.48	0.67	-0.577767	0.871128	5.84	28.9	17.37	1.25	0.5	0.62	0.79	0.05	-4.32193	6.148e-06	11.98	7.5	9.74	1.03	17.51	1.42	6.65	0.68	-0.556393	0.941417
Solyc03g123540	17.4 kDa class III heat shock protein (AHRD V3.3 *** A0A2G3D1F4_CAPCH)	4.48	4.24	3.37	4.03	3.75	1.67	1.25	2.22	0.55	-0.862496	0.791932	3.83	73.93	70.29	49.35	169.17	166.49	167.83	3.4	1.76553	0.477545	5.58	81.68	43.63	1.62	3.65	1.86	2.38	0.05	-4.32193	0.000765354	3.13	0.57	1.85	0.2	2.62	1.36	1.39	0.75	-0.415037	0.977889
Solyc11g069940	Glutaredoxin (AHRD V3.3 *** A0A118JSL8_CYNCS)	4.34	2.58	7.77	4.9	2.35	5.58	8.63	5.52	1.13	0.176323	0.939547	3.82	4.34	4.43	4.2	4.87	5.09	4.98	1.19	0.250962	0.950655	5.81	99.52	52.66	3.06	1.79	3.18	2.68	0.05	-4.32193	0.000948421	26.35	33.21	29.78	45.55	27.16	56.53	43.08	1.45	0.536053	0.182175
Solyc03g115230	Solanum lycopersicum heat shock protein	2.26	1.92	1.38	1.85	2.18	0.87	0.89	1.31	0.71	-0.494109	0.89657	1.39	21.81	22.65	15.28	49.74	52.65	51.2	3.35	1.74416	0.465183	1.17	36.99	19.08	0.87	0.95	1.13	0.98	0.05	-4.32193	0.00146381	4.81	2.89	3.85	1.95	2.9	2.4	2.42	0.63	-0.666576	0.667157
Solyc09g008970	plant/protein (AHRD V3.3 *** AT3G10020.1)	0.8	2.28	1.29	1.46	1.56	0	0.24	0.6	0.41	-1.2863	0.871851	4.99	36.21	48.91	30.04	59.97	63.75	61.86	2.06	1.04264	0.739748	3.82	134.63	69.22	5.64	1.87	3.06	3.52	0.05	-4.32193	0.0058387	3.06	5.17	4.12	2.2	3.85	5.28	3.78	0.92	-0.120294	0.922881
Solyc10g086720	Fructose-1,6-bisphosphatase (AHRD V3.3 *** B6TSK5_MAIZE)	0.35	0.27	0.32	0.31	0	0.55	0.64	0.4	1.29	0.367371	1	0.11	9.46	7.45	5.67	1.99	2.32	2.15	0.38	-1.39593	0.639889	0.98	7.61	4.29	0.11	0.41	0.11	0.21	0.05	-4.32193	0.00848319	3.12	9.27	6.2	6.01	9.63	4.75	6.8	1.1	0.137504	0.732049
Solyc06g071830	BTB/POZ and TAZ domain-containing protein 2 (AHRD V3.3 *** A0A1U8HCU6_CAPAN)	0.25	0.71	0.8	0.59	0.49	0.39	0.23	0.37	0.63	-0.666576	0.918011	1.4	1.41	1.67	1.49	1.25	0.5	0.88	0.59	-0.761213	0.692342	0.35	10.68	5.51	0.23	0.29	0.24	0.25	0.05	-4.32193	0.00861014	0.63	2.74	1.69	0.34	0.69	0.58	0.54	0.32	-1.64386	0.412158
Solyc07g005370	Bet v I domain (AHRD V3.11 *** tr|A0A200PXK2|A0A200PXK2_9MAGN)	14.56	27.93	23.11	21.87	37.24	19.77	16.54	24.52	1.12	0.163499	0.891938	12.4	34.87	43.28	30.18	27.07	25.53	26.3	0.87	-0.200913	0.893075	8.18	61.7	34.94	2.17	1.72	2.11	2	0.06	-4.05889	4.8401e-05	39.06	35.73	37.39	76.52	40.9	62.96	60.13	1.61	0.687061	0.0351667
Solyc10g085870	Glycosyltransferase (AHRD V3.3 *** A0A328CX74_9ASTE)	6.22	15.15	7.57	9.65	8.79	7.2	7.67	7.89	0.82	-0.286304	0.940901	42.17	58.79	53.8	51.59	64.24	56.72	60.48	1.17	0.226509	0.935954	5.43	98.52	51.97	5.04	2.72	2.3	3.35	0.06	-4.05889	0.00226876	26.08	35.15	30.61	42.37	78.89	37.22	52.83	1.73	0.790772	0.0226713
Solyc10g005080	Late elongated hypocotyl (AHRD V3.3 *** J9PV71_NICAT)	1.22	0.98	0.62	0.94	0.56	1.33	1.19	1.03	1.1	0.137504	0.93117	1.25	3.6	3.55	2.8	7.08	7.76	7.42	2.65	1.40599	0.278788	0.5	22.17	11.34	0.55	1.04	0.43	0.67	0.06	-4.05889	0.00813896	61.86	63.56	62.71	30.36	49.7	30.12	36.73	0.59	-0.761213	0.316018
Solyc07g063120	Protein SPA1-RELATED 3 (AHRD V3.3 *** A0A2G2VZ51_CAPBA)	0.32	0.47	0.77	0.52	0.45	0.25	0.23	0.31	0.6	-0.736966	0.864174	1.44	8.05	6.16	5.22	7.06	7.72	7.39	1.42	0.505891	0.909589	0.54	13.94	7.24	0.1	0.54	0.65	0.43	0.06	-4.05889	0.00833486	15.45	13.62	14.54	16.16	12.86	10.77	13.26	0.91	-0.136062	0.762634
Solyc02g070430	Gibberellin 2-oxidase 1 (AHRD V3.11 *** tr|A7LCJ5|A7LCJ5_SOLTU)	0	0	0	0.01	0.13	0.04	0	0.06	6	2.58496	1	0	0	0.09	0.03	0.05	0.05	0.05	1.67	0.739848	1	0.38	1.89	1.14	0.09	0.06	0.05	0.07	0.06	-4.05889	0.0200847	1.34	0.29	0.82	1.08	1.34	0.82	1.08	1.32	0.400538	0.626437
Solyc08g074960	Major facilitator superfamily protein (AHRD V3.3 *** F4KD53_ARATH)	0.27	0.34	0.3	0.3	0.41	0.26	0.45	0.37	1.23	0.298658	0.935154	0.31	4.59	5.44	3.45	4.62	5.07	4.85	1.41	0.495695	0.946603	0.28	6.06	3.17	0.3	0.06	0.21	0.19	0.06	-4.05889	0.0227181	2.43	2.18	2.31	1.47	1.47	1.08	1.34	0.58	-0.785875	0.648533
Solyc01g098820	Phototropic-responsive NPH3 family protein (AHRD V3.3 *** A0A1P8BAS4_ARATH)	0.36	0.23	0.25	0.28	0	0	0.05	0.02	0.07	-3.8365	1	0.51	0.57	1.54	0.87	0.85	1.2	1.02	1.17	0.226509	0.978662	0.25	1.88	1.06	0.06	0.07	0.06	0.06	0.06	-4.05889	0.0466829	0.6	0.76	0.68	0.19	0.19	0.21	0.2	0.29	-1.78588	0.42403
Solyc09g007770	plasma membrane intrinsic protein 2.1	18.61	24.12	32.64	25.12	33.91	32.35	30.75	32.34	1.29	0.367371	0.54257	46.3	254.36	223.85	174.84	398.05	461.23	429.64	2.46	1.29866	0.506694	18.24	405.99	212.12	13.15	13.4	15.75	14.1	0.07	-3.8365	0.00156803	187.39	109.26	148.32	192.95	77.07	197.07	155.7	1.05	0.0703893	0.636095
Solyc09g007760	Aquaporin (AHRD V3.11 *** tr|A0A0C7AUU3|A0A0C7AUU3_COFAR)	18.8	20.44	28.23	22.49	33.11	31.1	32.1	32.1	1.43	0.516015	0.185777	48.93	268.53	227.01	181.49	420.64	508.08	464.36	2.56	1.35614	0.469376	16.02	426.36	221.19	13.66	12.94	16.96	14.52	0.07	-3.8365	0.00230078	133.01	121.79	127.4	199.23	68.69	198.53	155.48	1.22	0.286881	0.43465
Solyc04g005100	transcription factor MYB1R1-like (AHRD V3.3 *** A0A2I4GKI8_9ROSI)	1.54	1.53	2.2	1.76	0.5	1.34	1.1	0.98	0.56	-0.836501	0.761766	10.44	7.78	6.74	8.32	5.78	4.53	5.16	0.62	-0.68966	0.312511	4.7	97.78	51.24	3.87	3.52	3.94	3.78	0.07	-3.8365	0.00300469	62.29	77.83	70.06	126.24	66.13	136.14	109.5	1.56	0.641546	0.0748275
Solyc10g076540	Wall-associated receptor kinase-like 9 (AHRD V3.3 *-* A0A2G2VF42_CAPBA)	3.23	1.8	6.07	3.7	3.1	3.61	4.22	3.64	0.98	-0.0291463	0.98634	4.33	27.47	29.96	20.59	13.46	25.8	19.63	0.95	-0.0740006	0.95549	12.85	62.96	37.91	2.98	0.54	4.86	2.79	0.07	-3.8365	0.00361933	22.26	20.19	21.23	30.5	12.89	22.62	22	1.04	0.0565835	0.727531
Solyc03g121420	Inorganic pyrophosphatase.1	3.04	6.19	6.09	5.11	6.23	8.92	9.57	8.24	1.61	0.687061	0.425796	8.63	9.2	8.33	8.72	11.37	10.34	10.86	1.25	0.321928	0.848831	2.83	21.82	12.32	1.64	0.49	0.5	0.88	0.07	-3.8365	0.0045953	1.04	2.44	1.74	10.7	9.42	6.6	8.91	5.12	2.35614	5.03352e-06
Solyc04g014600	Adenine nucleotide alpha hydrolases-like superfamily protein (AHRD V3.3 *** A0A2U1NYH2_ARTAN)	1.23	1.33	0.42	0.99	0.82	0.48	1.23	0.84	0.85	-0.234465	0.986843	0.69	7.87	6.27	4.94	9.61	11	10.3	2.09	1.0635	0.757908	1.55	32.26	16.9	1.13	0.86	1.41	1.13	0.07	-3.8365	0.00608877	3.28	1.55	2.42	3.16	3.93	4.57	3.89	1.61	0.687061	0.289718
Solyc06g072430	BAG family molecular chaperone regulator 5, mitochondrial (AHRD V3.3 *-* A0A2I0XHJ2_9ASPA)	2.24	4.1	2.7	3.01	2.37	2.36	2.05	2.26	0.75	-0.415037	0.915315	7.31	19.07	19.16	15.18	36.09	28.41	32.25	2.12	1.08406	0.471516	2.06	58.65	30.36	3.15	1.6	1.68	2.14	0.07	-3.8365	0.0090594	5.67	6.06	5.87	7.15	6.35	3.87	5.79	0.99	-0.0144996	0.751973
Solyc09g074350	phosphopantothenoylcysteine decarboxylase subunit VHS3 (AHRD V3.3 -** XP_020426366.1)	0.64	2.17	2.08	1.63	1.44	2.01	2.94	2.13	1.31	0.389567	0.918011	9.45	4.66	4.12	6.08	5.61	5.99	5.8	0.95	-0.0740006	0.981816	2.89	10.77	6.83	0.79	0.5	0.21	0.5	0.07	-3.8365	0.00953564	1.64	2.29	1.96	9.97	5.1	10.76	8.61	4.39	2.13422	0.00225033
Solyc09g091960	High mobility group B protein 15 (AHRD V3.3 *** A0A1U8FAJ0_CAPAN)	0.47	0.74	0.23	0.48	0.57	0.37	0.25	0.4	0.83	-0.268817	0.982471	0.7	7.04	7.55	5.1	10.77	8.72	9.75	1.91	0.933573	0.803779	0.69	11.49	6.09	0.5	0.16	0.65	0.44	0.07	-3.8365	0.0138643	15.3	21.26	18.28	12.8	30.96	9.64	17.8	0.97	-0.0439433	0.832843
Solyc06g049050	expansin 2	8.16	6.7	15.92	10.26	7.07	6.09	7.2	6.79	0.66	-0.599462	0.765087	9.62	83.62	92.89	62.04	41.75	39.78	40.77	0.66	-0.599462	0.781101	14.29	70.12	42.2	3.63	2.9	3.34	3.29	0.08	-3.64386	1.20892e-05	141.2	110.51	125.85	79.76	81.95	65.74	75.82	0.6	-0.736966	0.293365
Solyc10g055740	lysine histidine transporter-like 8 (AHRD V3.3 *** A0A2I4HTG9_9ROSI)	1	0.78	1.88	1.22	0.96	0.73	0.59	0.76	0.62	-0.68966	0.871692	1.47	0.74	0.65	0.95	0.14	0.71	0.42	0.44	-1.18442	0.64804	1.26	3.72	2.49	0.2	0.17	0.27	0.21	0.08	-3.64386	0.00361933	1.04	0.42	0.73	0.74	0.37	0.25	0.45	0.62	-0.68966	0.88749
Solyc03g112010	Cytochrome P450 71A6 (AHRD V3.11 *** tr|A0A2G3CY69|A0A2G3CY69_CAPCH)	0.48	0.5	1.53	0.84	0.59	0.38	0.49	0.49	0.58	-0.785875	0.862013	0.76	4.01	4.47	3.08	4.33	4.29	4.31	1.4	0.485427	0.925359	0.73	19.4	10.06	0.84	0.94	0.77	0.85	0.08	-3.64386	0.0136386	10.25	12.85	11.55	8.6	9.78	8.03	8.8	0.76	-0.395929	0.926668
Solyc06g068130	Tetratricopeptide repeat (TPR)-like superfamily protein (AHRD V3.3 *-* F4K464_ARATH)	0.45	0.49	0.25	0.4	0	0.21	0.25	0.15	0.37	-1.4344	1	1.18	0.43	0.74	0.78	0.27	0.18	0.23	0.29	-1.78588	0.468612	1.45	11.7	6.57	0	1.27	0.35	0.54	0.08	-3.64386	0.0475348	0.55	0	0.28	0	0	0	0	0.04	-4.64386	1
Solyc07g044910	Unknown protein	264.44	27.29	721.54	337.76	58.22	67.43	56.42	60.69	0.18	-2.47393	0.478465	213.57	390.22	487.21	363.67	186.22	184.07	185.14	0.51	-0.971431	0.261603	635.72	1044.19	839.96	151.93	25.48	59.78	79.06	0.09	-3.47393	0.00041466	32.21	217.42	124.81	722.67	108.04	508.9	446.54	3.58	1.83996	0.341542
Solyc08g082590	Glutaredoxin (AHRD V3.3 *** A0A2U1KGP9_ARTAN)	9.67	14.26	12.99	12.31	12.1	11.57	12.93	12.2	0.99	-0.0144996	0.942414	20.46	156.17	125.59	100.74	127.06	117.52	122.29	1.21	0.275007	0.978662	14.89	179.69	97.29	12.83	7.38	6.46	8.89	0.09	-3.47393	0.00361933	129.52	198.69	164.11	178.64	197.44	219.45	198.51	1.21	0.275007	0.216997
Solyc10g079620	haloacid dehalogenase-like hydrolase domain-containing protein 3 (AHRD V3.3 *** A0A2I4DP12_9ROSI),Pfam:PF13419	7.18	5.45	6.02	6.22	7.29	9.24	10.19	8.91	1.43	0.516015	0.271309	8.78	103.75	104.56	72.36	121.75	123.75	122.75	1.7	0.765535	0.864885	6.34	132.97	69.66	6.07	7.02	5.9	6.33	0.09	-3.47393	0.00720196	188.69	221.59	205.14	257.3	201.44	266.3	241.68	1.18	0.238787	0.205051
Solyc03g116630	cytochrome P450 family protein (AHRD V3.3 *** AT1G52565.1)	2.23	1.42	3.09	2.25	1.27	2.38	1.67	1.77	0.79	-0.340075	0.952109	7.21	106.7	111.39	75.1	188.29	176.2	182.25	2.43	1.28096	0.68034	2.22	36.08	19.15	1.31	1.31	2.62	1.75	0.09	-3.47393	0.00963311	90.81	124.83	107.82	130.74	170.51	134.49	145.25	1.35	0.432959	0.049431
Solyc04g080040	Auxilin-related protein 2 (AHRD V3.3 *** A0A2G3CQ94_CAPCH)	1.31	0.83	0.88	1.01	0.79	1.22	1.46	1.16	1.15	0.201634	0.889455	1.39	22.93	24.18	16.17	33.83	30.7	32.27	2	1	0.803019	0.9	19.68	10.29	1.33	0.87	0.55	0.92	0.09	-3.47393	0.015861	46.56	49.85	48.2	38.54	69.85	36.56	48.32	1	0	0.637855
Solyc04g051470	At4g09890 (AHRD V3.3 *** Q9T0E8_ARATH)	2.74	1.06	1.89	1.9	2.29	3.92	3.75	3.32	1.75	0.807355	0.806414	1.71	3.01	3.75	2.82	5.5	4.55	5.03	1.78	0.831877	0.809972	3.84	15.54	9.69	0.42	0.53	1.75	0.9	0.09	-3.47393	0.0437846	7.33	7.09	7.21	22.59	11.31	23.93	19.28	2.67	1.41684	0.0242106
Solyc06g075090	Cytokinin riboside 5'-monophosphate phosphoribohydrolase (AHRD V3.3 *** A0A2G3CAR7_CAPCH)	5	10.07	14.19	9.75	3.54	3.2	3.51	3.42	0.35	-1.51457	0.0866658	8.64	25.05	26.11	19.93	7.73	9.08	8.41	0.42	-1.25154	0.245942	10.48	68.56	39.52	6.26	3	2.82	4.03	0.1	-3.32193	0.00268144	46.78	65.49	56.13	88.76	100.8	95.65	95.07	1.69	0.757023	0.00228302
Solyc06g073710	glucan endo-1,3-beta-glucosidase 14-like (AHRD V3.11 *** tr|A0A2I4FFF8|A0A2I4FFF8_9ROSI)	0.9	0.8	0.49	0.73	0.32	0.25	0.35	0.31	0.42	-1.25154	0.691488	0.48	0.73	0.59	0.6	0.32	0.45	0.39	0.65	-0.621488	0.814165	2.01	1.4	1.7	0.12	0.15	0.25	0.17	0.1	-3.32193	0.00297489	1.53	0.81	1.17	0.13	0.13	0.45	0.24	0.21	-2.25154	0.2103
Solyc07g056440	Glutathione S-transferase (AHRD V3.3 *** Q9FQE8_SOYBN)	1.11	17.11	15.73	11.32	1.03	70.26	1.35	24.21	2.14	1.09761	1	4.03	4.99	4.49	4.5	3.33	3.55	3.44	0.76	-0.395929	0.777591	19.26	3.84	11.55	1.25	1.87	0.47	1.2	0.1	-3.32193	0.00346012	5.55	5.85	5.7	34.1	5.59	17.62	19.1	3.35	1.74416	0.0107418
Solyc09g007710	Disease resistance protein (TIR-NBS-LRR class) (AHRD V3.3 *** A0A2K3P6K1_TRIPR)	0.85	0.93	1.16	0.98	0.64	0.89	0.65	0.73	0.74	-0.434403	0.89596	1.01	2.54	2.88	2.14	2.62	2.63	2.62	1.22	0.286881	0.95634	0.91	7.95	4.43	0.47	0.33	0.49	0.43	0.1	-3.32193	0.00361933	3.8	3.28	3.54	3.31	4.13	2.61	3.35	0.95	-0.0740006	0.743628
Solyc05g053890	Glycosyltransferase (AHRD V3.3 *** A0A2I4EYF5_9ROSI)	0.59	2.89	2.62	2.03	1.64	1.63	1.13	1.47	0.72	-0.473931	0.922879	5.06	10.83	9.7	8.53	7.07	8.45	7.76	0.91	-0.136062	0.907994	1.87	18.69	10.28	0.96	0.92	1.25	1.04	0.1	-3.32193	0.0054768	8.62	6.33	7.47	6.25	6.6	3.72	5.52	0.74	-0.434403	0.900628
Solyc11g073120	R2R3MYB transcription factor 58	19.78	8.81	8.06	12.22	6.02	18.45	23.91	16.13	1.32	0.400538	0.816471	11.21	314.12	317.51	214.28	301.72	324.51	313.12	1.46	0.545968	0.961879	15.47	249.84	132.66	18.38	10.65	10.85	13.29	0.1	-3.32193	0.00958131	155.53	284.56	220.05	406.9	431.03	455.28	431.07	1.96	0.970854	0.00204482
Solyc05g054090	induced stolen tip protein TUB8-like (AHRD V3.3 *** XP_004239829.1)	2.66	13.27	13.65	9.86	7.15	4.3	6.66	6.04	0.61	-0.713119	0.834897	16.64	0.84	2.44	6.64	0.89	0.18	0.54	0.08	-3.64386	0.0956175	3	9.42	6.21	1.15	0.42	0.34	0.64	0.1	-3.32193	0.0166052	3.94	5.01	4.47	3.85	1.1	4.35	3.1	0.69	-0.535332	0.929906
Solyc08g077170	Protein NRT1/ PTR FAMILY 7.3 (AHRD V3.3 *** A0A1U8GJT1_CAPAN)	0.45	1.13	0.31	0.63	0.33	0.92	1.02	0.76	1.21	0.275007	0.936553	0.31	1.74	0.82	0.96	1.23	1.11	1.17	1.22	0.286881	0.973222	0.75	5.23	2.99	0.15	0.52	0.27	0.31	0.1	-3.32193	0.0166176	3.37	3.31	3.34	4.66	10.9	3.38	6.31	1.89	0.918386	0.0872843
Solyc11g071830	DnaJ protein like (AHRD V3.3 *** A0A2I0X6P9_9ASPA)	0.86	1.62	0.74	1.07	0.6	0.62	0.39	0.54	0.5	-1	0.751824	2.22	15.31	13.57	10.37	23.51	23.61	23.56	2.27	1.18269	0.630694	0.97	24.11	12.54	1.06	1.26	1.3	1.21	0.1	-3.32193	0.0187756	6.59	3.41	5	1.78	1.93	2.51	2.07	0.41	-1.2863	0.243315
Solyc03g116280	2-oxoglutarate (2OG) and Fe(II)-dependent oxygenase superfamily protein (AHRD V3.3 *-* F4J670_ARATH)	3.08	1.94	3.86	2.96	2.59	1.26	1.21	1.69	0.57	-0.810966	0.808675	7.84	9.29	10.47	9.2	13.74	14.07	13.91	1.51	0.594549	0.657333	1.86	29.21	15.54	0.41	2.24	2.25	1.63	0.1	-3.32193	0.034435	32.83	27.97	30.4	20.47	12.6	12.51	15.19	0.5	-1	0.244983
Solyc08g006990	Aluminum activated malate transporter family protein (AHRD V3.3 *** A0A2U1QG27_ARTAN)	0.34	0.32	0.28	0.31	0.57	0.32	0.38	0.42	1.35	0.432959	0.910653	0.06	4.72	4.44	3.07	8.05	9.76	8.91	2.9	1.53605	0.681506	0.46	4.93	2.69	0.38	0.32	0.13	0.28	0.1	-3.32193	0.045745	3.56	2.39	2.98	2.05	1.34	1.44	1.61	0.54	-0.888969	0.593582
Solyc09g090570	Proton gradient regulation 5 (AHRD V3.3 *** A0A2U1Q6W9_ARTAN)	117.47	212.42	226	185.3	129.73	178.39	171.16	159.76	0.86	-0.217591	0.962708	230.31	757.68	826.2	604.73	691.4	648.68	670.04	1.11	0.15056	0.999622	162.64	1211.56	687.1	86.84	63.93	69.81	73.53	0.11	-3.18442	0.000918514	1186.18	961.98	1074.08	1812.33	1461.25	1673.86	1649.15	1.54	0.62293	0.00302371
Solyc05g047590	Pectinesterase (AHRD V3.11 *** tr|A0A2G3CG09|A0A2G3CG09_CAPCH)	1.34	1.04	2.23	1.54	1.16	1.55	1.63	1.45	0.94	-0.0892673	0.990764	1.86	0.7	0.77	1.11	0.5	0.54	0.52	0.47	-1.08927	0.50584	1.71	5.54	3.62	0.27	0.64	0.33	0.41	0.11	-3.18442	0.00146381	3.79	4.34	4.06	3.79	5.79	4.45	4.68	1.15	0.201634	0.420696
Solyc07g051820	Cellulose synthase (AHRD V3.3 *** A0A200PYU7_9MAGN)	5.74	3.84	49.74	19.77	4.1	2.83	3.07	3.33	0.17	-2.55639	1	14.91	25.36	25.93	22.07	18.35	18.59	18.47	0.84	-0.251539	0.816804	6.67	36.98	21.82	3.61	2.04	1.43	2.36	0.11	-3.18442	0.00181682	27.65	32.66	30.15	72.47	51.68	47.59	57.25	1.9	0.925999	0.000538438
Solyc04g072160	ripening regulated protein DDTFR8	9.75	10.2	6.52	8.82	5.99	6.52	6.83	6.45	0.73	-0.454032	0.847366	6.8	48.91	47.33	34.35	75.17	75.02	75.09	2.19	1.13093	0.668035	10.87	139.63	75.25	8.19	9.01	7.99	8.4	0.11	-3.18442	0.00665105	12.69	7.68	10.18	3.02	3.14	3.41	3.19	0.31	-1.68966	0.0225263
Solyc07g054060	hypothetical protein (AHRD V3.3 --* AT4G28290.2)	3.71	3.33	2.46	3.17	2.25	4.55	4.15	3.65	1.15	0.201634	0.862935	7.05	18.65	18.65	14.78	21.82	21.39	21.61	1.46	0.545968	0.844879	4.3	61.21	32.76	4.09	2.96	3.85	3.63	0.11	-3.18442	0.0090594	4.38	9.72	7.05	16.6	24.3	15.87	18.92	2.68	1.42223	0.000397075
Solyc06g150138	Unknown protein	3.23	4.11	5.07	4.14	4.14	2.53	1.56	2.74	0.66	-0.599462	0.877056	11	39.54	43.39	31.31	41.76	39.73	40.74	1.3	0.378512	0.943482	3.59	49.15	26.37	1.57	3.19	4.07	2.94	0.11	-3.18442	0.0171275	35.04	18.69	26.87	6.32	11.96	4.96	7.75	0.29	-1.78588	0.014336
Solyc06g036260	beta-carotene hydroxylase-1	6.76	10.78	6.12	7.89	5.88	6.78	6.56	6.41	0.81	-0.304006	0.932162	12.28	40.99	44.55	32.61	76.72	79.37	78.05	2.39	1.25701	0.424438	5.77	121.33	63.55	9.23	5.57	5.28	6.69	0.11	-3.18442	0.0179109	117.03	114.19	115.61	69.79	92.06	72.92	78.26	0.68	-0.556393	0.589391
Solyc07g053225	Unknown protein	1.42	1.44	1.58	1.48	1.08	1.89	1.3	1.42	0.96	-0.0588937	0.986843	1.6	2.69	2.47	2.25	2.87	3.41	3.14	1.4	0.485427	0.877917	1.68	6.07	3.88	0.53	0.33	0.41	0.42	0.11	-3.18442	0.0216267	2.18	2.49	2.33	8.68	3.98	8.31	6.99	3	1.58496	0.0102874
Solyc05g007895	RING/U-box superfamily protein (AHRD V3.3 *-* Q9LJE9_ARATH)	7.24	5.22	3.9	5.45	4.5	3.77	7.11	5.13	0.94	-0.0892673	0.988335	2.51	17.48	16.91	12.3	28.86	24.08	26.47	2.15	1.10434	0.694565	4.3	66.29	35.3	4.7	2.2	4.62	3.84	0.11	-3.18442	0.0242426	15.81	16.42	16.12	16.06	24.12	14.08	18.09	1.12	0.163499	0.53038
Solyc03g034400	Protein DETOXIFICATION (AHRD V3.3 *** A0A2U1NLL3_ARTAN)	2.52	2.27	3.57	2.79	1.72	2.48	2	2.07	0.74	-0.434403	0.890772	3.22	3.44	5.08	3.91	2.33	1.85	2.09	0.53	-0.915936	0.352863	2.12	4.83	3.48	0.61	0.31	0.32	0.41	0.12	-3.05889	0.00214118	6.89	7.91	7.4	11.75	7.53	14.52	11.27	1.52	0.604071	0.111402
Solyc10g008660	HXXXD-type acyl-transferase family protein (AHRD V3.11 *** tr|A0A2U1NMZ6|A0A2U1NMZ6_ARTAN)	4.69	5.96	10.16	6.94	5.63	5.74	5	5.46	0.79	-0.340075	0.921133	11.41	33.2	29.77	24.79	28.04	26.18	27.11	1.09	0.124328	0.999412	3.42	38.83	21.12	2.02	3.02	2.24	2.43	0.12	-3.05889	0.00823475	20.2	20.72	20.46	28.38	22.53	22.59	24.5	1.2	0.263034	0.17299
Solyc08g078700	Mitochondrial small heat shock protein (AHRD V3.11 *** tr|O80432|O80432_SOLLC)	2.42	5.32	4.48	4.07	4	2.82	2.76	3.19	0.78	-0.358454	0.921133	23.15	29.3	30.67	27.71	50.53	49.5	50.02	1.81	0.85599	0.262221	4.42	51.12	27.77	4.06	2.84	2.93	3.28	0.12	-3.05889	0.00861014	2.92	2.35	2.63	2.26	2.38	2.18	2.27	0.86	-0.217591	0.919055
Solyc06g076020	heat shock protein 70 kD	3.16	8.47	3.65	5.09	5.73	3.43	3.75	4.3	0.84	-0.251539	0.96822	34.66	70.73	71.71	59.03	177.38	163.39	170.38	2.89	1.53107	0.0714122	3.46	33.2	18.33	3.3	1.49	1.62	2.14	0.12	-3.05889	0.0111145	8.87	6.5	7.68	13.72	7.75	8.63	10.03	1.31	0.389567	0.220274
Solyc04g082480	Plant regulator RWP-RK family protein, putative (AHRD V3.3 *** A0A061FD78_THECC)	0.72	2.54	2.45	1.9	1.21	1.07	1.38	1.22	0.64	-0.643856	0.823854	4.19	2.57	2.39	3.05	2.35	2.71	2.53	0.83	-0.268817	0.816963	1.1	9.54	5.32	0.73	0.36	0.79	0.63	0.12	-3.05889	0.0111956	17.79	16.97	17.38	9.4	16.95	6.58	10.98	0.63	-0.666576	0.615843
Solyc12g044420	Avr9/Cf-9 rapidly elicited protein (AHRD V3.3 *** Q9ZU12_ARATH)	7.43	7.36	7.72	7.5	3.96	5.94	7.72	5.87	0.78	-0.358454	0.924242	8.86	37	37.97	27.94	43.64	46	44.82	1.6	0.678072	0.833537	6.26	74.04	40.15	1.87	4.95	7.76	4.86	0.12	-3.05889	0.0201507	23.26	27.07	25.16	39.75	39.97	41.36	40.36	1.6	0.678072	0.00706717
Solyc06g075650	tonoplast intrinsic protein 1.2	1.36	3.88	0.94	2.06	5.32	5.05	4.97	5.11	2.48	1.31034	0.215285	0.74	8.13	9.52	6.13	14.58	15.14	14.86	2.42	1.27501	0.670873	1.53	20.17	10.85	1.25	1.19	1.52	1.32	0.12	-3.05889	0.0254966	6.76	3.52	5.14	6.08	1.17	5.95	4.4	0.86	-0.217591	0.941823
Solyc01g094170	Digalactosyldiacylglycerol synthase 2, chloroplastic (AHRD V3.3 *** A0A1U8E3X1_CAPAN)	0.35	0.64	0.53	0.51	0.2	0.55	0.27	0.34	0.67	-0.577767	0.928248	1.11	2.4	2.75	2.09	1.31	2.06	1.69	0.81	-0.304006	0.868054	0.7	4.08	2.39	0.11	0.48	0.28	0.29	0.12	-3.05889	0.032688	1.94	1.84	1.89	1.04	1.59	0.62	1.08	0.57	-0.810966	0.69146
Solyc03g096770	Protein RESPONSE TO LOW SULFUR 2 (AHRD V3.3 *-* LSU2_ARATH)	3.14	4.16	16.76	8.02	6.85	6.39	6.9	6.71	0.84	-0.251539	0.977169	73.65	120.87	111.21	101.91	90.75	82.2	86.47	0.85	-0.234465	0.828423	3.18	16.08	9.63	1.45	1.11	0.9	1.15	0.12	-3.05889	0.0329392	10.11	39.11	24.61	25.97	36.08	30.07	30.71	1.25	0.321928	0.563927
Solyc07g006370	cation/calcium exchanger.1	3.4	3.85	8.05	5.1	1.02	2.31	2.47	1.93	0.38	-1.39593	0.189605	13.36	11.95	12.91	12.74	7.81	7.43	7.62	0.6	-0.736966	0.117073	4.71	27.43	16.07	1.07	2.03	3.26	2.12	0.13	-2.94342	0.00540463	44.77	32.51	38.64	33.48	24.43	31.46	29.79	0.77	-0.37707	0.968703
Solyc08g077110	NAC domain-containing protein 45 (AHRD V3.3 *** A0A2G2XLA5_CAPBA)	0.32	0.56	0.45	0.44	0.22	0.61	0.24	0.36	0.82	-0.286304	0.9768	0.37	0.43	0.83	0.54	0.13	0.06	0.1	0.19	-2.39593	0.315375	2.08	4.61	3.35	0.72	0.38	0.25	0.45	0.13	-2.94342	0.00653448	4.32	2.27	3.29	1.41	0.27	1.59	1.09	0.33	-1.59946	0.318102
Solyc08g080620	PR-5x	0.64	0.5	1.22	0.79	0.13	0.25	0.15	0.18	0.23	-2.12029	1	1.2	0.91	1.76	1.29	0.48	0.8	0.64	0.5	-1	0.717954	9.35	8.22	8.79	2.37	0.56	0.62	1.18	0.13	-2.94342	0.00861014	11.19	3.9	7.54	1.16	0.33	1.69	1.06	0.14	-2.8365	0.0210876
Solyc07g056240	myosin-G heavy chain-like protein (AHRD V3.3 *** AT2G42975.1)	14.49	11.88	14.59	13.65	14.75	17.19	17.97	16.64	1.22	0.286881	0.583346	11.51	50.82	57.21	39.85	56.06	56.65	56.36	1.41	0.495695	0.907994	9.71	102.89	56.3	8.46	6.67	6.69	7.27	0.13	-2.94342	0.0106898	104.04	102.18	103.11	175.05	116.99	163.69	151.91	1.47	0.555816	0.0275639
Solyc08g075550	alternative oxidase 1b	2.35	3.9	1.68	2.64	1.31	2.38	2.29	1.99	0.75	-0.415037	0.928048	11.21	1.77	1.72	4.9	1.73	1.95	1.84	0.38	-1.39593	0.49893	2.51	3.26	2.88	0.65	0.09	0.37	0.37	0.13	-2.94342	0.0111956	0.78	1.98	1.38	0.73	1.7	1.73	1.39	1.01	0.0143553	0.864147
Solyc05g049990	Heavy metal-associated isoprenylated plant protein (AHRD V3.3 *-* A0A2R6R9M9_ACTCH)	6.1	6.96	3.29	5.45	5.46	13.78	14.25	11.16	2.05	1.03562	0.220671	18.8	31.25	26.77	25.61	49.77	51.95	50.86	1.99	0.992768	0.279852	6.52	81.92	44.22	7.5	5.4	4.29	5.73	0.13	-2.94342	0.0197763	84.68	136.89	110.78	196.25	167.08	295.92	219.75	1.98	0.9855	0.00782401
Solyc09g091030	Beta-amylase (AHRD V3.3 *** Q1L5W8_NICLS)	35.6	24.3	23.96	27.95	18.03	42.63	44.15	34.94	1.25	0.321928	0.721833	63.05	449.45	397.15	303.22	922.95	906.05	914.5	3.02	1.59455	0.389377	31.05	630.89	330.97	41.03	41.09	49.66	43.93	0.13	-2.94342	0.025118	62.39	76.77	69.58	72.96	83.06	86.52	80.85	1.16	0.214125	0.184513
Solyc02g079940	Transmembrane protein, putative (DUF1218) (AHRD V3.3 *** A0A1P8B4W6_ARATH)	1.91	1.59	1.51	1.67	1.03	0.53	0.87	0.81	0.49	-1.02915	0.747383	1.28	0.39	0.75	0.81	0.27	0.54	0.41	0.51	-0.971431	0.807731	5.06	1.94	3.5	0.13	0.64	0.65	0.47	0.13	-2.94342	0.0280878	3.23	1.85	2.54	1.97	0.7	2.23	1.63	0.64	-0.643856	0.883985
Solyc01g087150	Protein DETOXIFICATION (AHRD V3.3 *** A0A328DUA2_9ASTE)	1.35	0.48	1.64	1.16	0.33	0.35	0.15	0.28	0.24	-2.05889	0.219168	0.53	2.18	2.16	1.62	0.74	0.62	0.68	0.42	-1.25154	0.473686	0.71	1.81	1.26	0.1	0.26	0.16	0.17	0.13	-2.94342	0.0356987	1.29	1.7	1.5	1.63	1.34	1.18	1.38	0.92	-0.120294	0.880399
Solyc11g008650	Flowering locus T (AHRD V3.3 *-* A0A1B4WGF0_PETHY)	7.89	7.67	4.09	6.55	7.02	8.86	15.32	10.4	1.59	0.669027	0.70448	12.01	13.04	9.91	11.65	8.92	4.92	6.92	0.59	-0.761213	0.630012	5.82	22.4	14.11	2.73	1.15	1.42	1.77	0.13	-2.94342	0.0366129	3.77	5.27	4.52	15.77	16.3	13.22	15.1	3.34	1.73985	0.00864402
Solyc02g081550	LeftsH6FtsH protease	1.08	0.61	0.68	0.79	0.45	0.57	0.58	0.53	0.67	-0.577767	0.904076	0.73	10.12	10.55	7.13	26.22	24.79	25.5	3.58	1.83996	0.404181	0.78	16.12	8.45	1.22	1.09	0.98	1.1	0.13	-2.94342	0.0393971	4.12	2.99	3.56	0.91	2.28	0.51	1.23	0.35	-1.51457	0.171933
Solyc01g079150	HCO3-transporter family (AHRD V3.3 *** A0A2U1KUW6_ARTAN)	1.51	1.9	2.56	1.99	2.01	1.72	1.23	1.65	0.83	-0.268817	0.960364	8.77	12.95	11.97	11.23	20.78	16.56	18.67	1.66	0.731183	0.505461	2.74	56.9	29.82	1.12	4.77	5.96	3.95	0.13	-2.94342	0.0491999	30.51	35.18	32.84	28.3	37.72	27.85	31.29	0.95	-0.0740006	0.640682
Solyc01g098140	Alpha/beta-hydrolases superfamily protein (AHRD V3.3 *** A0A2U1LX98_ARTAN)	1.66	0.86	1.53	1.35	1.18	1.26	1.47	1.3	0.96	-0.0588937	0.977169	3.73	4.9	5.06	4.56	3.59	5.27	4.43	0.97	-0.0439433	0.952357	2.42	6.1	4.26	0.97	0.53	0.34	0.61	0.14	-2.8365	0.00524042	1.93	2.45	2.19	1.97	1.66	1.7	1.78	0.81	-0.304006	0.984962
Solyc02g076980	Cysteine protease-like protein (AHRD V3.3 *** Q9SG15_ARATH)	0.4	0.44	0.83	0.56	0.2	1.87	1.83	1.3	2.32	1.21412	0.653072	0.97	0.6	1.24	0.94	1.61	0.72	1.17	1.24	0.31034	0.945891	2.83	4.24	3.54	0.81	0.19	0.46	0.49	0.14	-2.8365	0.00703674	10.28	7.07	8.68	5.45	5.04	3.36	4.62	0.53	-0.915936	0.387647
Solyc01g058720	Calcium-binding EF-hand (AHRD V3.3 *** A0A2U1NQC6_ARTAN)	22.73	26	19.17	22.63	13.38	15.18	17.34	15.3	0.68	-0.556393	0.611246	112.67	25.59	29.44	55.9	33.9	31.99	32.95	0.59	-0.761213	0.680428	10.02	101.48	55.75	7.49	7.94	8.79	8.07	0.14	-2.8365	0.014074	68.77	77.51	73.14	114.52	108.76	104.64	109.31	1.49	0.575312	0.003943
Solyc12g015840	Pleckstrin homology (PH) domain-containing protein (AHRD V3.3 *-* F4JNE4_ARATH)	2.03	6.33	5.63	4.66	2.48	2.6	2.2	2.43	0.52	-0.943416	0.703322	5.89	11	9.29	8.73	3.72	2.95	3.33	0.38	-1.39593	0.155604	3.12	8.75	5.94	0.68	1.08	0.71	0.82	0.14	-2.8365	0.014882	7.07	3.05	5.06	3.05	3.63	3.23	3.3	0.65	-0.621488	0.852209
Solyc03g097370	P-loop containing nucleoside triphosphate hydrolases superfamily protein (AHRD V3.3 *** A0A2U1LV77_ARTAN)	11.85	13	7.84	10.9	11.71	14.8	14.11	13.54	1.24	0.31034	0.57755	14.44	31.67	34.37	26.83	59.1	59.77	59.44	2.22	1.15056	0.339523	5.29	67.02	36.16	6.1	4.13	4.87	5.03	0.14	-2.8365	0.0183955	39.89	47.11	43.5	52.41	63.6	51.83	55.95	1.29	0.367371	0.0352727
Solyc03g007890	class 2 small heat shock protein Le-HSP17.6	1.38	1.88	2.51	1.92	1.19	0.85	0.88	0.97	0.51	-0.971431	0.47109	8.17	8.83	7.82	8.27	13.94	14.62	14.28	1.73	0.790772	0.191444	2.64	16.37	9.51	2.31	1.03	0.6	1.31	0.14	-2.8365	0.0231173	0.8	1.1	0.95	0.73	0.56	0.58	0.62	0.65	-0.621488	0.865879
Solyc05g015640	transmembrane protein (AHRD V3.3 *-* AT1G27300.1)	1.96	2.33	1.5	1.93	1.82	3.55	2.64	2.67	1.38	0.464668	0.764049	4.15	11.98	12.82	9.65	15.66	19.14	17.4	1.8	0.847997	0.695149	2.52	31.64	17.08	1.81	2.9	2.47	2.39	0.14	-2.8365	0.0254966	24.47	18.84	21.66	18.74	19.94	16	18.23	0.84	-0.251539	0.928093
Solyc09g091550	S-adenosyl-L-methionine-dependent methyltransferases superfamily protein (AHRD V3.3 *** A0A2U1PMX3_ARTAN)	0.92	1.91	1.33	1.39	0.64	1.32	1.9	1.29	0.93	-0.104697	0.998518	1.8	11.1	12.22	8.37	8.65	10.89	9.77	1.17	0.226509	0.992289	1.43	10.55	5.99	0.28	1.26	0.88	0.81	0.14	-2.8365	0.0295674	6.7	2.39	4.54	7.3	3.97	5.29	5.52	1.22	0.286881	0.534698
Solyc07g052070	Cytochrome (AHRD V3.3 *** A0A2G3C1F9_CAPCH)	1.08	0.89	1.97	1.31	0.91	1.69	1.98	1.53	1.17	0.226509	0.920654	11.9	19.15	18.65	16.57	38.4	35.07	36.73	2.22	1.15056	0.162628	3.13	33.86	18.5	4.24	2.06	1.29	2.53	0.14	-2.8365	0.0360707	0.52	1.97	1.25	6.84	5.87	5.12	5.94	4.75	2.24793	9.70089e-05
Solyc02g071090	Purine permease (AHRD V3.3 *** A0A2U1LZ22_ARTAN),Pfam:PF16913	0.75	0.88	1.46	1.03	1.07	0.47	0.28	0.61	0.59	-0.761213	0.877038	1.34	1.07	0.41	0.94	1.67	1.73	1.7	1.81	0.85599	0.663005	1.14	4.85	2.99	0.21	0.79	0.29	0.43	0.14	-2.8365	0.0360707	5.25	3.95	4.6	1.94	1.71	2.64	2.1	0.46	-1.12029	0.32919
Solyc06g060310	Chlorophyllide a oxygenase, chloroplastic (AHRD V3.3 *** A0A2G3C7C2_CAPCH)	21.4	7.91	59.36	29.56	11.01	3.59	4.4	6.33	0.21	-2.25154	0.416304	22.58	41.03	39.51	34.37	19.94	20.7	20.32	0.59	-0.761213	0.364123	15.35	40.94	28.14	2.49	4.3	5.59	4.13	0.15	-2.73697	5.93871e-05	75.35	63.11	69.23	66.89	61.84	46.39	58.37	0.84	-0.251539	0.916361
Solyc07g063770	G-type lectin S-receptor-like serine/threonine-protein kinase (AHRD V3.3 *** A0A1U8HJC3_CAPAN)	0.73	0.74	2.27	1.25	0.8	1.05	1.03	0.96	0.77	-0.37707	0.939227	1.82	2.98	3.08	2.63	5.26	4.18	4.72	1.79	0.83996	0.532564	1.64	7.41	4.53	0.92	0.51	0.54	0.66	0.15	-2.73697	0.00888049	3.34	4.75	4.04	2.68	5.68	2.07	3.48	0.86	-0.217591	0.961134
Solyc02g092110	Phytosulfokines 3 (AHRD V3.3 *** A0A2I0WHI7_9ASPA)	1.99	0.77	2.48	1.75	3.67	2.64	1.82	2.71	1.55	0.632268	0.802424	8.57	10.71	12.91	10.73	19.01	23.03	21.02	1.96	0.970854	0.329326	6.54	26.94	16.74	3.3	2.56	1.52	2.46	0.15	-2.73697	0.0105578	48.88	61.86	55.37	77.84	44.83	57.32	60	1.08	0.111031	0.502283
Solyc05g025890	Acyl-CoA N-acyltransferases (NAT) superfamily protein (AHRD V3.3 *** Q8GUT5_ARATH)	13.34	16.72	25.17	18.41	11.97	14.02	13.92	13.3	0.72	-0.473931	0.809744	12.5	66.45	75.52	51.49	54.13	54.06	54.09	1.05	0.0703893	0.983159	8.96	56.67	32.81	7.18	3.18	4.18	4.85	0.15	-2.73697	0.0136241	61.52	61.94	61.73	55.08	74.19	34.42	54.56	0.88	-0.184425	0.88393
Solyc11g012360	Tonoplast dicarboxylate transporter (AHRD V3.3 *** A0A2G3AZI6_CAPCH)	5.22	1.88	4.39	3.83	3.2	3.38	3.65	3.41	0.89	-0.168123	0.995442	5.1	96.88	95.69	65.89	192.34	203.28	197.81	3	1.58496	0.748604	4.69	51.76	28.22	4.61	3.95	4.2	4.25	0.15	-2.73697	0.0197763	88.31	106.43	97.37	99.86	109.69	80.07	96.54	0.99	-0.0144996	0.525475
Solyc06g069820	DUF674 family protein (AHRD V3.11 *** tr|A0A2K3NL09|A0A2K3NL09_TRIPR)	1.74	3.66	2.62	2.67	2.23	1.2	1.03	1.49	0.56	-0.836501	0.752833	4.5	12.36	11.87	9.58	11.42	7.55	9.48	0.99	-0.0144996	0.964694	2.07	13.65	7.86	0.57	1.32	1.57	1.15	0.15	-2.73697	0.0243346	10.18	3.97	7.08	2.64	2.11	2.62	2.46	0.35	-1.51457	0.155091
Solyc05g009480	Unknown protein	6.71	1.14	7.68	5.18	1.22	7.98	8.54	5.91	1.14	0.189034	0.946898	3.83	3.58	1.6	3	1.76	0.29	1.02	0.34	-1.55639	0.556856	4.43	26.8	15.62	2.42	2.73	1.96	2.37	0.15	-2.73697	0.0298162	2.01	3.69	2.85	4.82	0.9	3.74	3.15	1.11	0.15056	0.827035
Solyc02g065240	Methyl esterase.1	2.28	5.62	7.33	5.08	5.64	3.94	5.7	5.09	1	0	0.972317	5.56	4.67	3.44	4.56	5.07	4.94	5.01	1.1	0.137504	0.962069	3.17	18.64	10.91	2.74	0.81	1.23	1.59	0.15	-2.73697	0.03203	17.26	18.07	17.66	13.99	14.01	11.31	13.1	0.74	-0.434403	0.880568
Solyc12g005660	Zinc finger protein/CONSTANS-like protein (AHRD V3.3 *-* A0A2K3M573_TRIPR)	6.44	2.11	4.37	4.31	2.27	4.03	4.24	3.51	0.81	-0.304006	0.968376	5.43	41.63	41.7	29.59	46.53	44.37	45.45	1.54	0.62293	0.888894	2.5	43.21	22.86	3.33	3.47	3.46	3.42	0.15	-2.73697	0.0471112	28.21	51.6	39.91	92.21	63.95	90.05	82.07	2.06	1.04264	0.00442674
Solyc03g082510	Small auxin up-regulated RNA35	5.39	1.73	4.39	3.84	4.52	6.45	4.35	5.11	1.33	0.411426	0.863067	7.13	23.07	22.32	17.51	21.37	26.58	23.98	1.37	0.454176	0.909487	3.74	33.64	18.69	2.05	2.97	3.64	2.89	0.15	-2.73697	0.0475348	26.95	32.36	29.66	77.93	33.77	51.79	54.5	1.84	0.879706	0.0412109
Solyc02g092700	DUF1230 family protein (DUF1230) (AHRD V3.3 *** AT5G67370.1)	231.48	123.64	581.93	312.35	135.49	135.03	131.01	133.84	0.43	-1.21759	0.663489	351.27	699.83	756.74	602.61	351.36	319.19	335.27	0.56	-0.836501	0.34149	212.71	777.1	494.91	116.45	62.73	61.02	80.07	0.16	-2.64386	0.00226876	444.79	730.59	587.69	560.73	694.64	548.88	601.42	1.02	0.0285692	0.562896
Solyc02g084990	Mannan endo-1,4-beta-mannosidase (AHRD V3.3 *** A0A2K3NB99_TRIPR)	4.48	7.4	7.35	6.41	4.89	5.13	4.43	4.82	0.75	-0.415037	0.867006	5.52	52.37	56.84	38.24	90.85	83.84	87.34	2.28	1.18903	0.676515	8.22	65.23	36.73	6.33	5.03	6.29	5.88	0.16	-2.64386	0.0127282	71.36	48.39	59.88	27.16	36.84	26.26	30.09	0.5	-1	0.0887264
Solyc01g104740	Multiprotein-bridging factor 1c (AHRD V3.3 *** A0A1U8F6N4_CAPAN)	28.27	32.15	13.07	24.5	19.1	19.43	18.38	18.97	0.77	-0.37707	0.910391	67.58	17.49	16.48	33.85	48.52	47.29	47.91	1.42	0.505891	0.749209	9.86	38.08	23.97	6.4	3.14	1.75	3.76	0.16	-2.64386	0.0167152	9.7	13.5	11.6	18.62	29.35	18.19	22.05	1.9	0.925999	0.00679178
Solyc06g073320	GDP-L-galactose phosphorylase.1	181.08	195.72	140.41	172.4	145.76	200.68	198.6	181.68	1.05	0.0703893	0.861922	287.26	543.17	521.26	450.56	747.71	702.87	725.29	1.61	0.687061	0.656208	109.66	1290.77	700.22	101.65	115.32	111.2	109.39	0.16	-2.64386	0.0190984	838.26	1184.09	1011.17	1044.05	1673.7	1030.39	1249.38	1.24	0.31034	0.201723
Solyc05g051850	putative myo-inositol-1-phosphatase	48.72	37.58	12.87	33.06	26.77	56.46	56.93	46.72	1.41	0.495695	0.690427	16.7	139.14	157.53	104.46	378.28	360.82	369.55	3.54	1.82375	0.325596	32.5	342.3	187.4	20.31	33.38	38.49	30.73	0.16	-2.64386	0.020975	296.78	192.99	244.88	255.39	288.19	242.77	262.12	1.07	0.0976108	0.321683
Solyc04g019310	UPF04.1	1.28	1.77	0.39	1.15	0.24	0.33	0.78	0.45	0.39	-1.35845	0.767167	0.67	1.21	2.08	1.32	0.72	1	0.86	0.65	-0.621488	0.834908	3.48	2.56	3.02	0.66	0.33	0.41	0.47	0.16	-2.64386	0.0262366	1.64	0.28	0.96	0.59	0.44	0.5	0.51	0.53	-0.915936	1
Solyc07g065920	Heavy metal-associated isoprenylated plant protein .1	0.44	0.75	0.85	0.68	0.22	0.55	0.56	0.44	0.65	-0.621488	0.921133	0.82	1.49	1.2	1.17	1.24	1.66	1.45	1.24	0.31034	0.95007	1.7	10.14	5.92	1.05	1.03	0.76	0.95	0.16	-2.64386	0.0268528	4.5	3.07	3.79	2.36	2.54	2.76	2.55	0.67	-0.577767	0.837923
Solyc05g013680	Gdsl esterase/lipase (AHRD V3.3 *** A0A2P4H5E8_QUESU)	2.51	2.88	4.04	3.14	1.86	2.31	1.28	1.82	0.58	-0.785875	0.669287	4.5	5.38	4.59	4.82	2.68	3.25	2.96	0.61	-0.713119	0.407518	2.06	12.25	7.16	0.41	1.73	1.2	1.11	0.16	-2.64386	0.0281041	10.92	10.42	10.67	9.08	5.5	6.9	7.16	0.67	-0.577767	0.76826
Solyc01g098570	FANTASTIC four-like protein (DUF3049) (AHRD V3.3 *-* F4HX10_ARATH)	2.14	2.39	3.36	2.63	2.42	4.23	3.32	3.32	1.26	0.333424	0.817365	3.49	11.09	8.01	7.53	17.9	18.23	18.06	2.4	1.26303	0.374014	3.93	15.45	9.69	2.83	0.76	1.16	1.58	0.16	-2.64386	0.0327272	3.5	8.97	6.24	8.08	11.18	6.96	8.74	1.4	0.485427	0.336705
Solyc03g020040	Proteinase inhibitor type-2 (AHRD V3.3 *** A0A2G3AW51_CAPCH)	21.86	9.25	44.26	25.12	18.9	12.49	13.74	15.04	0.6	-0.736966	0.763362	27.52	11.35	9.61	16.16	7.83	5.45	6.64	0.41	-1.2863	0.150805	23.96	162.87	93.42	15.36	13.12	18.18	15.55	0.17	-2.55639	0.0098792	100.06	43.8	71.93	33.85	19.63	28.84	27.44	0.38	-1.39593	0.0848505
Solyc05g055010	RNA-binding protein 42 (AHRD V3.3 *** A0A2I4E3H6_9ROSI)	6.02	4.31	4.1	4.81	3.5	5.32	4.44	4.42	0.92	-0.120294	0.992521	5.1	16.52	18.74	13.45	40.75	40.24	40.5	3.01	1.58976	0.222966	5.08	51.81	28.45	4.75	6.03	4	4.93	0.17	-2.55639	0.0343153	8.11	5.95	7.03	5.02	6.53	2.83	4.79	0.68	-0.556393	0.816877
Solyc01g067660	1,4-alpha-glucan-maltohydrolase	11.27	5.86	9.54	8.89	6.85	9.81	10.39	9.02	1.01	0.0143553	0.928744	16.83	57.37	57.13	43.78	97.61	93.76	95.69	2.19	1.13093	0.506544	11.16	146.09	78.62	14.88	12.28	12.07	13.08	0.17	-2.55639	0.034597	87.44	135.4	111.42	81.51	96.43	79.35	85.76	0.77	-0.37707	0.931169
Solyc01g095030	Altered Response to Salt Stress 1	5.96	3.52	3.58	4.35	3.07	4.66	3.77	3.83	0.88	-0.184425	0.992339	4.97	41.44	43.75	30.05	71.12	72.66	71.89	2.39	1.25701	0.625761	3.64	42.54	23.09	3.26	4.76	4.08	4.03	0.17	-2.55639	0.0367992	37.09	42.82	39.95	41.85	49.69	36.74	42.76	1.07	0.0976108	0.330041
Solyc04g079960	geranylgeranyl pyrophosphate synthase 2	4.61	5.85	10.89	7.12	9.83	8.69	8.7	9.07	1.27	0.344828	0.756378	8.82	8.14	7.51	8.16	8.36	11.7	10.03	1.23	0.298658	0.858756	3.55	30.46	17	4.16	2.58	2.02	2.92	0.17	-2.55639	0.0441483	8.05	10.81	9.43	25.65	18.23	28.29	24.06	2.55	1.3505	0.000173133
Solyc10g076880	HSP20-like chaperone (AHRD V3.3 *-* A0A2U1PLJ7_ARTAN)	2.51	1.95	1.74	2.07	3.06	1.96	0.42	1.81	0.87	-0.200913	0.996597	1.28	1.51	1.67	1.49	0	1.82	0.91	0.61	-0.713119	0.877917	8.65	7.56	8.11	1.05	1.34	1.96	1.45	0.18	-2.47393	0.00302945	16.05	5.98	11.02	9.88	3.3	3.72	5.63	0.51	-0.971431	0.657699
Solyc06g073180	CONSTANS interacting protein 1	27.84	30.5	41.11	33.15	29.69	32.21	28.68	30.19	0.91	-0.136062	0.998472	50.12	304.89	312.39	222.47	455.71	432.52	444.12	2	1	0.711494	37.44	253.6	145.52	30.08	21.38	25.05	25.5	0.18	-2.47393	0.0128763	373.43	416.71	395.07	252.93	300.48	242.42	265.28	0.67	-0.577767	0.542211
Solyc01g106310	Unknown protein	4.55	5.31	2.52	4.13	4.2	3.38	3.74	3.77	0.91	-0.136062	0.996597	2.34	6.88	6.86	5.36	4.35	7.26	5.8	1.08	0.111031	0.997358	6.14	13.57	9.86	0.84	1.87	2.61	1.77	0.18	-2.47393	0.0155685	10.1	2.87	6.48	8.22	3.06	7.96	6.41	0.99	-0.0144996	0.845438
Solyc03g096290	plasma membrane intrinsic protein 1.7	40.14	53.05	33.32	42.17	65	73.16	66.16	68.11	1.62	0.695994	0.0360253	45.74	49.69	49.41	48.28	64.92	66.38	65.65	1.36	0.443607	0.662838	25.44	210.26	117.85	17.11	23.97	21.49	20.86	0.18	-2.47393	0.0173207	42.63	28.81	35.72	42.95	18.84	42.31	34.7	0.97	-0.0439433	0.738581
Solyc07g045160	ATP-dependent 6-phosphofructokinase (AHRD V3.3 *** A0A2G2WC06_CAPBA)	1.53	1.76	2.16	1.82	1.18	1.67	0.89	1.25	0.69	-0.535332	0.871851	3.38	14.43	13.74	10.52	21.01	20.18	20.59	1.96	0.970854	0.675789	2.83	19.96	11.39	2.31	1.72	2.05	2.03	0.18	-2.47393	0.0245015	14.22	12.59	13.41	13.43	16.36	10.62	13.47	1	0	0.561818
Solyc04g079050	UDP-glycosyltransferase 79B2 (AHRD V3.3 *** A0A2G3CJJ2_CAPCH)	35.38	40.64	45.72	40.58	39.72	47.74	43.2	43.55	1.07	0.0976108	0.813773	66.41	120.63	129.24	105.43	132.58	163.59	148.09	1.4	0.485427	0.826528	28.4	292.51	160.45	26.47	27.12	32.26	28.62	0.18	-2.47393	0.0278275	113.15	111.03	112.09	301.48	180.76	214.28	232.17	2.07	1.04963	0.000223466
Solyc01g096405	Unknown protein	2.05	2.87	4.26	3.06	1.37	1.92	2.62	1.97	0.64	-0.643856	0.916888	1.92	6.58	8.24	5.58	9.48	12.27	10.88	1.95	0.963474	0.746006	7.26	19.4	13.33	3.02	2.4	1.96	2.46	0.18	-2.47393	0.0349837	15.37	12.34	13.86	5.92	9.74	5.74	7.13	0.51	-0.971431	0.559606
Solyc10g076550	Wall-associated receptor kinase.1	0.8	0	1.04	0.61	0.22	0.62	0.41	0.42	0.69	-0.535332	0.959706	1.08	2.51	1.95	1.85	3.48	4.25	3.87	2.09	1.0635	0.522268	1.72	7.73	4.73	0.98	0.94	0.68	0.87	0.18	-2.47393	0.0354156	1.9	3.88	2.89	1.1	0.83	1.24	1.06	0.37	-1.4344	0.321601
Solyc06g011350	plasma membrane intrinsic protein 2.4	1.79	1.53	2.48	1.93	0.79	1.13	1.33	1.08	0.56	-0.836501	0.729264	5.04	3.95	3.83	4.27	3.35	4.18	3.76	0.88	-0.184425	0.884409	1.73	11	6.37	0.94	1.1	1.39	1.14	0.18	-2.47393	0.0363154	3.14	3.57	3.35	3.35	1.77	3.09	2.74	0.82	-0.286304	0.980059
Solyc07g047850	Chlorophyll a-b binding protein, chloroplastic (AHRD V3.3 *** A0A1U8HAX7_CAPAN)	4001.07	5177.59	4133.95	4437.54	5529.9	4932.91	4829.25	5097.35	1.15	0.201634	0.617672	5157.89	14971.8	13792.7	11307.5	9264.59	9161.68	9213.14	0.81	-0.304006	0.837127	3056.85	15643.3	9350.07	1864.03	1658.9	1737.18	1753.37	0.19	-2.39593	0.00618092	13980.1	18258.8	16119.5	26394.3	20970.6	30956.4	26107.1	1.62	0.695994	0.0119606
Solyc12g006000	Clathrin coat assembly protein (AHRD V3.3 *** A0A1U8E4Q4_CAPAN)	0.4	0.51	0.38	0.43	0.5	0.2	0.41	0.37	0.86	-0.217591	0.987414	0.84	1.56	1.46	1.29	2.97	2.45	2.71	2.1	1.07039	0.438026	1.14	2.89	2.02	0.42	0.47	0.29	0.39	0.19	-2.39593	0.0228669	2.49	3.69	3.09	2.17	4.5	2.98	3.22	1.04	0.0565835	0.713519
Solyc07g007560	Phosphate transporter 45 (AHRD V3.3 *** A0A1P8BAK7_ARATH)	2.26	2.35	3.31	2.64	2.11	2.71	2.48	2.43	0.92	-0.120294	0.996418	3.48	10.44	10.84	8.25	13.19	14.04	13.61	1.65	0.722466	0.772417	2.29	11.95	7.12	1.76	1.06	1.25	1.36	0.19	-2.39593	0.0254966	11.27	9.72	10.5	17.8	15.28	14.01	15.7	1.5	0.584963	0.0109785
Solyc10g007110	Tyrosine aminotransferase (AHRD V3.3 *** A0A1U8EFD5_CAPAN)	4.83	4.6	4.44	4.62	5.14	4.74	4.35	4.74	1.03	0.0426443	0.920654	4.46	18.53	16.48	13.16	13.06	15.98	14.52	1.1	0.137504	0.999218	4.01	32.31	18.16	3.19	2.54	4.56	3.43	0.19	-2.39593	0.0360707	25.01	20.47	22.74	19.21	23.04	20.36	20.87	0.92	-0.120294	0.727241
Solyc08g083190	Alpha/beta-Hydrolases superfamily protein (AHRD V3.3 *** A0A2U1LI82_ARTAN)	0.65	0.6	1.07	0.77	0.38	0.4	0.18	0.32	0.42	-1.25154	0.680652	1.51	4.75	3.6	3.29	8.69	9.27	8.98	2.73	1.4489	0.261921	1.2	5.62	3.41	0.54	0.6	0.8	0.65	0.19	-2.39593	0.0380975	7.26	6.58	6.92	1.93	3.33	2.56	2.61	0.38	-1.39593	0.0485847
Solyc10g085830	O-methyltransferase, putative (AHRD V3.3 *** B9S0A7_RICCO)	6.28	11.71	13.33	10.44	9.77	7.23	8.23	8.41	0.81	-0.304006	0.931665	22.53	44.73	44.94	37.4	36.15	40.16	38.16	1.02	0.0285692	0.972785	5.78	52.59	29.19	4.57	4.74	7.44	5.58	0.19	-2.39593	0.0382208	62.75	61.19	61.97	48.29	41.78	46.08	45.38	0.73	-0.454032	0.846715
Solyc09g092490	Glycosyltransferase (AHRD V3.11 *-* tr|A0A2I4GJH4|A0A2I4GJH4_9ROSI)	5.74	6.45	4.01	5.4	3.59	5.95	5.5	5.01	0.93	-0.104697	0.991405	9	26.84	26.22	20.69	26.12	26.28	26.2	1.27	0.344828	0.944493	3.4	34.91	19.15	4.05	3.21	3.46	3.57	0.19	-2.39593	0.0386264	31.22	28.04	29.63	27.77	42.19	25.3	31.75	1.07	0.0976108	0.388213
Solyc10g008650	HXXXD-type acyl-transferase family protein (AHRD V3.11 *** tr|A0A2U1NMZ6|A0A2U1NMZ6_ARTAN)	1.41	2.07	5.14	2.87	2.1	1.95	2.5	2.18	0.76	-0.395929	0.932924	3.95	10.77	8.99	7.9	10.68	11.85	11.27	1.43	0.516015	0.865326	1.58	11.98	6.78	1.01	1.56	1.27	1.28	0.19	-2.39593	0.0481229	6.34	6.37	6.36	5.89	7.19	3.92	5.67	0.89	-0.168123	0.883319
Solyc03g005780	Chlorophyll a-b binding protein, chloroplastic (AHRD V3.3 *** A0A2G2W7Q4_CAPBA)	2028.95	2372.26	2107.82	2169.68	2856.58	2027.83	1842.04	2242.15	1.03	0.0426443	0.88668	1087.56	3381.83	3813.9	2761.1	1217.2	1143.06	1180.13	0.43	-1.21759	0.235343	869.85	2061.76	1465.81	176.06	362.89	358.61	299.19	0.2	-2.32193	0.000374313	6293.28	4630.61	5461.94	5765.27	5138.03	5621.8	5508.37	1.01	0.0143553	0.443878
Solyc08g074490	Nucleotide-diphospho-sugar transferase, nucleotide-diphospho-sugar transferase (AHRD V3.11 *** tr|A0A2U1NHY0|A0A2U1NHY0_ARTAN)	6.1	5.94	9.61	7.22	6.33	13.96	13.95	11.41	1.58	0.659925	0.408783	10.22	10.31	10.67	10.4	7.9	5.79	6.85	0.66	-0.599462	0.40275	7.4	24.64	16.02	3.38	3.49	2.85	3.24	0.2	-2.32193	0.00461332	14.37	26.32	20.34	54.12	33.52	43.79	43.81	2.15	1.10434	0.00336737
Solyc12g040790	Phosphoethanolamine N-methyltransferase (AHRD V3.3 *** A0A2G3A318_CAPAN)	57.14	65.62	67.16	63.31	138.8	123.7	119.93	127.48	2.01	1.0072	5.11193e-08	65.27	72.97	69.58	69.27	77.16	79.69	78.42	1.13	0.176323	0.943608	34.62	152.34	93.48	12.96	22.18	20.23	18.46	0.2	-2.32193	0.00561822	97.24	141.21	119.22	133.06	153.91	128.26	138.41	1.16	0.214125	0.225809
Solyc01g014373	IRK-interacting protein (AHRD V3.3 *** A0A2I4FH54_9ROSI)	6.09	4.04	8.53	6.22	5.34	6.22	5.82	5.79	0.93	-0.104697	0.988552	5.32	22.24	23.67	17.08	16.64	18.31	17.48	1.02	0.0285692	0.974824	8.47	33.25	20.86	5.04	2.84	4.84	4.24	0.2	-2.32193	0.0117871	32.55	30.62	31.59	24.95	35.08	18.01	26.01	0.82	-0.286304	0.982008
Solyc11g008250	P-loop containing nucleoside triphosphate hydrolases superfamily protein (AHRD V3.3 *** A0A2U1LNZ5_ARTAN)	7.97	7.81	8.52	8.1	8.28	9.58	11.49	9.78	1.21	0.275007	0.535712	9.99	32.42	28.41	23.61	40.06	40.99	40.53	1.72	0.782409	0.726618	6.75	41.97	24.36	5.29	4.35	4.71	4.78	0.2	-2.32193	0.0185388	56.7	48.46	52.58	31.16	49.17	34.07	38.13	0.73	-0.454032	0.808823
Solyc08g081700	late embryogenesis abundant protein At1g64065-like (AHRD V3.3 *** A0A2I4FBP0_9ROSI)	2.76	3.73	4.97	3.82	2.93	2.16	2.02	2.37	0.62	-0.68966	0.83523	11.56	9.57	9.76	10.3	13.15	12.13	12.64	1.23	0.298658	0.856457	5.59	13.78	9.68	1.19	1.73	3	1.97	0.2	-2.32193	0.0197763	10.86	14.68	12.77	27.19	14.09	20.63	20.64	1.62	0.695994	0.102694
Solyc11g070150	Histidine-containing phosphotransfer protein 4 (AHRD V3.3 *** A0A2G2YI23_CAPAN)	15.16	8.72	13.52	12.47	12.83	16.55	17.11	15.5	1.24	0.31034	0.654852	20.73	10.97	17.6	16.43	15.39	20.45	17.92	1.09	0.124328	0.962971	7.26	35.06	21.16	2.52	4.32	5.89	4.24	0.2	-2.32193	0.0224823	41.93	55.88	48.91	107.89	99.7	96.56	101.38	2.07	1.04963	2.27993e-05
Solyc06g068970	3-oxo-5-alpha-steroid 4-dehydrogenase (DUF1295) (AHRD V3.3 *** F4HRY1_ARATH)	7.17	8.3	11.69	9.05	7.12	7.08	7.42	7.21	0.8	-0.321928	0.910391	10.78	17.91	16.73	15.14	13.09	17.88	15.48	1.02	0.0285692	0.97779	7.79	36.27	22.03	7.3	3.76	2.44	4.5	0.2	-2.32193	0.045952	57.61	54.08	55.84	46.84	41.54	36.86	41.75	0.75	-0.415037	0.877483
Solyc10g079200	Mitochondrial carnitine/acylcarnitine carrier-like protein (AHRD V3.3 *** A0A2G2VW73_CAPBA)	61.16	108.92	93.72	87.93	79.07	72.57	74.87	75.5	0.86	-0.217591	0.958669	79.64	107.98	113.89	100.5	66.84	60.46	63.65	0.63	-0.666576	0.334864	50.95	195.95	123.45	26.94	26.41	23.93	25.76	0.21	-2.25154	0.00447374	187.19	200.59	193.89	162.7	164.1	162.5	163.1	0.84	-0.251539	0.903397
Solyc02g070990	Chlorophyll a-b binding protein, chloroplastic (AHRD V3.3 *** A0A2G3A7J8_CAPAN)	689.85	1066.66	402.75	719.75	976.35	420.02	262.97	553.11	0.77	-0.37707	0.96253	348.91	3445.83	3369.86	2388.2	898.36	1382.26	1140.31	0.48	-1.05889	0.561337	286.47	981.55	634.01	62.94	122.09	205.64	130.22	0.21	-2.25154	0.00861014	2927.34	3904.24	3415.79	864.92	1422.02	1670.29	1319.08	0.39	-1.35845	0.0266625
Solyc03g116730	Palmitoyl-monogalactosyldiacylglycerol delta-7 desaturase, chloroplastic (AHRD V3.11 *** tr|A0A2G2WQQ5|A0A2G2WQQ5_CAPBA)	17.37	26.28	15.68	19.78	24.33	26.77	25.6	25.57	1.29	0.367371	0.526807	32.99	111.41	104.51	82.97	63.99	62.83	63.41	0.76	-0.395929	0.802169	21.33	153.75	87.54	12.24	21.68	20.37	18.1	0.21	-2.25154	0.0274594	255.89	250.95	253.42	137.28	136.16	136.61	136.68	0.54	-0.888969	0.0695843
Solyc03g081230	Late embryogenesis abundant (LEA) hydroxyproline-rich glycoprotein family (AHRD V3.3 *** Q9SVC8_ARATH)	2.05	1.46	2.71	2.07	1.29	1.33	0.78	1.13	0.55	-0.862496	0.834022	1.92	2.41	3.89	2.74	3.94	3.91	3.92	1.43	0.516015	0.869419	3.59	5	4.29	0.94	0.8	0.98	0.91	0.21	-2.25154	0.0312935	11.22	7.12	9.17	6.16	4.4	3.78	4.78	0.52	-0.943416	0.513388
Solyc01g105310	Metacaspase.1	5.72	5.51	6.02	5.75	3.85	6.61	5.08	5.18	0.9	-0.152003	0.994932	5.81	1.67	1.84	3.11	4.7	4.5	4.6	1.48	0.565597	0.737075	9.57	27.07	18.32	7.12	2.17	2.16	3.82	0.21	-2.25154	0.0447349	1.85	2.82	2.33	2.58	4.33	3.66	3.52	1.51	0.594549	0.265268
Solyc05g050130	Acidic endochitinase (AHRD V3.11 *** sp|P29060|CHIA_TOBAC)	2.38	0.94	1.93	1.75	0.74	2.44	2.08	1.75	1	0	0.96253	0.89	1.81	2.32	1.67	4.52	4.35	4.43	2.65	1.40599	0.207921	9.42	9.81	9.62	2.82	1.72	1.95	2.16	0.22	-2.18442	6.148e-06	15.66	6.52	11.09	4.45	1.54	4.94	3.64	0.33	-1.59946	0.120421
Solyc04g051690	WRKY transcription factor 51	5.78	1.41	2.62	3.27	1.82	5.08	4.79	3.9	1.19	0.250962	0.912258	2.54	4.26	4.79	3.86	8.72	6.85	7.79	2.02	1.01436	0.51743	23.29	21.89	22.59	5.16	3.17	6.4	4.91	0.22	-2.18442	4.8401e-05	3.04	4.21	3.62	12.12	5.23	12.22	9.86	2.72	1.44361	0.0191633
Solyc01g105320	Metacaspase.1	1.76	2.42	1.66	1.95	0.87	1.62	2.12	1.54	0.79	-0.340075	0.94245	1.8	0.91	2.12	1.61	0.96	1.75	1.35	0.84	-0.251539	0.918749	4.31	4.69	4.5	0.74	0.66	1.53	0.98	0.22	-2.18442	0.00361933	2.14	2.02	2.08	2.06	1.9	1.86	1.94	0.93	-0.104697	0.868337
Solyc03g117690	Eukaryotic aspartyl protease family protein (AHRD V3.3 *** A0A2U1P524_ARTAN)	9.49	6.73	15.58	10.6	7.74	9.42	9.61	8.92	0.84	-0.251539	0.961868	7.57	10.35	12.19	10.04	5.03	5.05	5.04	0.5	-1	0.166052	6.81	24.34	15.57	3.07	4.28	2.89	3.41	0.22	-2.18442	0.00888049	40.43	32.64	36.53	35.01	33.2	36.26	34.82	0.95	-0.0740006	0.611281
Solyc01g067120	cullin-1-like (AHRD V3.3 *-* A0A2I4G9U1_9ROSI)	4.58	4.97	2.98	4.18	4.89	4.34	5.84	5.02	1.2	0.263034	0.848018	16.78	21.9	18.15	18.94	29.05	23.55	26.3	1.39	0.475085	0.737228	10.89	21.96	16.43	5.89	2.77	2.39	3.68	0.22	-2.18442	0.0181939	21.26	20.37	20.82	12.33	22.11	9.39	14.61	0.7	-0.514573	0.81747
Solyc04g054730	Sulfate transporter-like protein (AHRD V3.3 *** A0A2K3NYV6_TRIPR)	12.77	11.88	4.62	9.76	8.19	9.45	9.04	8.89	0.91	-0.136062	0.997005	5.96	1.87	2.44	3.42	4.02	3.86	3.94	1.15	0.201634	0.909906	15.27	17.39	16.33	5.43	3.23	2.76	3.81	0.23	-2.12029	0.000374313	0.16	0.59	0.38	0.44	0.22	0.2	0.29	0.76	-0.395929	0.98832
Solyc03g113250	Major facilitator superfamily protein (AHRD V3.3 *** A0A1P8AT47_ARATH)	1.81	2.05	3.72	2.53	2.02	3.69	3.76	3.16	1.25	0.321928	0.836401	0.77	0.88	0.85	0.83	0.5	0.22	0.36	0.43	-1.21759	0.479808	2.5	2.29	2.4	0.3	0.71	0.63	0.55	0.23	-2.12029	0.00526172	5.84	5.6	5.72	3.57	9.08	3.52	5.39	0.94	-0.0892673	0.860652
Solyc02g087430	inositol-1,4,5-triphosphate-5-phosphatase 4	3.6	4.77	5.63	4.67	3.91	2.53	3.37	3.27	0.7	-0.514573	0.783507	8.87	9.94	9.79	9.53	12.73	13.52	13.12	1.38	0.464668	0.680212	4.34	12.79	8.56	1.8	1.77	2.43	2	0.23	-2.12029	0.00713932	10.57	8.5	9.54	4.77	7.21	3.06	5.01	0.53	-0.915936	0.320023
Solyc06g009020	Glutathione S-transferase (AHRD V3.3 *** A0A2G3C3Q3_CAPCH)	42.66	53.84	57.44	51.31	34.59	46.88	42.85	41.44	0.81	-0.304006	0.88653	128.45	103.28	107.92	113.22	156.78	162.95	159.87	1.41	0.495695	0.304933	54.05	302.45	178.25	32.2	44.68	44.59	40.49	0.23	-2.12029	0.0214879	130.55	126.94	128.75	134.54	133.11	134.37	134.01	1.04	0.0565835	0.305261
Solyc02g084410	Lactoylglutathione lyase (AHRD V3.3 *** A0A2K3LFU2_TRIPR)	4.17	10.45	10.49	8.37	13.01	7.73	5.47	8.74	1.04	0.0565835	0.947672	3.74	13.71	15.01	10.82	8.85	9.14	9	0.83	-0.268817	0.877891	9.94	44.16	27.05	3.18	6.17	8.95	6.1	0.23	-2.12029	0.0280077	26.6	11.11	18.86	4.03	12.66	2.43	6.37	0.34	-1.55639	0.168186
Solyc08g062970	Glutaredoxin (AHRD V3.3 *** A0A118JSL8_CYNCS)	3.65	6.08	6.67	5.47	3.49	4.48	5.72	4.56	0.83	-0.268817	0.966187	12.45	6.89	6.91	8.75	6.81	7.02	6.91	0.79	-0.340075	0.84394	9.88	44.41	27.14	5.04	7.63	6.24	6.3	0.23	-2.12029	0.0360707	9.17	9.87	9.52	17.48	9.96	22.49	16.64	1.75	0.807355	0.126901
Solyc07g065410	hypothetical protein (AHRD V3.3 *** AT5G41761.1)	17.16	14.19	28.71	20.02	7.79	13.14	11.11	10.68	0.53	-0.915936	0.550751	103.52	21.28	21.24	48.68	28.77	54.95	41.86	0.86	-0.217591	0.968723	19.6	37.25	28.43	6.59	8.8	4.79	6.73	0.24	-2.05889	0.00717163	29.01	21.89	25.45	34.7	21.81	32.95	29.82	1.17	0.226509	0.447497
Solyc04g026020	Sieve element occlusion b (AHRD V3.3 *** E2FKJ9_9SOLN)	0.16	2.49	0.34	1	0.14	0.13	0.07	0.11	0.11	-3.18442	0.129347	0.19	0.39	0.3	0.29	0.16	0.25	0.21	0.72	-0.473931	0.873358	1.9	1.2	1.55	0.34	0.62	0.16	0.37	0.24	-2.05889	0.0447091	0.85	0.12	0.48	0.25	0	0.24	0.16	0.33	-1.59946	0.674868
Solyc01g109790	ADP-glucose pyrophosphorylase large subunit 1	8.67	7.62	6.07	7.45	8.29	8.56	10.81	9.22	1.24	0.31034	0.550947	12.98	17.03	13.24	14.42	31.48	30.32	30.9	2.14	1.09761	0.0606825	9.64	68.65	39.15	7.06	10.16	10.67	9.3	0.24	-2.05889	0.0475348	16.51	11.4	13.96	10.71	16.23	10.12	12.35	0.88	-0.184425	0.862893
Solyc02g065000	Calcium-binding EF-hand (AHRD V3.3 *** A0A2U1N7Z6_ARTAN)	42.13	48.29	37.29	42.57	50.97	67.67	73.58	64.07	1.51	0.594549	0.101785	36.14	30.09	24.33	30.19	32.04	38.48	35.26	1.17	0.226509	0.877891	47.01	73.45	60.23	17.39	16.21	10.84	14.81	0.25	-2	0.00045	19.41	31.57	25.49	84.83	72.16	60.64	72.54	2.85	1.51096	4.18977e-06
Solyc11g069640	Alpha carbonic anhydrase (AHRD V3.3 *** A0A200R5P3_9MAGN)	1.98	3.71	1.45	2.38	0.78	1.27	0.96	1	0.42	-1.25154	0.583389	1.53	1.54	1.17	1.41	1.4	1.97	1.69	1.2	0.263034	0.949397	10.4	5.4	7.9	2.79	1.77	1.34	1.97	0.25	-2	0.0123808	1.25	1.24	1.25	1.08	1.56	0.81	1.15	0.92	-0.120294	0.929172
Solyc12g013840	Protein SPA1-RELATED 3 (AHRD V3.3 *** A0A2G2VZ51_CAPBA)	3.56	4.58	4.66	4.27	2.99	3.93	4.51	3.81	0.89	-0.168123	0.984885	5.51	16.06	16.93	12.83	14.49	16.38	15.43	1.2	0.263034	0.967412	5.47	15.29	10.38	3.48	2.03	2.33	2.61	0.25	-2	0.0145388	21.75	17.97	19.86	19.06	21.98	18.12	19.72	0.99	-0.0144996	0.463233
Solyc07g053130	G-type lectin S-receptor-like serine/threonine-protein kinase (AHRD V3.3 *** A0A2G2Z3R4_CAPAN)	3.69	3.05	4.14	3.63	2.87	4.28	5.08	4.08	1.12	0.163499	0.849003	2.69	6.49	5.68	4.95	5.27	5.31	5.29	1.07	0.0976108	0.994459	5.47	12.29	8.88	3.33	1.68	1.71	2.24	0.25	-2	0.0173207	9.42	10.68	10.05	10.11	12.37	8.52	10.33	1.03	0.0426443	0.499355
Solyc01g096630	Cilia-and flagella-associated protein 20 (AHRD V3.3 *-* A0A2G2YYL7_CAPAN)	7.87	8.76	8.1	8.24	6.14	8.46	9.89	8.16	0.99	-0.0144996	0.952953	8.5	75.68	73.63	52.6	69.25	69.7	69.47	1.32	0.400538	0.95502	7.28	35.71	21.5	3.53	5.89	6.7	5.37	0.25	-2	0.0442634	70.61	67.34	68.97	59.58	63.51	61.84	61.64	0.89	-0.168123	0.756816
Solyc07g032380	Pentatricopeptide repeat-containing protein (AHRD V3.3 *** A0A2G2Z1L2_CAPAN)	4.44	4.8	9.58	6.27	3.4	4.03	4.19	3.87	0.62	-0.68966	0.654852	8.49	29.2	29.84	22.51	30.12	35.13	32.62	1.45	0.536053	0.875366	4.51	22.74	13.62	4.09	2.77	3.37	3.41	0.25	-2	0.0473528	36.36	40.63	38.5	29.77	35.45	26.72	30.65	0.8	-0.321928	0.982714
Solyc03g005770	Chlorophyll a-b binding protein, chloroplastic (AHRD V3.11 *** tr|A0A2G2W7Q4|A0A2G2W7Q4_CAPBA)	2754.13	2764.64	5019	3512.59	4118.28	2775.13	2627.34	3173.58	0.9	-0.152003	0.997005	3035.86	4515.03	4276.96	3942.62	2942.3	3183.1	3062.7	0.78	-0.358454	0.67567	1438.32	3417.06	2427.69	551.53	657.92	655.85	621.77	0.26	-1.94342	0.000824389	6936.95	7369.32	7153.14	7363.36	6949.01	8487.18	7599.85	1.06	0.0840643	0.339569
Solyc11g010380	Protein DETOXIFICATION (AHRD V3.3 *** A0A328DDG5_9ASTE)	38.18	33.88	43.2	38.42	25.39	22.54	20.59	22.84	0.59	-0.761213	0.109775	41.68	55.43	56.23	51.11	61.05	63.78	62.41	1.22	0.286881	0.892835	23.78	82.89	53.34	16.93	11.16	13.42	13.84	0.26	-1.94342	0.0197763	111.86	87.01	99.44	133.68	189.5	95.62	139.6	1.4	0.485427	0.0565256
Solyc05g006920	Protein NRT1/ PTR FAMILY 2.13 (AHRD V3.3 *** A0A1U8EVJ4_CAPAN)	5.25	5.3	6.62	5.72	4.74	7.27	6.81	6.27	1.1	0.137504	0.860107	9.28	7.8	6.58	7.89	10.77	10.58	10.68	1.35	0.432959	0.585235	3.21	12.41	7.81	1.61	2.17	2.35	2.04	0.26	-1.94342	0.0324754	11.83	13.37	12.6	20.3	13.45	15.87	16.54	1.31	0.389567	0.126309
Solyc03g116910	cinnamoyl-CoA reductase 2	3.08	3.24	3.42	3.25	2.91	1.93	2.11	2.32	0.71	-0.494109	0.865213	7.44	4.52	5.22	5.73	10.24	9.39	9.82	1.71	0.773996	0.222532	4.49	16.21	10.35	2.13	2.53	3.54	2.73	0.26	-1.94342	0.0349869	10.33	14.61	12.47	7.09	17.46	9.62	11.39	0.91	-0.136062	0.880056
Solyc11g013300	Thaumatin-like protein (AHRD V3.3 *** A0A1J3EIZ2_NOCCA)	1.67	2.98	1.82	2.16	1.5	0.75	1.09	1.11	0.51	-0.971431	0.733669	1.01	1.24	0.87	1.04	0.84	0.84	0.84	0.81	-0.304006	0.914811	6.76	2.6	4.68	1.32	1.12	1.26	1.23	0.26	-1.94342	0.0386264	1.74	1.28	1.51	1.73	1.36	1.95	1.68	1.11	0.15056	0.761907
Solyc01g014105	IRK-interacting protein (AHRD V3.3 *** A0A2I4FH54_9ROSI)	3	2.77	6.23	4	3.12	2.61	2.59	2.77	0.69	-0.535332	0.851475	4.11	14.07	12.85	10.34	7.71	8.43	8.07	0.78	-0.358454	0.827692	4.26	18.79	11.52	3.18	2.21	3.73	3.04	0.26	-1.94342	0.0496962	18.8	21.82	20.31	15.03	16.83	13.42	15.09	0.74	-0.434403	0.865438
Solyc07g054760	Wound-responsive family protein (AHRD V3.3 *** A0A2K3L288_TRIPR)	11.72	8.11	36.67	18.83	3.64	5.09	5.95	4.89	0.26	-1.94342	0.14739	13.02	33.22	33.34	26.53	20.09	19.5	19.8	0.75	-0.415037	0.797793	29.29	40.71	35	10.41	7.63	9.98	9.34	0.27	-1.88897	0.00288207	10.3	25.74	18.02	31.83	14.36	25.83	24.01	1.33	0.411426	0.488969
Solyc05g006700	Wall-associated receptor kinase-like protein (AHRD V3.11 *** tr|A0A2K3NTT9|A0A2K3NTT9_TRIPR)	4.03	4.16	3.76	3.98	6.47	2.74	2.24	3.82	0.96	-0.0588937	0.979807	2.71	2.07	3.53	2.77	1.59	1.84	1.72	0.62	-0.68966	0.60454	3.92	4.15	4.04	1.37	0.92	1.01	1.1	0.27	-1.88897	0.0126523	3.09	1.79	2.44	1.81	0.82	1.53	1.39	0.57	-0.810966	0.745731
Solyc03g114450	Calcium sensing receptor, chloroplastic (AHRD V3.3 *** A0A2G2WRE3_CAPBA)	216.52	295.48	277.08	263.03	261.4	200.06	202.59	221.35	0.84	-0.251539	0.936553	308.05	256.59	257.26	273.97	193.09	199.76	196.43	0.72	-0.473931	0.167607	150.02	571.28	360.65	82.61	105.73	98.57	95.64	0.27	-1.88897	0.0154233	278.65	318.37	298.51	266.88	286.67	260.5	271.35	0.91	-0.136062	0.710493
Solyc04g015750	CobN/magnesium chelatase (AHRD V3.3 *** A0A200PZ28_9MAGN)	50.65	111.5	56.34	72.83	123.67	61.33	60.81	81.94	1.13	0.176323	0.890242	58.6	262.55	248.73	189.96	247.48	245.41	246.44	1.3	0.378512	0.946593	44.13	194.28	119.2	27.97	34.66	33.3	31.98	0.27	-1.88897	0.0252075	346.59	286.76	316.67	132.93	224.77	133.08	163.59	0.52	-0.943416	0.118987
Solyc04g014510	glutamine synthase	73.83	111.79	66.68	84.1	65.32	57.48	56.62	59.81	0.71	-0.494109	0.713784	44.95	44.44	42.48	43.96	27.15	26.08	26.61	0.61	-0.713119	0.0737376	74.81	63.81	69.31	16.57	22.57	18.65	19.26	0.28	-1.8365	9.53501e-12	17.32	18.02	17.67	22.4	15.1	20.88	19.46	1.1	0.137504	0.412638
Solyc06g065380	Calcium-dependent protein kinase (AHRD V3.3 *** Q6EE27_9ROSI)	6.01	10.35	6.67	7.68	10.27	7.21	6.72	8.07	1.05	0.0703893	0.921252	7.65	13.95	12.05	11.22	12.62	10.95	11.79	1.05	0.0703893	0.9919	4.97	10.17	7.57	1.83	1.98	2.63	2.15	0.28	-1.8365	0.00772721	14.74	16.61	15.68	14.82	28.54	16.68	20.01	1.28	0.356144	0.214848
Solyc02g071310	Awpm-19-like family protein (AHRD V3.3 *** A0A2K3KYB6_TRIPR)	3.82	5.35	4.85	4.67	5.55	2.09	1.16	2.93	0.63	-0.666576	0.86864	2.15	3.49	3.49	3.04	0.77	2.16	1.47	0.48	-1.05889	0.513908	9.45	5.55	7.5	2	1.34	3.05	2.13	0.28	-1.8365	0.0160643	10.43	4.08	7.25	4.47	1.98	3.27	3.24	0.45	-1.152	0.458042
Solyc09g005730	Plant protein 1589 of Uncharacterized protein function (AHRD V3.3 *** A0A061EZD3_THECC)	7.68	8.01	8.09	7.93	4.24	12	12.6	9.61	1.21	0.275007	0.864658	26	2.64	6.06	11.57	3.69	4.53	4.11	0.36	-1.47393	0.469707	15.3	54.37	34.84	12.06	7.97	9.19	9.74	0.28	-1.8365	0.0447349	11.75	9.67	10.71	22.88	14.07	16.9	17.95	1.68	0.748461	0.0484877
Solyc12g042890	Alpha/beta-Hydrolases superfamily protein (AHRD V3.3 *** A0A2U1Q9V2_ARTAN)	1.33	0.17	1.85	1.12	0.47	0.78	0.51	0.59	0.53	-0.915936	0.877038	4.16	1.26	1.52	2.31	0.78	0.44	0.61	0.26	-1.94342	0.226229	2.9	5.37	4.13	0.92	1.56	0.96	1.15	0.28	-1.8365	0.048261	0.68	1.4	1.04	4.24	2.41	6.09	4.25	4.09	2.0321	0.00725063
Solyc07g052790	Disease resistance protein (TIR-NBS-LRR class) (AHRD V3.3 *** F4KIC7_ARATH)	6.97	4.92	3.67	5.19	2	4.53	4.15	3.56	0.69	-0.535332	0.817724	3.37	5.94	5.05	4.79	3.85	3.36	3.6	0.75	-0.415037	0.72218	7.66	7.86	7.76	2.55	2.17	2.14	2.29	0.3	-1.73697	2.44939e-05	3.65	5.89	4.77	3.05	4.42	2.03	3.17	0.66	-0.599462	0.752996
Solyc03g119190	Reticulon-like protein (AHRD V3.3 *** A0A2G3D000_CAPCH)	2.97	5.73	3.12	3.94	2.95	2.49	2.21	2.55	0.65	-0.621488	0.818415	2.68	3.22	3.82	3.24	1.77	1.87	1.82	0.56	-0.836501	0.502007	10.94	6.77	8.86	1.82	3.22	3.05	2.7	0.3	-1.73697	0.00248915	6.99	4.38	5.69	3.86	2.39	2.31	2.85	0.5	-1	0.489568
Solyc07g066020	Amino acid permease (AHRD V3.3 *** S8CYC9_9LAMI)	6.94	5.73	8.86	7.18	5.73	6.47	4.67	5.62	0.78	-0.358454	0.893081	3.88	2.39	3.29	3.19	2.54	2.25	2.4	0.75	-0.415037	0.708608	6.12	9.93	8.03	2.53	2.46	2.32	2.44	0.3	-1.73697	0.00268144	7.45	3.92	5.69	5.61	6.61	4.08	5.43	0.95	-0.0740006	0.77582
Solyc07g054810	Unknown protein	17.95	12.62	15.63	15.4	10.68	8.6	12.7	10.66	0.69	-0.535332	0.876938	24.41	45.39	39.68	36.49	43.08	35.24	39.16	1.07	0.0976108	0.99995	30.75	62.5	46.62	10.14	19.67	11.64	13.82	0.3	-1.73697	0.0268528	62.48	74.82	68.65	117.15	106.53	139.12	120.93	1.76	0.815575	0.00725865
Solyc01g106650	Xyloglucan endotransglucosylase/hydrolase (AHRD V3.3 *** A0A2G2V8Q2_CAPBA)	1.68	1.79	0.94	1.47	1.76	0.82	0.48	1.02	0.69	-0.535332	0.932162	1.18	0.89	0.86	0.98	0.53	0.31	0.42	0.43	-1.21759	0.603768	3.8	3.08	3.44	0.87	0.98	1.2	1.02	0.3	-1.73697	0.0288532	3.53	1.93	2.73	1.95	1.19	2.69	1.94	0.71	-0.494109	0.937485
Solyc05g008240	myb-related protein H.1	18.02	7.68	8.02	11.24	12.95	17.78	18.83	16.52	1.47	0.555816	0.653073	4.82	45.8	45.1	31.91	24.6	35.11	29.86	0.94	-0.0892673	0.95007	16.64	30.88	23.76	3.96	7.54	9.86	7.12	0.3	-1.73697	0.0450084	64.37	45.03	54.7	96.57	82.06	79.58	86.07	1.57	0.650765	0.0175591
Solyc07g052785	Disease resistance protein (TIR-NBS-LRR class) (AHRD V3.3 --* A0A2K3P849_TRIPR)	11.57	6.07	4.88	7.51	2.95	3.74	5.06	3.92	0.52	-0.943416	0.679313	5.66	3.8	4.37	4.61	5.06	3.01	4.04	0.88	-0.184425	0.938078	7.21	13.34	10.28	3.01	3.24	3.13	3.13	0.3	-1.73697	0.0494955	3.66	7.58	5.62	2.34	3.12	0.88	2.11	0.38	-1.39593	0.44862
Solyc06g006110	Vacuolar cation/proton exchanger (AHRD V3.3 *** K4C393_SOLLC)	3.78	9.93	10.27	7.99	9.39	2.7	2.8	4.96	0.62	-0.68966	0.847216	2.81	6.89	7.79	5.83	2.81	2.86	2.83	0.49	-1.02915	0.374014	5.21	7.89	6.55	1.26	1.53	3.24	2.01	0.31	-1.68966	0.025118	14.05	3.73	8.89	1.08	6.06	0.53	2.56	0.29	-1.78588	0.557372
Solyc01g006240	Inactive protein restricted tev movement.1	3.25	4.17	3.71	3.71	3.67	1.9	0.59	2.05	0.55	-0.862496	0.818288	2.59	1.53	2.97	2.36	1.63	1.13	1.38	0.58	-0.785875	0.712322	6.02	5.69	5.86	1.5	2.09	1.87	1.82	0.31	-1.68966	0.0252075	9.2	2.68	5.94	6.37	1.51	3.41	3.76	0.63	-0.666576	0.876922
Solyc03g119600	NIMIN2b protein (AHRD V3.3 *** Q0MR95_TOBAC)	49.32	30.32	54.23	44.62	31.62	60.58	53.04	48.41	1.08	0.111031	0.891442	53.2	36.8	34.09	41.36	32.93	30.6	31.77	0.77	-0.37707	0.656208	58.71	195.08	126.9	35.53	46.62	36.52	39.56	0.31	-1.68966	0.0376351	43.46	74.1	58.78	148.05	54.42	144.07	115.51	1.97	0.978196	0.0596138
Solyc01g105030	Chlorophyll a-b binding protein, chloroplastic (AHRD V3.3 *** A0A2G3AWK5_CAPCH)	464.47	601.09	615.41	560.32	829.89	456.61	449.14	578.55	1.03	0.0426443	0.918096	614.66	1402.5	1359.11	1125.42	1179.13	1191.88	1185.51	1.05	0.0703893	0.986979	378.09	1502.39	940.24	216.72	334.03	317.99	289.58	0.31	-1.68966	0.0409023	1666.6	1798.1	1732.35	1188.63	1609.4	1255.85	1351.29	0.78	-0.358454	0.944303
Solyc03g114940	Cytochrome P450 (AHRD V3.3 *** A0A200PRH8_9MAGN)	5.28	4.02	6.65	5.32	3.29	4.87	5.75	4.64	0.87	-0.200913	0.978299	4.84	7.16	6.41	6.14	7.85	7.51	7.68	1.25	0.321928	0.888894	4.4	13.29	8.84	3	2.76	2.42	2.73	0.31	-1.68966	0.0430473	5.89	10.47	8.18	18.72	11.72	18.73	16.39	2	1	0.0120841
Solyc02g068160	Transmembrane protein, putative (DUF 3339) (AHRD V3.3 *** Q9SMN3_ARATH)	13.39	6.47	6.07	8.64	5.81	6.86	4.64	5.77	0.67	-0.577767	0.90163	4.76	17.44	16.46	12.89	13.46	17.04	15.25	1.18	0.238787	0.980141	17.52	27.98	22.75	8.94	4.87	7.07	6.96	0.31	-1.68966	0.0496962	25.44	24.23	24.84	40.04	16.7	28.54	28.43	1.14	0.189034	0.582145
Solyc11g066950	Stress responsive A/B barrel domain-containing protein (AHRD V3.3 *** A0A2K3N653_TRIPR)	2.64	8.65	9.52	6.94	6.32	3.53	1.72	3.86	0.56	-0.836501	0.803028	6.35	6.4	9.12	7.29	3.79	4.13	3.96	0.54	-0.888969	0.41461	9.84	16.77	13.3	3.65	5.52	3.61	4.26	0.32	-1.64386	0.0232927	13.41	4.21	8.81	16.33	3.12	11.64	10.36	1.18	0.238787	0.690428
Solyc06g084140	Sulfate transporter (AHRD V3.3 *** Q70BL1_BRAOL)	6.57	8.07	13.62	9.42	5.19	9.65	10.26	8.37	0.89	-0.168123	0.985729	7.56	10.2	11.97	9.91	9.21	10.91	10.06	1.02	0.0285692	0.973222	7.48	15.16	11.32	4.85	3.41	2.7	3.65	0.32	-1.64386	0.0287882	13.4	11.86	12.63	22.1	18.1	19.05	19.75	1.56	0.641546	0.00464335
Solyc05g015780	Unknown protein	3.77	3.02	2.3	3.03	1.02	4.25	2.74	2.67	0.88	-0.184425	0.992521	1.66	11.84	10.35	7.95	5.91	9.3	7.61	0.96	-0.0588937	0.95502	5.89	11.03	8.46	2.86	2.08	3.19	2.71	0.32	-1.64386	0.0322207	11.04	13.91	12.47	18.79	9.98	12.69	13.82	1.11	0.15056	0.537897
Solyc04g064670	Photosystem II reaction center PsbP family protein (AHRD V3.3 *** A0A0F7GXL4_9ROSI)	19.95	22.78	22.49	21.74	21.02	27.39	27.36	25.26	1.16	0.214125	0.640432	20.55	33.72	33.99	29.42	37.98	43.19	40.58	1.38	0.464668	0.814818	25.65	75.74	50.69	20.9	13.53	13.66	16.03	0.32	-1.64386	0.0447349	57.05	70.75	63.9	46.99	86.78	51.17	61.65	0.96	-0.0588937	0.72397
Solyc11g071560	Protein RESTRICTED TEV MOVEMENT 2 (AHRD V3.3 *-* A0A1J3D687_NOCCA)	5.21	8.55	3.76	5.84	3.99	3.9	2.69	3.53	0.6	-0.736966	0.736201	4.88	5.99	6.94	5.94	5.47	3.96	4.71	0.79	-0.340075	0.808603	21.49	13.62	17.55	5.22	5.97	6.18	5.79	0.33	-1.59946	5.93871e-05	18.21	10.68	14.45	7.25	6.09	10.04	7.79	0.54	-0.888969	0.495923
Solyc03g033410	Ubiquitin-conjugating enzyme (AHRD V3.3 *** A0A200QCU7_9MAGN)	27.69	21.69	31.03	26.8	16.42	36.65	25.31	26.13	0.97	-0.0439433	0.96516	27.17	26.33	27.88	27.13	43.56	39.84	41.7	1.54	0.62293	0.41715	37.31	90.96	64.13	18.4	19.86	25.79	21.35	0.33	-1.59946	0.0203377	31.28	26.17	28.73	62.41	48.09	59.09	56.53	1.97	0.978196	0.000444051
Solyc02g070940	Chlorophyll a-b binding protein, chloroplastic (AHRD V3.3 *** A0A2G3A7J8_CAPAN)	7556.68	10969.4	8093.67	8873.24	10682.5	7205.46	6724.75	8204.25	0.92	-0.120294	0.992479	7810.44	14155.5	15534.3	12500.1	9647.82	7750.92	8699.37	0.7	-0.514573	0.616744	4501.6	13056.6	8779.11	2360.59	3026.51	3248.92	2878.67	0.33	-1.59946	0.021242	18566.9	20665.5	19616.2	16207.2	18642.9	18147.5	17665.9	0.9	-0.152003	0.739799
Solyc06g072350	CASP-like protein (AHRD V3.3 *** A0A2G3CXI9_CAPCH)	26.88	49	67.77	47.88	52.68	16.91	17.43	29.01	0.61	-0.713119	0.886642	35.01	66.36	63.28	54.88	17.76	24.9	21.33	0.39	-1.35845	0.0529936	55.89	106.65	81.27	11.8	31.49	36.65	26.65	0.33	-1.59946	0.0314681	102.75	49.87	76.31	12.68	42.34	12.84	22.62	0.3	-1.73697	0.0364564
Solyc02g080190	Nuclear transport factor 2 (AHRD V3.3 *** A0A2G3A947_CAPAN)	7.35	6.91	7.2	7.15	6.67	2.99	3.08	4.25	0.59	-0.761213	0.718981	6.88	7.08	6.71	6.89	3.39	3.82	3.6	0.52	-0.943416	0.261955	9.29	17.54	13.41	3.24	4.12	6.01	4.46	0.33	-1.59946	0.0320703	13.35	6.39	9.87	9.95	3.32	10	7.76	0.79	-0.340075	0.993912
Solyc11g045530	LOB domain-containing protein (AHRD V3.3 *** A0A2K3NJB4_TRIPR)	1.91	2.89	8.02	4.27	3.02	3.16	4.11	3.43	0.8	-0.321928	0.957697	3.79	0.96	1.54	2.1	1.24	0.67	0.96	0.46	-1.12029	0.615862	4.17	4.69	4.43	1.66	1.45	1.29	1.47	0.33	-1.59946	0.0386845	2.24	2.62	2.43	4.53	0.7	2.62	2.62	1.08	0.111031	0.799964
Solyc10g047240	annexin 9	5.52	6.93	4.19	5.55	3.66	3.83	3.34	3.61	0.65	-0.621488	0.721833	2.42	4.04	3.5	3.32	2.78	3.2	2.99	0.9	-0.152003	0.913342	15.31	11.8	13.55	4.35	4.38	5.03	4.59	0.34	-1.55639	4.36541e-05	9.27	5.45	7.36	3.22	2.85	4.26	3.44	0.47	-1.08927	0.333217
Solyc01g101260	hypothetical protein (AHRD V3.3 --* AT5G26620.1)	5.89	3.52	1.88	3.76	1.77	0.47	1.1	1.11	0.3	-1.73697	0.314973	4.81	2.14	2.76	3.24	0.91	0.75	0.83	0.26	-1.94342	0.111311	8.53	8.58	8.55	3.48	2.83	2.31	2.87	0.34	-1.55639	0.0201507	7.51	5.28	6.39	12.93	7.96	10.39	10.43	1.63	0.704872	0.10856
Solyc07g008200	Equilibrative nucleotide transporter 8 (AHRD V3.3 *** A0A2G3BY58_CAPCH)	2.58	3.04	2.5	2.71	2.23	2.42	1.42	2.02	0.75	-0.415037	0.908251	2	2.72	3.3	2.67	4.08	3.39	3.74	1.4	0.485427	0.837127	3.61	5.17	4.39	1.36	1.21	1.91	1.49	0.34	-1.55639	0.0292818	7.17	4.3	5.73	19.65	10.53	14.29	14.82	2.59	1.37295	0.00067795
Solyc03g097650	NAC domain (AHRD V3.3 *** A0A200R3X5_9MAGN)	3.67	3.81	5.16	4.21	3.83	0.87	0.71	1.8	0.43	-1.21759	0.616402	2.4	4.63	4.58	3.87	2.57	3.33	2.95	0.76	-0.395929	0.816804	6.94	4.95	5.95	1.74	2.35	2.24	2.11	0.35	-1.51457	0.0137966	8.52	2.38	5.45	3.68	2.99	3.12	3.26	0.6	-0.736966	0.768098
Solyc05g006830	Thioredoxin (AHRD V3.3 *** A0A2G2VM05_CAPBA)	7.72	15.33	10.34	11.13	9.5	10.67	9.77	9.98	0.9	-0.152003	0.988386	10.49	10.82	13.41	11.57	10.1	11.56	10.83	0.94	-0.0892673	0.918976	31.47	66.56	49.02	20.53	14.33	16.03	16.96	0.35	-1.51457	0.025118	14.39	7.88	11.13	13.95	9.18	15.62	12.92	1.16	0.214125	0.489568
Solyc01g044556	TPX2 (targeting protein for Xklp2) protein family (AHRD V3.3 --* AT4G32330.4)	45.79	42.37	28.2	38.79	25.54	31.56	37.9	31.67	0.82	-0.286304	0.928547	37.83	50.06	48.77	45.55	31.18	40.47	35.83	0.79	-0.340075	0.70424	31.31	78.87	55.09	18.78	18.37	21.23	19.46	0.35	-1.51457	0.0329348	30.49	25.22	27.85	24.38	38.76	17.87	27	0.97	-0.0439433	0.749909
Solyc06g084460	Shikimate dehydrogenase (AHRD V3.3 *** B6TSW1_MAIZE)	15.71	21.87	12.15	16.58	16.73	18.83	18.77	18.11	1.09	0.124328	0.863411	18	9.05	10.06	12.37	17.88	16.54	17.21	1.39	0.475085	0.565959	13.05	6.19	9.62	22.15	30.44	29.27	27.29	2.84	1.50589	0.0252075	10.4	7.36	8.88	6.87	8.83	5.15	6.95	0.78	-0.358454	0.967998
Solyc02g091670	Octicosapeptide/Phox/Bem1p family protein (AHRD V3.3 *-* A0A1P8BCE3_ARATH)	11.31	5.97	4.66	7.31	6.32	9.99	12.3	9.54	1.31	0.389567	0.745774	15.13	2.67	2.58	6.79	8.66	9.27	8.96	1.32	0.400538	0.864885	11.35	7.39	9.37	30.39	23.81	26.29	26.83	2.86	1.51602	0.0314681	7.31	6.8	7.05	7.92	5.7	8.79	7.47	1.06	0.0840643	0.640326
Solyc03g098140	Arabinose 5-phosphate isomerase (AHRD V3.3 *** J2F7V0_PSEFL)	5.64	4.12	5.35	5.04	6.89	5.44	6.81	6.38	1.27	0.344828	0.595553	5.22	4.93	3.12	4.42	7.28	6.67	6.97	1.58	0.659925	0.4947	5.93	3.76	4.84	12.96	13.21	15.6	13.92	2.88	1.52607	0.0119772	6.13	5.61	5.87	6.47	4.75	4.71	5.31	0.9	-0.152003	0.842316
Solyc11g005380	Trihelix transcription factor GT.1	32.43	27.58	22.14	27.38	18.5	25.06	27.29	23.62	0.86	-0.217591	0.96253	58.91	22.3	24.87	35.36	45.85	45.34	45.59	1.29	0.367371	0.766686	23.75	10.59	17.17	50.43	52.47	45.42	49.44	2.88	1.52607	0.0287365	12.78	17.65	15.21	9.94	18.85	10.55	13.11	0.86	-0.217591	0.937485
Solyc10g084280	SUN-like protein 29	39.3	38.51	28.84	35.55	34.29	32.44	31.19	32.64	0.92	-0.120294	0.992479	54.82	13.41	14.24	27.49	15.11	14.77	14.94	0.54	-0.888969	0.571928	31.93	16.52	24.23	51.44	82.93	75.91	70.09	2.89	1.53107	0.0180606	36.06	34.01	35.03	9.43	18.09	8.09	11.87	0.34	-1.55639	0.00447076
Solyc11g019910	Plant invertase/pectin methylesterase inhibitor superfamily protein (AHRD V3.11 *** tr|A0A2U1KPL8|A0A2U1KPL8_ARTAN)	118.3	138.17	107.81	121.43	146.59	140.28	146.24	144.37	1.19	0.250962	0.485237	181.89	105.54	98.24	128.56	90.82	88.77	89.79	0.7	-0.514573	0.388219	137.32	62.87	100.09	222.7	328.98	316.96	289.55	2.89	1.53107	0.0242426	236.33	251.84	244.09	112.96	114.31	110.3	112.52	0.46	-1.12029	0.00824474
Solyc04g018110	Calmodulin-like protein (AHRD V3.3 *** T2C5E7_BRAJU)	65.44	26.63	31.17	41.08	18.88	65.58	64.49	49.65	1.21	0.275007	0.865648	109.97	35.02	37.31	60.77	84.68	80.27	82.47	1.36	0.443607	0.741479	118.96	63.82	91.39	252.48	247.61	293.67	264.59	2.9	1.53605	0.00546252	65.94	98.59	82.27	335.63	118.24	303.94	252.6	3.07	1.61824	0.000585912
Solyc11g010250	Avr9/Cf-9 rapidly elicited protein 75 (AHRD V3.3 *** Q9FQY9_TOBAC)	6.94	7	6.58	6.84	5.81	13.85	14.56	11.41	1.67	0.739848	0.502885	18.53	30.57	29.58	26.23	53.47	42.29	47.88	1.83	0.871844	0.469681	21.87	17.51	19.69	56.58	58.68	56.33	57.2	2.91	1.54102	0.00589783	32.63	55.91	44.27	310.78	81.52	330.77	241.02	5.44	2.44361	0.0176706
Solyc01g106690	DUF1005 domain-containing protein (AHRD V3.3 *** A0A1Q3BZI1_CEPFO)	35.54	21.7	31.54	29.59	18.37	24.42	29.98	24.26	0.82	-0.286304	0.928744	76.45	10.17	11.43	32.68	11.27	10.74	11	0.34	-1.55639	0.356	20.83	8.9	14.86	48.3	41.35	41.37	43.67	2.94	1.55582	0.036586	54.64	79.29	66.97	83.15	41.12	84.44	69.57	1.04	0.0565835	0.63242
Solyc10g009110	ethylene response factor F.5	8.01	4.96	5.89	6.29	3.43	8.95	9.72	7.37	1.17	0.226509	0.884155	16.86	15.29	17.94	16.7	46.55	43.74	45.14	2.7	1.43296	0.00107357	30.2	19.67	24.94	84.42	60.94	76.13	73.83	2.96	1.5656	0.015861	10.27	33.37	21.82	174.26	41.76	173.23	129.75	5.95	2.57289	0.0440016
Solyc03g117680	ATP-dependent DNA helicase (AHRD V3.3 *** Q9ZUI1_ARATH)	27.36	13.57	12.29	17.74	17.45	23.27	21.82	20.85	1.18	0.238787	0.764049	15.48	9.02	8.92	11.14	12.08	13.65	12.87	1.16	0.214125	0.870646	9.45	5.13	7.29	17.9	25.39	22.45	21.91	3.01	1.58976	0.0076606	26.07	25.07	25.57	7.14	27.23	7.57	13.98	0.55	-0.862496	0.539432
Solyc06g083520	Nucleolar GTP-binding protein 2 (AHRD V3.3 *-* A8PTQ1_MALGO)	4.21	2.65	4	3.62	4.09	3.37	3.38	3.61	1	0	0.938903	6.17	2.46	3.12	3.92	4.29	6.19	5.24	1.34	0.422233	0.768726	4.39	1.93	3.16	8.64	11.21	8.66	9.5	3.01	1.58976	0.0396676	2.28	2.62	2.45	1.96	1.96	1.38	1.77	0.72	-0.473931	0.88908
Solyc07g053740	Ethylene Response Factor F.4	46.16	32.03	38.66	38.95	33.42	77.33	77.45	62.73	1.61	0.687061	0.236282	97.83	50.15	50.45	66.14	132.6	113.85	123.22	1.86	0.895303	0.0863602	151.44	60.37	105.91	314.61	322.2	329.21	322.01	3.04	1.60407	0.0222135	58.92	155.41	107.16	437.02	140.48	454.82	344.11	3.21	1.68257	0.132476
Solyc03g025290	Hydroxyproline-rich glycoprotein family protein (AHRD V3.3 *** B6SWF0_MAIZE)	14.17	9.18	10.07	11.14	10.66	11.33	10.83	10.94	0.98	-0.0291463	0.932162	25.89	6.59	6.57	13.02	14.47	13.01	13.74	1.06	0.0840643	0.958934	14.05	7.58	10.82	23.18	39.73	37.19	33.37	3.08	1.62293	0.0141371	15.52	12.67	14.09	10.05	10.9	9.53	10.16	0.72	-0.473931	0.814322
Solyc02g078160	DUF506 domain-containing protein (AHRD V3.3 *** A0A1Q3CKJ0_CEPFO)	22.1	9.99	11.3	14.46	7.69	19.5	22.72	16.64	1.15	0.201634	0.87938	13.66	9.01	9.14	10.6	16.33	17.66	16.99	1.6	0.678072	0.23087	28.53	10.94	19.73	54.61	61.79	66.84	61.08	3.1	1.63227	0.0264317	13.69	25.67	19.68	19.13	11.76	15.94	15.61	0.79	-0.340075	0.993674
Solyc01g107170	Zinc finger protein (AHRD V3.3 *** A0T3Q5_SOLTU)	7.16	4.33	3.38	4.96	2.9	6.72	8.24	5.95	1.2	0.263034	0.865213	13.89	7.56	9.01	10.15	24.14	22.36	23.25	2.29	1.19535	0.00643748	7.74	6.86	7.3	29.43	19.24	19.2	22.62	3.1	1.63227	0.045745	2.58	4.67	3.62	14	4.7	16.41	11.7	3.23	1.69153	0.00604752
Solyc10g050890	nitrite reductase 2	8.88	6.76	2.8	6.15	7.77	8.96	8.25	8.33	1.35	0.432959	0.663805	3.75	3.92	4.5	4.06	8.44	7.84	8.14	2	1	0.130939	11.11	5.13	8.12	22.08	27.61	26.16	25.28	3.11	1.63691	0.00874354	4	4.03	4.02	4.18	4.08	3.98	4.08	1.01	0.0143553	0.613298
Solyc08g044260	Fatty acid hydroxylase superfamily (AHRD V3.3 *** A0A2U1L8N4_ARTAN)	13.04	7.05	3.14	7.74	4.68	7.68	10.3	7.55	0.98	-0.0291463	0.973891	3.57	12.73	13.33	9.88	29.99	28.44	29.21	2.96	1.5656	0.247711	10.9	6.7	8.8	17.62	31.58	33.01	27.4	3.11	1.63691	0.0186756	15.22	8.64	11.93	1.94	6.28	1.61	3.28	0.27	-1.88897	0.0330085
Solyc06g083040	wound-inducible carboxypeptidase	64.13	59.25	125.84	83.07	42.73	61.75	63.02	55.83	0.67	-0.577767	0.716652	61.97	123.22	138.11	107.77	53.27	52.49	52.88	0.49	-1.02915	0.214457	82.59	95.42	89	181.76	324.89	322.49	276.38	3.11	1.63691	0.0236672	45.4	49.76	47.58	78.41	72.22	70.25	73.63	1.55	0.632268	0.00128894
Solyc03g120980	Pleiotropic drug resistance transporter 5 (AHRD V3.11 *** tr|I6XGC6|I6XGC6_NICPL)	6.8	7.14	6.42	6.79	7.83	6.28	5.83	6.65	0.98	-0.0291463	0.936867	5.12	5.03	5.21	5.12	12.46	12.64	12.55	2.45	1.29278	0.00116619	3.78	2.01	2.89	6.44	10.62	10.44	9.17	3.17	1.66448	0.0123735	9.34	6.89	8.12	5.02	6.83	4.05	5.3	0.65	-0.621488	0.613291
Solyc09g007080	Protein phosphatase 2C family protein (AHRD V3.3 *** A0A2U1Q2B2_ARTAN)	10.74	6.82	6.61	8.06	8.87	10.61	11.33	10.27	1.27	0.344828	0.564896	7.25	7.38	6.06	6.9	10.8	8.9	9.85	1.43	0.516015	0.62683	17.04	7.03	12.04	30.27	43.75	40.37	38.13	3.17	1.66448	0.020975	15.23	13.88	14.55	8.23	10.12	9.49	9.28	0.64	-0.643856	0.581318
Solyc04g072940	nucleolar GTP-binding protein (AHRD V3.3 *** AT1G78110.1)	7.01	3.99	3.23	4.74	3.85	5.77	5.72	5.11	1.08	0.111031	0.90163	5.79	3.49	2.82	4.03	4.02	4.14	4.08	1.01	0.0143553	0.999622	7.18	2.85	5.01	12.99	18.89	15.95	15.94	3.18	1.66903	0.036586	5.94	8.05	7	4.67	5.92	2.9	4.5	0.64	-0.643856	0.71016
Solyc01g102310	60S ribosomal protein L34 (AHRD V3.3 *-* A0A2G2VNY7_CAPBA)	31.88	32.61	13.95	26.15	46.68	31.23	36.64	38.18	1.46	0.545968	0.457949	38.62	6.88	5.21	16.9	8.52	7.27	7.89	0.47	-1.08927	0.612881	20.3	8.14	14.22	30.66	55.31	50.1	45.36	3.19	1.67356	0.0367992	28.8	30.75	29.77	8.1	18.3	7.85	11.42	0.38	-1.39593	0.0315332
Solyc10g006130	EAR motif SlERF36	18.07	10.48	21.15	16.57	12.4	10.53	11.71	11.55	0.7	-0.514573	0.802424	28.78	10.71	12.76	17.42	36.84	32.13	34.48	1.98	0.9855	0.196035	32.14	17.58	24.86	85.86	81.23	72.85	79.98	3.22	1.68706	0.0042082	22.63	22.35	22.49	126.36	29.55	119.39	91.77	4.08	2.02857	0.000344401
Solyc06g009140	Late embryogenesis abundant protein Lea5 (AHRD V3.3 *** A0A1J3JXG8_NOCCA)	65.15	25.9	33.09	41.38	17.5	53.01	46.27	38.93	0.94	-0.0892673	0.984885	113.61	37.29	38.79	63.23	81.11	76.96	79.03	1.25	0.321928	0.828695	162.4	107.49	134.94	409.26	430.53	473.86	437.88	3.24	1.69599	1.12089e-05	53.1	47.13	50.12	248.78	82.65	265.3	198.91	3.97	1.98914	3.63447e-05
Solyc04g015360	GATA transcription factor (AHRD V3.3 *** K4BQ39_SOLLC)	5.46	5.79	4.82	5.36	3.83	2.61	3.43	3.29	0.61	-0.713119	0.569164	36.58	3.22	2.18	13.99	5.29	4.02	4.65	0.33	-1.59946	0.561337	4.37	2.71	3.54	13.15	11.92	9.68	11.58	3.27	1.70929	0.0172885	6.27	6.1	6.18	7.47	2.4	7.88	5.92	0.96	-0.0588937	0.82056
Solyc05g052550	Zinc finger CCCH domain-containing protein 47 (AHRD V3.3 *-* A0A1U8GQ71_CAPAN)	66.56	34.77	33.88	45.07	31.6	50.6	51.12	44.44	0.99	-0.0144996	0.950655	152.92	28.42	21.95	67.76	106.67	107.97	107.32	1.58	0.659925	0.720851	62.02	58.43	60.23	232.24	191.94	171.16	198.45	3.29	1.71809	0.00523573	25.82	58.77	42.3	144.34	52.16	167.7	121.4	2.87	1.52105	0.00824474
Solyc11g008350	Kinesin-like protein (AHRD V3.3 *** A0A2R6PKY9_ACTCH)	4.41	5.02	2.7	4.04	4.32	3.8	4.17	4.1	1.01	0.0143553	0.932844	2.92	1.93	2.38	2.41	3.65	4.22	3.93	1.63	0.704872	0.302595	2.48	1.08	1.78	4.42	6.99	6.37	5.93	3.33	1.73552	0.0234651	3.72	1.81	2.77	1.15	2.11	0.84	1.37	0.49	-1.02915	0.430382
Solyc07g007130	NHL domain protein (AHRD V3.3 *** A0A1P8BDM5_ARATH)	89.23	43.2	47.64	60.02	48.85	91.26	99.81	79.97	1.33	0.411426	0.633362	88.76	47.67	50.74	62.39	147.41	148.78	148.09	2.37	1.24489	0.00149739	110.43	79.94	95.19	375.51	302.36	275.05	317.64	3.34	1.73985	0.00210991	51.62	73.33	62.47	146.59	90.35	170.72	135.89	2.18	1.12433	0.00295439
Solyc09g075890	Haloacid dehalogenase-like hydrolase (HAD) superfamily protein (AHRD V3.3 *** A0A2U1N6A2_ARTAN),Pfam:PF13419	9.27	10.05	6.92	8.75	12.66	11.96	15.61	13.41	1.53	0.613532	0.18315	5.46	6.98	11.99	8.14	9.74	9.76	9.75	1.2	0.263034	0.953736	8.51	4.63	6.57	14.97	26.84	24.33	22.05	3.36	1.74846	0.0172788	5.42	3.64	4.53	3.65	3.87	4.86	4.13	0.91	-0.136062	0.870267
Solyc03g007230	Protein phosphatase 2C (AHRD V3.3 *** A0A2U1KYU0_ARTAN)	42.99	8.26	3.62	18.29	7.48	22.53	20.42	16.81	0.92	-0.120294	0.995363	3.94	92.77	82.55	59.75	146.89	148.32	147.6	2.47	1.30451	0.82895	44.57	48.46	46.52	160.05	159.13	150.55	156.58	3.37	1.75275	0.000524365	10.78	7.59	9.18	4.64	6.02	4.56	5.07	0.55	-0.862496	0.386844
Solyc10g005100	Plasma membrane-associated cation-binding protein.1	287.24	173.34	122.69	194.42	294.08	288.64	300.25	294.32	1.51	0.594549	0.20767	124.42	55.5	57.35	79.09	102.39	90.51	96.45	1.22	0.286881	0.811741	115.91	45.12	80.52	351.24	238.7	227.31	272.42	3.38	1.75702	0.0366503	156.76	286.4	221.58	178.04	224.82	164.57	189.14	0.85	-0.234465	0.939446
Solyc10g009240	3-ketoacyl-CoA synthase (AHRD V3.3 *** A0A1U8ENL9_CAPAN)	1.85	1.87	1.49	1.74	1.29	1.73	1.8	1.61	0.93	-0.104697	0.994714	2.6	3.49	2.59	2.89	6.01	7.68	6.84	2.37	1.24489	0.0920863	2.34	2.92	2.63	10.78	8.73	7.49	9	3.42	1.774	0.0396461	3.63	1.62	2.62	0.64	3.44	0.5	1.53	0.58	-0.785875	0.779095
Solyc04g072900	dehydration-responsive element binding protein 3	39.09	24.42	41.07	34.86	24.12	31.74	32.08	29.31	0.84	-0.251539	0.947068	91.94	19.37	17.74	43.02	38.06	44.5	41.28	0.96	-0.0588937	0.994565	49.09	26.46	37.78	133.84	127.23	127.2	129.42	3.43	1.77821	0.000599739	44.56	89.07	66.81	90.23	49.23	95.85	78.44	1.17	0.226509	0.487548
Solyc04g071030	RING-type E3 ubiquitin transferase (AHRD V3.3 *** A0A2G2WYL4_CAPBA)	2.39	1.59	2.42	2.13	2.14	1.87	2.41	2.14	1	0	0.962239	8.86	2.25	3.04	4.72	10.71	7.06	8.88	1.88	0.910733	0.475967	3.66	3.39	3.53	15.16	12.18	9.14	12.16	3.44	1.78241	0.0359286	5.02	7.2	6.11	15.04	8.9	12.72	12.22	2	1	0.0121456
Solyc03g097170	NAD(P)-binding Rossmann-fold superfamily protein (AHRD V3.3 *** A0A2U1LGD5_ARTAN)	4.61	5.59	2.11	4.1	1.93	3.13	3.97	3.01	0.73	-0.454032	0.903948	13.53	1.47	1.36	5.45	1.91	1.62	1.77	0.32	-1.64386	0.493104	4.52	3.02	3.77	11	14.46	13.63	13.03	3.46	1.79077	0.00105885	5.14	5.07	5.11	4.83	2.59	3.32	3.58	0.7	-0.514573	0.872908
Solyc01g106390	Glutamyl-tRNA reductase (AHRD V3.3 *** A0A2G2Y3E1_CAPAN)	1.3	1.95	0.48	1.24	2.1	3.05	2.65	2.6	2.1	1.07039	0.29378	3.14	1.42	1.6	2.05	3.32	3.39	3.35	1.63	0.704872	0.493104	1.69	1.61	1.65	7.51	4.86	4.89	5.75	3.48	1.79909	0.0473528	3.44	2.04	2.74	7.02	3.41	5.48	5.3	1.93	0.948601	0.0403462
Solyc04g071130	SKP1-interacting partner 15 (AHRD V3.3 *** A0A1U8GEI0_CAPAN)	9.65	8.56	8.35	8.85	11.81	9.5	9.53	10.28	1.16	0.214125	0.717809	12.75	6.38	5.03	8.05	7.37	6.26	6.81	0.85	-0.234465	0.897419	6.51	5.3	5.9	16.01	22.95	24.21	21.06	3.57	1.83592	0.00114272	6.28	6.84	6.56	5.58	7.28	4.61	5.82	0.89	-0.168123	0.88809
Solyc00g217960	RING/U-box superfamily protein (AHRD V3.11 *-* tr|A0A2U1KCN8|A0A2U1KCN8_ARTAN)	26.62	16.11	16.38	19.7	11.36	18.88	21.4	17.21	0.87	-0.200913	0.985587	13.39	1.86	4.05	6.43	5.45	5.66	5.55	0.86	-0.217591	0.973222	19.74	5.6	12.67	42.25	53.13	42.72	46.03	3.63	1.85997	0.0461783	15.28	16.04	15.66	12.72	10.45	16.39	13.19	0.84	-0.251539	0.94448
Solyc02g094190	Major facilitator superfamily protein (AHRD V3.3 *** A0A2U1PZJ0_ARTAN)	2.55	1.6	1.93	2.03	2.42	1.19	1.92	1.84	0.91	-0.136062	0.995442	3.72	0.92	0.36	1.67	0.54	0.29	0.42	0.25	-2	0.336935	1.69	0.83	1.26	4.96	4.3	4.55	4.6	3.65	1.8679	0.019496	1.16	1.24	1.2	1.01	0.51	0.63	0.72	0.6	-0.736966	0.77714
Solyc08g078190	Ethylene-responsive transcription factor 5 (AHRD V3.11 *** tr|A0A2G2XL45|A0A2G2XL45_CAPBA)	4.53	3.04	3.78	3.78	1.29	4.02	5.36	3.56	0.94	-0.0892673	0.990781	7.62	3.01	4.42	5.02	11.18	12.22	11.7	2.33	1.22033	0.0714834	11.2	4.97	8.08	33.11	27.74	30.07	30.31	3.75	1.90689	0.00468973	2.6	6.6	4.6	75.45	9.79	74.92	53.39	11.61	3.5373	0.0139022
Solyc01g090690	Elongation factor G, mitochondrial (AHRD V3.11 *** tr|A0A1U8EDZ1|A0A1U8EDZ1_CAPAN)	3.01	2.32	4.05	3.13	2.84	1.9	1.32	2.02	0.65	-0.621488	0.75251	5.45	1.67	1.56	2.89	3.7	4.1	3.9	1.35	0.432959	0.793453	2	0.96	1.48	3.71	6.92	6.18	5.6	3.78	1.91839	0.0119772	1.13	2	1.56	0.36	1.26	0.2	0.61	0.39	-1.35845	0.380837
Solyc01g105410	Protein EXORDIUM-like 2 (AHRD V3.3 *** B1Q489_CAPCH)	18.74	7.77	8.87	11.79	11.34	14.85	14.62	13.6	1.15	0.201634	0.832136	18.55	5.51	5.01	9.69	8.09	9.44	8.77	0.91	-0.136062	0.976608	16.32	7.95	12.13	31.93	54.16	51.89	45.99	3.79	1.9222	0.00274891	18.81	25.25	22.03	35.95	21.65	32.68	30.09	1.37	0.454176	0.151353
Solyc06g068460	WRKY transcription factor 40	36.03	20.8	25.77	27.53	16.78	40.94	40.23	32.65	1.19	0.250962	0.808675	83.4	9.54	10.33	34.42	27.61	25.14	26.38	0.77	-0.37707	0.948082	51.51	14.23	32.87	144.66	126.17	111.35	127.39	3.88	1.95606	0.0272785	51.75	68.08	59.91	71.99	83.84	63.66	73.16	1.22	0.286881	0.120627
Solyc12g017530	Unknown protein	7.07	1.74	2.58	3.8	4.68	4.36	4.08	4.37	1.15	0.201634	0.928744	3.84	3.87	2.04	3.25	3.37	4.08	3.73	1.15	0.201634	0.969709	13.81	10.22	12.02	55.23	34.88	52.75	47.62	3.96	1.9855	0.0105616	18.8	10.13	14.46	11.91	26.93	11.29	16.71	1.16	0.214125	0.650724
Solyc01g079600	Alpha/beta-Hydrolases superfamily protein (AHRD V3.3 *** A0A2U1L2I9_ARTAN)	8.34	4.47	4.95	5.92	4.92	5.94	5.78	5.55	0.94	-0.0892673	0.977169	10.06	1.33	1.89	4.43	4.11	3.01	3.56	0.8	-0.321928	0.956838	4.77	1.92	3.34	10.01	16.16	13.92	13.36	4	2	0.00494393	3.38	2.61	3	2.9	1.67	2.46	2.34	0.78	-0.358454	0.989983
Solyc06g053400	Isopropylmalate synthase (AHRD V3.3 *** K4C627_SOLLC)	7.04	4.28	5.04	5.45	14.09	7.11	8.23	9.81	1.8	0.847997	0.115201	7.98	3.12	3.11	4.74	8.04	9.41	8.72	1.84	0.879706	0.300774	4.48	3.58	4.03	9.75	19.4	19.48	16.21	4.02	2.0072	0.00298999	3.81	4.6	4.21	3.26	16.38	4.02	7.89	1.87	0.903038	0.219556
Solyc05g051400	Mitochondrial uncoupling protein 6 (AHRD V3.11 *** tr|A0A2G3CG15|A0A2G3CG15_CAPCH)	5.77	3.58	6.71	5.35	3.5	3.85	4.43	3.93	0.73	-0.454032	0.87247	12.22	4.58	3.67	6.82	13.79	14.1	13.95	2.05	1.03562	0.261569	12.05	11.48	11.77	45.92	51.61	49.23	48.92	4.16	2.05658	2.94916e-07	4.86	10.8	7.83	34.69	10.54	36.66	27.3	3.49	1.80323	0.00282923
Solyc01g100200	gras4	13.14	7.36	5.44	8.65	5.43	11.14	9.9	8.82	1.02	0.0285692	0.938175	19.8	2.01	0.89	7.57	4.51	4.47	4.49	0.59	-0.761213	0.877917	19.2	5.97	12.58	49.71	57.05	51.44	52.73	4.19	2.06695	0.00600422	10.77	10.18	10.47	17.6	13.95	18.33	16.63	1.59	0.669027	0.00985032
Solyc10g081840	Nuclear transcription factor Y subunit A (AHRD V3.3 *-* A0A2U1KQ27_ARTAN)	40.94	19.96	13.19	24.7	14.99	20.6	20	18.53	0.75	-0.415037	0.918168	16.76	96.91	94.2	69.29	124.71	103.78	114.25	1.65	0.722466	0.838917	31.74	13.82	22.78	75.26	110.55	100.96	95.59	4.2	2.07039	0.000754713	13.87	8.69	11.28	4.86	9.49	2.2	5.52	0.49	-1.02915	0.535401
Solyc06g007430	Non-specific serine/threonine protein kinase (AHRD V3.3 *** A0A2G2WHP7_CAPBA)	11.8	6.04	5.53	7.79	9.38	10.77	13.5	11.22	1.44	0.526069	0.461278	5.28	10.21	11.62	9.04	22.05	21.35	21.7	2.4	1.26303	0.23087	10.79	8.08	9.43	40.15	42.82	36.9	39.96	4.24	2.08406	5.78642e-07	11.13	15.98	13.55	8.33	15.11	7.73	10.39	0.77	-0.37707	0.935489
Solyc12g096030	Mitochondrial carrier protein (AHRD V3.3 *** F8WLA3_CITUN)	3.38	3.29	2.27	2.98	2.57	2.15	1.55	2.09	0.7	-0.514573	0.888107	2.48	2.2	2.32	2.33	2.66	3.8	3.23	1.39	0.475085	0.822386	3.48	2.5	2.99	8.87	13.87	16.1	12.95	4.33	2.11437	0.00298795	3.07	1.44	2.25	1.09	2.4	1.48	1.66	0.74	-0.434403	0.945073
Solyc08g061240	Alpha/beta-Hydrolases superfamily protein (AHRD V3.3 *** A0A2U1N0Y2_ARTAN)	3.43	2.42	1.47	2.44	1.51	3.84	2.09	2.48	1.02	0.0285692	0.96587	1.53	3.55	2.99	2.69	10.53	8.65	9.59	3.57	1.83592	0.0776047	5.79	1.39	3.59	11	18.59	17.54	15.71	4.38	2.13093	0.0475348	1.38	1.59	1.48	1.69	2.03	1.91	1.88	1.27	0.344828	0.69146
Solyc04g082420	BTB/POZ domain-containing protein (AHRD V3.3 *** A0A1U8GAB1_CAPAN)	36.4	19.17	24.47	26.68	30.32	25.17	27.13	27.54	1.03	0.0426443	0.88668	21.3	14.95	14.82	17.02	9.88	11.38	10.63	0.62	-0.68966	0.0634933	15.16	4.34	9.75	31.83	47.63	50.01	43.16	4.43	2.14731	0.00874354	27.13	33.39	30.26	22.9	39.25	18.88	27.01	0.89	-0.168123	0.880399
Solyc06g007180	asparagine synthetase 1	6.14	1.21	0.42	2.59	0.44	2.69	2.2	1.78	0.69	-0.535332	0.965458	1.72	5.75	6.13	4.53	11.68	9.89	10.79	2.38	1.25096	0.449834	4.38	0.94	2.66	10.83	11.67	13.47	11.99	4.51	2.17313	0.025118	10.77	6.7	8.73	0.68	1.22	1.43	1.11	0.13	-2.94342	3.6075e-07
Solyc08g048290	inositol transporter 2	3.06	1.81	2.67	2.51	2.62	2.39	1.68	2.23	0.89	-0.168123	0.995363	0.8	2.2	1.73	1.58	1.05	1.34	1.2	0.76	-0.395929	0.844008	1.39	0.81	1.1	3.78	5.02	6.33	5.04	4.58	2.19535	0.00593754	1.92	1.19	1.55	2.4	1.2	2.07	1.89	1.22	0.286881	0.589343
Solyc06g005650	E3 ubiquitin-protein ligase (AHRD V3.3 *** A0A1U8GX66_CAPAN)	10.18	7.53	9.95	9.22	6.83	8.75	8.84	8.14	0.88	-0.184425	0.985729	22.41	6.01	5.7	11.37	28.53	25.64	27.09	2.38	1.25096	0.210199	21.03	8.8	14.92	76.81	64.1	65.8	68.9	4.62	2.20789	0.00041466	12.85	21.14	17	14.19	18.41	17.66	16.75	0.99	-0.0144996	0.713499
Solyc01g087780	serine protease SBT4A	13.34	8.52	20.45	14.1	12.03	15.84	18.8	15.56	1.1	0.137504	0.877038	16.26	11.18	11.52	12.99	28.93	29.86	29.39	2.26	1.17632	0.000110679	15.06	7.47	11.27	34.39	64.15	61.87	53.47	4.74	2.24489	0.000192192	10.65	16.61	13.63	12.77	8.67	10.96	10.8	0.79	-0.340075	0.992608
Solyc08g066120	Polyribonucleotide nucleotidyltransferase (AHRD V3.11 *** tr|A0A2U1LJN3|A0A2U1LJN3_ARTAN)	2.14	4.03	8.11	4.76	5.98	1.49	1.52	3	0.63	-0.666576	0.877632	7.24	1.12	1.25	3.2	2.93	3.03	2.98	0.93	-0.104697	0.999572	2.06	0.96	1.51	4.71	8.78	8.2	7.23	4.79	2.26003	0.0042082	0.86	1.33	1.09	0	0.68	0.14	0.27	0.25	-2	0.381983
Solyc03g121240	Transcription factor HEC2 (AHRD V3.3 *** A0A2G2WPZ2_CAPBA)	6.89	1.49	1.46	3.28	0.72	5.61	5.08	3.8	1.16	0.214125	0.935154	5.02	14.56	12.34	10.64	29.55	21.87	25.71	2.42	1.27501	0.353152	7.99	7.16	7.58	20.03	46.88	44.19	37.03	4.89	2.28983	0.00146381	26.23	19.16	22.7	8.1	5.84	7.26	7.07	0.31	-1.68966	0.00206075
Solyc04g051280	nucleolin Chr1:24180973-24182668 REVERSE LENGTH=288 201606 (AHRD V3.11 *-* AT1G65090.3)	1.12	0.63	0.75	0.83	0.39	0.76	1.03	0.73	0.88	-0.184425	0.987212	1.42	0.7	0.53	0.88	2.03	1.59	1.81	2.06	1.04264	0.350047	2.16	0.51	1.33	7.83	6.13	5.64	6.53	4.91	2.29572	0.0188436	0.3	0.26	0.28	0.08	0.28	0.09	0.15	0.54	-0.888969	0.829891
Solyc07g053360	Late embryogenesis abundant protein (AHRD V3.11 *-* tr|A0A200QFG9|A0A200QFG9_9MAGN)	0.9	0.47	0.21	0.53	0.42	0.19	0.59	0.4	0.75	-0.415037	0.968661	0.47	5.93	4.37	3.59	14.69	13.23	13.96	3.89	1.95977	0.315029	0.8	0.38	0.59	3.68	3.1	1.91	2.9	4.92	2.29866	0.0360707	0.19	0.24	0.21	0.05	0	0.06	0.04	0.19	-2.39593	1
Solyc09g089930	ethylene responsive factor E.2	2.72	1.3	2.93	2.32	2.03	3.67	2.49	2.73	1.18	0.238787	0.90895	13.04	1.72	2.21	5.66	2.59	2.87	2.73	0.48	-1.05889	0.720714	13.02	5.73	9.38	21.48	58.69	65.08	48.42	5.16	2.36737	0.0116364	21.66	32.06	26.86	22.97	34.26	27.01	28.08	1.05	0.0703893	0.578824
Solyc01g100010	F-box domain, Phloem protein 2-like protein (AHRD V3.3 *** A0A2U1MNC1_ARTAN)	4.36	3.31	5.05	4.24	3.65	6.81	6.39	5.62	1.33	0.411426	0.703322	7.59	1.34	0.74	3.22	1.43	1.62	1.52	0.47	-1.08927	0.739748	7.52	0.96	4.24	18.86	24.1	23.68	22.21	5.24	2.38957	0.0441483	1.78	1.28	1.53	4.81	1.99	2.72	3.17	2.07	1.04963	0.145938
Solyc04g077980	C2H2-type zinc finger protein	14.11	7.72	12	11.28	3.4	11.91	10.86	8.72	0.77	-0.37707	0.935154	43.34	9.11	9.71	20.72	57.48	61.63	59.55	2.87	1.52105	0.123276	44.77	10.98	27.88	207.63	119.03	127.81	151.49	5.43	2.44095	0.0101268	14.76	60.43	37.59	277.86	52.44	299.77	210.02	5.59	2.48285	0.107344
Solyc11g073055	Zinc finger protein ZAT.1	3.17	2.78	3.02	2.99	1	2.48	1.81	1.76	0.59	-0.761213	0.893997	14.11	1.12	2.17	5.8	6.78	6.33	6.55	1.13	0.176323	0.954357	6.35	2.63	4.49	29.96	15.79	27.34	24.36	5.43	2.44095	0.0224823	2.73	3.85	3.29	76.13	7.79	74.92	52.95	16.09	4.00809	0.00669203
Solyc06g068690	Amidase family protein (AHRD V3.3 *-* AT5G07360.3)	0.52	0.73	0.36	0.54	0.92	0.61	0.24	0.59	1.09	0.124328	0.951404	0.34	1.98	2.73	1.68	5.05	4.49	4.77	2.84	1.50589	0.488794	0.84	0.2	0.52	3.72	2.82	2.06	2.87	5.52	2.46467	0.0447091	0.88	0.76	0.82	0.05	1.73	0.18	0.65	0.79	-0.340075	0.983192
Solyc09g014280	HXXXD-type acyl-transferase family protein (AHRD V3.3 *** V5PZN5_9CARY)	14.08	9.79	10.79	11.55	23.55	33.46	32.91	29.97	2.59	1.37295	1.17962e-08	10.82	6.2	6.29	7.77	13.84	13.26	13.55	1.74	0.799087	0.17026	18.68	16.93	17.8	101.73	100.58	99.87	100.73	5.66	2.5008	1.04512e-12	9.33	12.53	10.93	20.75	20.86	22.15	21.25	1.94	0.956057	0.000715094
Solyc12g098900	Late embryogenesis abundant protein D-29 (AHRD V3.3 *-* A0A2G3B563_CAPCH)	13.06	1.6	0.25	4.97	1.62	5.1	6.63	4.45	0.9	-0.152003	0.997703	2.83	189.8	202.44	131.69	776.82	643.25	710.04	5.39	2.43029	0.623774	15.6	5.84	10.72	118.8	39.52	31.26	63.19	5.89	2.55827	0.0360707	2.96	2.82	2.89	3.87	1.62	3.38	2.96	1.02	0.0285692	0.791296
Solyc05g052570	Zinc finger transcription factor 39	6.58	5.64	10.55	7.59	5.1	3.38	2.89	3.79	0.5	-1	0.35838	28.16	3.46	4.03	11.88	25.63	22.93	24.28	2.04	1.02857	0.553187	6.95	7.18	7.06	32.7	48.59	45.22	42.17	5.97	2.57773	4.12399e-09	4.14	8.09	6.12	11.43	6.46	11.46	9.78	1.6	0.678072	0.158829
Solyc03g098780	Aspartic protease inhibitor.1	309.35	95.19	546.08	316.87	136.5	445.43	440.08	340.67	1.08	0.111031	0.96822	112.56	854.59	822.51	596.55	541.82	600.25	571.04	0.96	-0.0588937	0.952357	366.98	904.98	635.98	2096.5	4497.15	4792.35	3795.33	5.97	2.57773	0.0114848	112.9	146.25	129.57	689.84	456.95	652.51	599.77	4.63	2.21101	1.00815e-13
Solyc01g106910	hypothetical protein (AHRD V3.3 *** AT4G33800.2)	12.41	5.32	8.3	8.68	9.58	5.77	6.5	7.28	0.84	-0.251539	0.976867	14.63	6.98	8.92	10.18	4.21	6.26	5.23	0.51	-0.971431	0.247297	8.46	2.38	5.42	35.2	31.03	33.11	33.11	6.11	2.61117	0.000580964	18.24	23.03	20.63	17.27	12.82	15.77	15.29	0.74	-0.434403	0.912764
Solyc03g026050	Terminal flower.1	17.47	0.37	0.11	5.98	0.67	3.1	1.45	1.74	0.29	-1.78588	0.877657	0.6	41.55	50.37	30.84	129.52	106.01	117.77	3.82	1.93357	0.746629	7.36	5.72	6.54	68.65	25.31	26.77	40.24	6.15	2.62059	0.00963555	2.07	0.93	1.5	2.13	1.64	2.04	1.94	1.29	0.367371	0.679515
Solyc08g061970	putative spermine synthase,Pfam:PF01564	7.22	4.7	9.07	7	7.47	5.93	3.9	5.77	0.82	-0.286304	0.959168	7.59	5.49	5.05	6.04	5.11	4.85	4.98	0.82	-0.286304	0.783452	5.84	1.19	3.51	10.79	25.8	29.19	21.93	6.25	2.64386	0.0155456	3.44	1.29	2.37	1.52	1.75	1.03	1.43	0.6	-0.736966	0.778699
Solyc02g077420	Phospholipase A1-II.1	5.19	2.75	2.08	3.34	2.4	5	2.2	3.2	0.96	-0.0588937	0.977169	2.54	12.51	12.79	9.28	18.92	20.05	19.48	2.1	1.07039	0.65442	6.79	8.34	7.56	12.76	62.34	69.55	48.22	6.38	2.67356	0.0272785	4.26	3.44	3.85	6.45	3.11	5.18	4.91	1.28	0.356144	0.407555
Solyc12g010420	hypothetical protein (AHRD V3.3 --* AT5G11070.1)	24.32	16.43	7.53	16.09	26.82	31.01	23.4	27.08	1.68	0.748461	0.503365	16.79	6.04	4.09	8.97	14.16	10.85	12.5	1.39	0.475085	0.854211	22.66	2.42	12.54	101.44	59.98	78.44	79.95	6.38	2.67356	0.0363154	10.28	9.33	9.8	66.06	15.88	69.42	50.45	5.15	2.36457	0.0010068
Solyc02g084850	Abscisic acid and environmental stress-inducible protein TAS14 (AHRD V3.3 --* TAS14_SOLLC)	10.78	4.05	0.16	5	1.49	2.68	2.27	2.15	0.43	-1.21759	0.888748	1.66	115.21	124.25	80.37	601.15	507.61	554.38	6.9	2.7866	0.53195	52.12	108.56	80.34	699.98	407.77	436.18	514.64	6.41	2.68032	0.00264806	0.91	0.92	0.92	0.49	0.73	0.69	0.64	0.7	-0.514573	0.943566
Solyc01g088400	ECERIFERUM 1	2.98	4.1	5.94	4.34	2.68	0.71	1.36	1.58	0.36	-1.47393	0.208406	5.89	3.47	3.31	4.22	0.43	2.29	1.36	0.32	-1.64386	0.157868	3.32	1.87	2.59	3.83	24.9	21.12	16.62	6.42	2.68257	0.0367535	4.69	2.07	3.38	0.22	0.55	0.06	0.28	0.08	-3.64386	0.000445011
Solyc04g074430	Protein EXORDIUM-like 1 (AHRD V3.11 *** tr|A0A2G2WZY9|A0A2G2WZY9_CAPBA)	5.61	5.91	6.8	6.11	3.63	3.02	3.42	3.36	0.55	-0.862496	0.443935	30.45	2.87	2.35	11.89	9.4	10.26	9.83	0.83	-0.268817	0.980912	12.22	1.33	6.78	46.44	41.5	42.77	43.57	6.43	2.68482	0.0224823	11.72	24.99	18.36	21.6	3.38	22.09	15.69	0.85	-0.234465	0.969555
Solyc04g011870	Glutaredoxin (AHRD V3.3 *** A0A1L7MRR3_SOLPI)	22.66	17.64	9.56	16.62	26.72	29.34	26.87	27.64	1.66	0.731183	0.270688	7.3	20.74	22.33	16.79	16.38	22.97	19.67	1.17	0.226509	0.979882	18.51	1.68	10.1	70.17	63.89	67.15	67.07	6.64	2.73118	0.0271475	0.54	4.13	2.33	5.12	2.56	1.24	2.97	1.27	0.344828	0.802004
Solyc05g009790	AP2/B3 transcription factor family protein (AHRD V3.3 *** A0A2U1LJK2_ARTAN)	22.11	9.17	29.01	20.1	12.66	13.82	13.47	13.32	0.66	-0.599462	0.785327	42.89	3.65	4.8	17.11	7.6	9.01	8.3	0.49	-1.02915	0.746749	23.92	3.23	13.58	90.16	92.26	92.09	91.5	6.74	2.75275	0.00874354	69.09	108.2	88.65	146.05	80.36	108.4	111.6	1.26	0.333424	0.278658
Solyc11g008260	Cysteine proteinase 15A (AHRD V3.3 *** A0A1U8EZ26_CAPAN)	1.28	0.5	0.83	0.87	0.69	0.43	0.17	0.43	0.49	-1.02915	0.852547	1.12	4.5	4.19	3.27	9.78	9.43	9.61	2.94	1.55582	0.313964	1.01	1.22	1.11	8.28	8.06	6.15	7.5	6.76	2.75702	0.000524365	2.18	1.34	1.76	0.85	1.04	0.11	0.67	0.38	-1.39593	0.523001
Solyc06g008030	bHLH transcription factor 041	62.35	24.6	19.79	35.58	34.92	24.22	26.94	28.69	0.81	-0.304006	0.954865	5.2	6.26	6.86	6.11	11.68	12.66	12.17	1.99	0.992768	0.183792	27.45	3.82	15.63	117.95	104.02	103.46	108.48	6.94	2.79494	0.00744699	9.18	6.13	7.65	2.02	13.11	2.36	5.83	0.76	-0.395929	0.945401
Solyc04g074420	Protein EXORDIUM-like.1	13.37	14.51	12.62	13.5	7.81	7.92	9.63	8.45	0.63	-0.666576	0.739651	61.89	6.12	5.93	24.65	21.19	25.48	23.34	0.95	-0.0740006	0.993511	22.89	2.3	12.6	104.59	91.16	80.73	92.16	7.31	2.86987	0.0145669	21.09	48.44	34.77	46.86	6.7	48.69	34.08	0.98	-0.0291463	0.860341
Solyc06g053700	hypothetical protein (AHRD V3.3 *** AT1G04330.1)	11.32	15.42	2.39	9.71	16.87	19.17	22.13	19.39	2	1	0.464998	11.19	5.64	6.9	7.91	9.49	8.78	9.13	1.15	0.201634	0.937513	6.63	2.98	4.8	26.08	36.47	43.06	35.2	7.33	2.87381	3.58507e-05	19.49	11	15.24	15.26	19.5	20.17	18.31	1.2	0.263034	0.464305
Solyc04g074440	Protein EXORDIUM-like.1	6.23	2.16	7.27	5.22	1.45	1.44	1.69	1.53	0.29	-1.78588	0.109577	57.85	3.92	4.01	21.93	14.16	16.47	15.31	0.7	-0.514573	0.939815	12.36	4.37	8.37	28.62	85.6	82.79	65.67	7.85	2.97269	0.000612178	10.25	49.91	30.08	81.86	10.14	89.8	60.6	2.01	1.0072	0.621167
Solyc05g014100	Alpha/beta-Hydrolases superfamily protein (AHRD V3.3 *-* A0A1I9LMK9_ARATH)	1.59	1.92	2.68	2.06	1.7	0.96	1.13	1.26	0.61	-0.713119	0.813264	3.96	0.83	0.64	1.81	3.01	1.67	2.34	1.29	0.367371	0.892663	0.59	0.33	0.46	2.03	3.82	4.98	3.61	7.85	2.97269	0.014074	0.61	0.34	0.47	0	0.18	0	0.06	0.13	-2.94342	1
Solyc06g066020	auxin-regulated IAA36	0.54	0.25	0.6	0.46	0.27	0.08	0.49	0.28	0.61	-0.713119	1	0.61	0.92	1.28	0.94	1.3	0.43	0.86	0.91	-0.136062	0.967412	1	0.72	0.86	1.69	10.26	8.91	6.95	8.08	3.01436	0.0422374	0.91	0.42	0.67	0.45	1.01	0.76	0.74	1.1	0.137504	0.860652
Solyc04g079360	R2R3MYB transcription factor 77	0.29	0.22	0.5	0.34	0.24	0.23	0.26	0.24	0.71	-0.494109	1	2.84	0	0.26	1.03	0.43	0.43	0.43	0.42	-1.25154	0.868102	1.82	1.09	1.46	7.84	13.01	15.74	12.2	8.36	3.0635	0.000145524	4.3	6.58	5.44	7.59	1.94	9.75	6.43	1.18	0.238787	0.676712
Solyc08g076970	Acetylornithine deacetylase (AHRD V3.3 *** A0A2G2XLB1_CAPBA)	18.86	9.75	115.77	48.13	11.47	13.78	11.83	12.36	0.26	-1.94342	0.602168	31.9	86.57	97.21	71.89	40.06	48.44	44.25	0.62	-0.68966	0.574485	22.39	92.92	57.66	132.92	628.47	691.48	484.29	8.4	3.07039	0.0434415	50.03	25.01	37.52	50.12	47.3	37.01	44.81	1.19	0.250962	0.285009
Solyc07g064600	Endoribonuclease L-PSP family protein (AHRD V3.3 *-* A0A1I9LS34_ARATH)	50.44	39.46	181.72	90.54	45.7	41.65	40.41	42.59	0.47	-1.08927	0.75251	30.61	87.21	101.86	73.23	52.36	56.42	54.39	0.74	-0.434403	0.777039	120.6	173.73	147.16	451.16	1622.75	1741.19	1271.7	8.64	3.11103	0.000765354	35.8	13.57	24.68	47.31	23.55	30.21	33.69	1.37	0.454176	0.305417
Solyc10g049515	Unknown protein	3.55	0.26	0.35	1.39	4.95	6.34	8.8	6.7	4.82	2.26903	0.065858	4.11	3.19	1.7	3	4.42	2.7	3.56	1.19	0.250962	0.941306	1.42	0.48	0.95	8.72	8.9	7.44	8.35	8.79	3.13586	0.00156803	0.9	0.66	0.78	2.09	4.71	1.97	2.92	3.74	1.90304	0.0660595
Solyc02g069110	Cathepsin B-like cysteine proteinase (AHRD V3.11 *** tr|Q40413|Q40413_NICRU)	4.93	4.22	7.79	5.65	2.96	3.27	3.45	3.23	0.57	-0.810966	0.545567	4.46	5.12	6.61	5.4	4.13	5.41	4.77	0.88	-0.184425	0.884726	5.75	5.6	5.67	6.13	71.51	79.46	52.37	9.24	3.20789	0.0340586	2.39	1.76	2.08	3.05	0.59	1.53	1.72	0.83	-0.268817	0.969996
Solyc04g007000	AP2/B3 transcription factor family protein (AHRD V3.11 *** tr|A0A2U1MEM3|A0A2U1MEM3_ARTAN)	16.43	2.44	3.93	7.6	4.1	7.11	5.99	5.73	0.75	-0.415037	0.952509	3.76	1.66	1.25	2.22	4.43	4	4.21	1.9	0.925999	0.466586	14.67	3.24	8.96	62.1	94.63	99.17	85.3	9.52	3.25096	2.189e-05	28.66	18.34	23.5	8.88	26.99	7.53	14.47	0.62	-0.68966	0.700758
Solyc04g074400	Protein EXORDIUM (AHRD V3.3 *-* A0A2G3CNT1_CAPCH)	2.35	1.74	1.06	1.72	2.37	1.1	2.69	2.05	1.19	0.250962	0.906715	1.87	3.78	2.37	2.67	3.67	2.23	2.95	1.1	0.137504	0.991231	2.58	0.67	1.62	6.62	20.26	19.61	15.5	9.57	3.25852	0.00195027	8.46	8	8.23	1.7	1.95	2.74	2.13	0.26	-1.94342	0.0127487
Solyc04g011840	Glutaredoxin (AHRD V3.3 *** A0A1L7MRR3_SOLPI)	6.37	8.54	3.43	6.11	19	13.56	16.51	16.36	2.68	1.42223	0.0443422	5.64	10.03	8.74	8.14	12.82	14.13	13.48	1.66	0.731183	0.709662	7.17	0	3.58	32.64	40.24	34.59	35.82	10.01	3.32337	0.0322207	0	0.69	0.34	0	0	0.83	0.28	0.82	-0.286304	1
Solyc08g083050	Erythronate-4-phosphate dehydrogenase family protein (AHRD V3.3 -** AT1G19400.3)	3.15	2.69	1.45	2.43	1.76	4.81	3.29	3.29	1.35	0.432959	0.841937	15.05	1.28	1.51	5.95	9.21	12.58	10.89	1.83	0.871844	0.723946	3.92	0.85	2.38	38.88	17.23	20.56	25.56	10.74	3.42492	0.000695642	4.6	3.94	4.27	64	13.65	54.45	44.03	10.31	3.36597	2.90091e-08
Solyc01g105767	hydroxyproline-rich glycoprotein family protein (AHRD V3.3 *-* AT5G09530.1)	0.79	0.23	0.07	0.36	0.5	0.77	0.63	0.63	1.75	0.807355	0.848675	0.18	6.15	6.58	4.3	5.06	5.7	5.38	1.25	0.321928	0.982783	0.75	0.75	0.75	2.18	14.09	8.5	8.26	11.01	3.46074	0.0107457	0.15	0.1	0.12	0.1	0.1	0	0.07	0.58	-0.785875	1
Solyc01g007010	RING-type E3 ubiquitin transferase (AHRD V3.3 *** Q3HLY8_CAPAN)	0.24	0.13	0.45	0.27	0.27	0.13	0.22	0.21	0.78	-0.358454	1	0.98	0	0.07	0.35	0.24	0.56	0.4	1.14	0.189034	0.968263	0.61	0.08	0.34	4.38	4.05	2.93	3.79	11.15	3.47897	0.0042082	0.62	0.78	0.7	2.41	2.33	1.69	2.14	3.06	1.61353	0.0225263
Solyc05g052670	HXXXD-type acyl-transferase family protein (AHRD V3.3 *** V5PZN5_9CARY)	1.34	0.12	0.87	0.78	1.06	1.54	1.08	1.23	1.58	0.659925	0.809114	2.37	0.07	0.07	0.84	1.43	1.02	1.23	1.46	0.545968	0.896345	3.33	2.84	3.08	12.52	47.17	44.08	34.59	11.23	3.48929	2.76262e-05	2.18	2.07	2.12	0.24	3.92	0.64	1.6	0.75	-0.415037	0.954994
Solyc05g051730	Monothiol glutaredoxin-S6 (AHRD V3.3 *** A0A2G3CHF0_CAPCH)	1.4	3.55	0.24	1.73	2.35	3.29	1.6	2.41	1.39	0.475085	0.921133	1.31	7.29	8.33	5.64	5.64	4.55	5.09	0.9	-0.152003	0.946603	2.37	0	1.19	8.73	13.56	19.48	13.92	11.7	3.54844	0.0203692	0	0	0	0.36	0	1.23	0.53	53	5.72792	1
Solyc12g010030	Leucine aminopeptidase, chloroplastic (AHRD V3.3 *** AMPL_SOLTU)	32.14	15.41	79.7	42.42	8.19	18.97	16.66	14.61	0.34	-1.55639	0.576345	29.72	132.3	123.32	95.11	92.38	98.85	95.61	1.01	0.0143553	0.966914	83.94	166.69	125.31	113.76	2240.63	2079	1477.8	11.79	3.55949	0.0367249	8.31	6.04	7.18	8.21	14.3	11.5	11.34	1.58	0.659925	0.0550197
Solyc01g007030	RING-type E3 ubiquitin transferase (AHRD V3.3 *** Q3HLY8_CAPAN)	0.26	0	0.18	0.15	0	0.1	0.36	0.15	1	0	1	0.73	0	0.12	0.28	0.26	0	0.13	0.46	-1.12029	1	0.44	0	0.22	4.21	4.28	2.62	3.7	16.82	4.07211	0.014094	0.3	0.38	0.34	1.08	1.75	3.65	2.16	6.35	2.66676	0.0258609
Solyc12g008650	Inositol oxygenase (AHRD V3.3 *** A0A200QVH1_9MAGN)	2.88	0.54	1.63	1.68	0.95	1.57	1.92	1.48	0.88	-0.184425	0.996035	0.82	0.25	0.4	0.49	0.88	0.96	0.92	1.88	0.910733	0.741796	0.22	0.25	0.23	2.26	5.22	5.52	4.33	18.83	4.23496	0.000612178	1.74	2.97	2.35	4.42	4.97	4.69	4.69	2	1	0.0420237
Solyc01g105770	IgA FC receptor (AHRD V3.3 *-* A0A1J3K238_NOCCA)	0.44	0.11	0.05	0.2	0.49	0.46	0.47	0.47	2.35	1.23266	0.707135	0.2	5.3	4.66	3.39	4.69	3.85	4.27	1.26	0.333424	0.978662	0.49	0.21	0.35	1.01	10.93	7.95	6.63	18.94	4.24336	0.00618092	0.17	0.28	0.23	0	0.23	0.17	0.13	0.57	-0.810966	1
Solyc12g009240	Ethylene-responsive transcription factor (AHRD V3.3 *-* A0A2G3BP26_CAPCH)	0.15	0.11	0.71	0.32	0.12	0.11	0.27	0.17	0.53	-0.915936	1	0.96	0.14	0.13	0.41	2.8	2.48	2.64	6.44	2.68706	0.11545	1.98	0.14	1.06	32.67	19.05	18.1	23.27	21.95	4.45615	1.41654e-05	0.67	1.71	1.19	17.09	4.39	16.74	12.74	10.71	3.42089	7.32993e-06
Solyc02g067750	Carbonic anhydrase (AHRD V3.3 *** A0A2G3D3J4_CAPCH)	0	0.21	0.06	0.09	0.07	0	0	0.02	0.22	-2.18442	1	0.84	4.38	4	3.07	3.95	6.14	5.04	1.64	0.713696	0.851593	0.15	0.25	0.2	0.74	8.68	9.23	6.22	31.1	4.95884	0.00618092	0	0	0	0	0.28	0.1	0.13	13	3.70044	1
Solyc09g066360	Ethylene Response Factor C.3	0	0	0	0.01	0	0.15	0.52	0.22	22	4.45943	1	0	0	0	0	0.19	0	0.1	10	3.32193	1	0.32	0	0.16	1.73	6.83	7.02	5.19	32.44	5.0197	0.0245015	0.43	0	0.21	0.39	0.39	0.22	0.33	1.57	0.650765	1
Solyc08g074630	Polyphenol oxidase (AHRD V3.3 *** O49912_TOBAC)	1.86	2.27	10.43	4.85	1.77	3.44	3.06	2.76	0.57	-0.810966	0.806582	9.24	14.59	13.66	12.5	20.34	20.73	20.54	1.64	0.713696	0.555247	4.86	5.11	4.99	4.86	402.04	396.23	267.71	53.65	5.74551	0.0391567	7.64	2.71	5.17	3.46	1.47	3.98	2.97	0.57	-0.810966	0.743159
Solyc06g150133	Cysteine proteinase inhibitor (AHRD V3.3 *-* A0A2G2ZD82_CAPAN)	0	0.09	0.98	0.36	0.07	0.03	0.04	0.05	0.14	-2.8365	0.526807	1.5	0.63	0.64	0.92	2.17	3.2	2.69	2.92	1.54597	0.0569634	0.2	0.33	0.27	0.11	60.73	55.83	38.89	144.04	7.17033	0.0366129	0.03	0.04	0.04	0.04	0	0	0.01	0.25	-2	1
Solyc08g076980	Acetylornithine deacetylase (AHRD V3.3 *** A0A2G3DCH5_CAPCH)	0	0.18	1.48	0.55	0	0	0	0.01	0.02	-5.64386	1	0.37	0.45	0	0.27	0.16	0.32	0.24	0.89	-0.168123	1	0.07	0	0.04	0.22	22.11	20.04	14.12	353	8.46352	0.0262848	0.12	0	0.06	0	0	0	0	0.17	-2.55639	1
Solyc09g007020	Pathogenesis-related protein.1	74.76	0	0	24.92	0	0.18	126.53	42.24	1.7	0.765535	1	0	4.07	0	1.36	154.46	0.23	77.34	56.87	5.8296	0.591072	30.94	0	15.47	0	0	0	0	0.01	-6.64386	0.346358	0	163.12	81.56	0	0	0	0	0.01	-6.64386	3.43418e-06
Solyc01g010910	MYB transcription factor (AHRD V3.3 *-* A0A0U3IU11_MESCR)	0.44	0.34	0.6	0.46	0.73	0	0	0.24	0.52	-0.943416	1	1.33	1.03	0.8	1.05	0.11	0	0.06	0.06	-4.05889	0.140498	0.28	0.93	0.6	0	3.95	2.19	2.05	3.42	1.774	0.76919	3.67	2.22	2.95	0	0.11	0	0.04	0.01	-6.64386	0.00188269
Solyc09g072700	Peroxidase (AHRD V3.3 *** K4CUU6_SOLLC)	0.83	0.39	0.87	0.7	0.07	0	0.08	0.05	0.07	-3.8365	0.20474	0.16	0	0.23	0.13	0	0.08	0.04	0.31	-1.68966	1	0.49	0.16	0.33	0	0.78	0.32	0.37	1.12	0.163499	0.984419	4.92	4.13	4.53	0.34	0.09	0	0.14	0.03	-5.05889	2.12979e-05
Solyc06g072310	Homeobox-leucine zipper protein ROC8 (AHRD V3.3 *** A0A2G2V7B9_CAPBA)	0.29	0.53	0.67	0.5	0.12	0.11	0.18	0.14	0.28	-1.8365	0.483614	1.5	0.46	0.27	0.74	0.1	0.15	0.12	0.16	-2.64386	0.209442	0.37	0.32	0.34	0.18	1.02	1.07	0.76	2.24	1.1635	0.781937	1.15	0.99	1.07	0.05	0.05	0	0.03	0.03	-5.05889	0.00888827
Solyc09g090630	Histone-lysine N-methyltransferase SUVR4 (AHRD V3.3 *** A0A2G2ZUA4_CAPAN)	0.53	0.96	0.37	0.62	0.44	0.31	0.4	0.38	0.61	-0.713119	0.87938	0.87	0.46	0.36	0.56	0.35	0.26	0.3	0.54	-0.888969	0.71561	0.37	0.29	0.33	0.08	0.67	0.51	0.42	1.27	0.344828	0.998561	1.11	0.81	0.96	0	0.09	0	0.03	0.03	-5.05889	0.011509
Solyc09g010510	NAD(P)-binding Rossmann-fold superfamily protein (AHRD V3.3 *** A0A2U1QM80_ARTAN)	0.99	0.84	2.31	1.38	1.66	0.49	0.74	0.96	0.7	-0.514573	0.932162	3.38	1.45	1.4	2.08	0.91	0.9	0.91	0.44	-1.18442	0.41715	0.99	1.28	1.14	0.75	3.17	4.57	2.83	2.48	1.31034	0.670287	5.45	3.94	4.7	0.28	0.28	0	0.19	0.04	-4.64386	3.01381e-05
Solyc01g066910	Bifunctional inhibitor/plant lipid transfer protein/seed storage helical domain containing protein (AHRD V3.3 *** A0A2P5CY45_TREOI)	0	0.72	0.26	0.33	0.31	0	0	0.1	0.3	-1.73697	1	0.86	5.22	7.74	4.61	0	0.74	0.37	0.08	-3.64386	0.0759207	0.16	1.05	0.6	0	0.22	1.06	0.43	0.72	-0.473931	1	59.22	20.05	39.63	0.76	3.24	0.21	1.4	0.04	-4.64386	0.00521154
Solyc08g075240	Long-chain-alcohol oxidase (AHRD V3.3 *** A0A2G3C0E1_CAPCH)	0.39	1.37	2.11	1.29	1.01	0	0.04	0.35	0.27	-1.88897	0.871851	1.65	0.61	1.1	1.12	0.13	0.56	0.35	0.31	-1.68966	0.261349	0.4	0.45	0.43	0.08	1.46	1.44	0.99	2.3	1.20163	0.795421	4.1	2.17	3.13	0	0.31	0.15	0.15	0.05	-4.32193	1.49753e-05
Solyc12g042760	Leucine-rich repeat receptor-like protein kinase family protein (AHRD V3.3 *-* A0A2U1PY75_ARTAN)	0.3	0.89	2.63	1.27	1.47	0.06	0	0.51	0.4	-1.32193	0.92575	1.42	1.15	1.25	1.27	0.38	0.45	0.42	0.33	-1.59946	0.232568	0.26	1.01	0.64	0.07	1.34	1.82	1.08	1.69	0.757023	0.948391	3.61	2.22	2.92	0	0.08	0.35	0.14	0.05	-4.32193	0.00126462
Solyc03g070440	COBRA-like protein (AHRD V3.3 *** K4BHH3_SOLLC)	0.29	0.39	1.14	0.61	0.78	0.17	0.52	0.49	0.8	-0.321928	0.977169	0.8	0.95	1.11	0.95	1.15	1.43	1.29	1.36	0.443607	0.889415	0.3	0.74	0.52	0.92	1.67	1.57	1.39	2.67	1.41684	0.603169	2.52	0.9	1.71	0.22	0.07	0	0.1	0.06	-4.05889	0.0174434
Solyc02g083640	Protein POLLENLESS 3-LIKE 2 (AHRD V3.11 *** tr|A0A2G3D7L3|A0A2G3D7L3_CAPCH)	1.07	2.91	5.52	3.17	1.22	0.72	0.63	0.86	0.27	-1.88897	0.0977329	4.58	0.58	1.05	2.07	0.5	0.53	0.52	0.25	-2	0.222665	5.31	1.55	3.43	2.32	4.2	2.89	3.14	0.92	-0.120294	0.856492	2.66	0.56	1.61	0.12	0.2	0	0.11	0.07	-3.8365	0.00604498
Solyc10g078330	B-type cyclin	1.83	3.12	7.51	4.15	2.31	1.04	2.13	1.83	0.44	-1.18442	0.557104	5.7	0.55	0.91	2.39	0.34	0.67	0.51	0.21	-2.25154	0.315436	6.05	4.03	5.04	2.84	5.47	5.67	4.66	0.92	-0.120294	0.777072	3.96	1.22	2.59	0.09	0.26	0.19	0.18	0.07	-3.8365	0.00715573
Solyc05g047580	Terpene cyclase/mutase family member (AHRD V3.11 *** tr|A0A2U1KW20|A0A2U1KW20_ARTAN)	0.09	0.04	0.16	0.1	0	0.04	0	0.01	0.1	-3.32193	1	0.21	0.34	0.25	0.27	0	0	0	0.04	-4.64386	0.104187	0.15	0.21	0.18	0.04	0.11	0.13	0.09	0.5	-1	1	1.45	0.96	1.21	0.05	0.23	0	0.09	0.07	-3.8365	0.0153507
Solyc08g074620	Polyphenol oxidase (AHRD V3.3 *** J7ES67_NICBE)	0.98	1.83	4.92	2.58	1.1	0.17	0.1	0.46	0.18	-2.47393	0.161031	1.18	3.36	3.8	2.78	0.38	0.82	0.6	0.22	-2.18442	0.0565661	0.46	0.31	0.39	0.1	1.73	1.26	1.03	2.64	1.40054	0.737126	23.31	21.52	22.41	1.86	1.47	2.23	1.85	0.08	-3.64386	3.34468e-19
Solyc05g005170	Pectin lyase-like superfamily protein (AHRD V3.11 *** tr|O22699|O22699_ARATH)	11.25	12.94	14.01	12.73	7.44	3.05	3.46	4.65	0.37	-1.4344	0.0294598	10.38	55.49	52.25	39.37	16.49	16.87	16.68	0.42	-1.25154	0.354977	21.5	10.55	16.02	4.17	22.53	25.62	17.44	1.09	0.124328	0.953288	41.38	23.35	32.37	1.52	5.03	1.71	2.75	0.08	-3.64386	1.47168e-09
Solyc06g051320	HXXXD-type acyl-transferase family protein (AHRD V3.3 *** A0A2U1NYH9_ARTAN)	0.78	1.38	1.52	1.23	0.59	0.11	0.06	0.25	0.2	-2.32193	0.262777	1.85	2.47	1.62	1.98	0.64	0.63	0.64	0.32	-1.64386	0.111495	0.42	1.47	0.94	0.2	1.33	1.08	0.87	0.93	-0.104697	0.880109	5.25	2.75	4	0.15	0.58	0.25	0.33	0.08	-3.64386	0.000261638
Solyc02g068600	Ankyrin repeat-containing protein (AHRD V3.3 *** A0A2U1NQG8_ARTAN)	0.65	0.4	0.7	0.58	0.43	0.06	0	0.16	0.28	-1.8365	0.690427	0.68	0.89	0.93	0.83	0.44	0.22	0.33	0.4	-1.32193	0.500728	0.31	0.48	0.4	0	0.6	0.9	0.5	1.25	0.321928	0.994967	3.89	1.2	2.54	0.08	0.53	0	0.2	0.08	-3.64386	0.0177678
Solyc12g087820	MADS box transcription factor AGAMOUS (AHRD V3.3 *-* A0A1Q1NK16_PAELC)	6.14	6.1	12.74	8.33	2.57	0.53	0	1.03	0.12	-3.05889	0.0612056	9.26	9.66	9.97	9.63	5.14	3.06	4.1	0.43	-1.21759	0.261921	16.09	6.78	11.44	11.94	10.78	8.49	10.4	0.91	-0.136062	0.85336	8.09	9.27	8.68	0.35	1.76	0	0.7	0.08	-3.64386	0.0183113
Solyc01g109750	syntaxin-112-like (AHRD V3.3 *** A0A2I4HRN6_9ROSI)	1.87	1.7	3.46	2.34	0.96	0.16	0.67	0.6	0.26	-1.94342	0.218749	4	0.59	1.71	2.1	0.63	0.31	0.47	0.22	-2.18442	0.262787	6.76	1.28	4.02	2.59	3.05	2.29	2.64	0.66	-0.599462	0.693875	2.87	1.42	2.15	0.21	0.22	0.12	0.18	0.08	-3.64386	0.0273445
Solyc02g079600	Receptor-like protein kinase (AHRD V3.3 *** A0A2K3N612_TRIPR)	0.26	0.04	0.81	0.37	0.39	0.16	0.14	0.23	0.62	-0.68966	0.936222	0.24	0.1	0.09	0.14	0.05	0	0.03	0.21	-2.25154	1	0.04	0.05	0.04	0.09	0	0	0.03	0.75	-0.415037	1	1.17	0.65	0.91	0.05	0.05	0.12	0.07	0.08	-3.64386	0.0409116
Solyc03g007050	LRR receptor-like kinase family protein (AHRD V3.3 *** A0A072VP04_MEDTR)	0.93	1.35	2.89	1.72	1.35	0.8	0.68	0.94	0.55	-0.862496	0.70448	3.41	1.97	2.2	2.53	0.87	1.28	1.07	0.42	-1.25154	0.0518388	1.71	2.1	1.91	1.3	4.41	4.9	3.54	1.85	0.887525	0.770428	3.84	3.31	3.58	0.27	0.43	0.23	0.31	0.09	-3.47393	1.92222e-08
Solyc04g008230	Pectin lyase-like superfamily protein (AHRD V3.3 *** A0A2U1PE89_ARTAN)	0	0.1	0.04	0.05	0.1	0	0	0.03	0.6	-0.736966	1	0.29	2.71	2.45	1.82	0.63	0.75	0.69	0.38	-1.39593	0.50758	0.37	3.19	1.78	0	0.51	0.54	0.35	0.2	-2.32193	0.293235	6.6	3.22	4.91	0.13	1.1	0.07	0.43	0.09	-3.47393	0.00225033
Solyc01g104200	Fatty acyl-CoA reductase (AHRD V3.3 *** A0A2G2XX62_CAPAN)	2.39	2.02	2.73	2.38	1.95	1.26	0.96	1.39	0.58	-0.785875	0.717809	2.44	0.4	0.71	1.18	0.35	0.21	0.28	0.24	-2.05889	0.341747	2.79	2.26	2.52	1.88	4.78	3.7	3.45	1.37	0.454176	0.94477	4.95	1.16	3.06	0.29	0.51	0.08	0.29	0.09	-3.47393	0.00955081
Solyc05g010080	lysine-rich arabinogalactan protein 19 (AHRD V3.3 *-* XP_004238980.1)	1.47	1.75	4.34	2.52	2.71	0.84	0.18	1.24	0.49	-1.02915	0.830212	2.76	3.24	3.41	3.14	3.25	2.54	2.9	0.92	-0.120294	0.939815	2.73	3.44	3.08	4.16	8.85	6.57	6.53	2.12	1.08406	0.549689	5.03	2.1	3.57	0.71	0.1	0.11	0.31	0.09	-3.47393	0.0108399
Solyc02g031920	pathogen-related protein-like (AHRD V3.3 *-* A0A2I4FK57_9ROSI)	15.8	32.33	17.19	21.77	21.45	5.18	6.19	10.94	0.5	-1	0.654852	34.83	15.35	14.86	21.68	7.42	10.36	8.89	0.41	-1.2863	0.0671318	6.34	7.13	6.73	2.64	13.23	10.67	8.85	1.32	0.400538	0.987571	3.69	4.39	4.04	0.16	0.78	0.18	0.37	0.09	-3.47393	0.0132664
Solyc04g009640	LRR receptor-like serine/threonine-protein kinase EFR (AHRD V3.11 *** tr|A0A1U8GRT5|A0A1U8GRT5_CAPAN)	0.13	0.03	0.12	0.09	0.04	0.1	0.16	0.1	1.11	0.15056	1	0.58	0.21	0.08	0.29	0.58	0.31	0.44	1.52	0.604071	0.867134	0.48	0.63	0.55	0.33	0.05	0.08	0.15	0.27	-1.88897	0.387755	1.59	0.86	1.23	0.18	0.14	0	0.11	0.09	-3.47393	0.0146215
Solyc01g079100	S-acyltransferase (AHRD V3.3 *** A0A2G2XQX7_CAPBA)	0.74	1.3	3.06	1.7	1.01	0.58	0.61	0.73	0.43	-1.21759	0.621991	2.64	0.82	0.92	1.46	0.34	0.33	0.34	0.23	-2.12029	0.146061	3	0.89	1.95	1.3	1.49	1.93	1.57	0.81	-0.304006	0.793622	2.21	0.91	1.56	0.21	0.14	0.08	0.14	0.09	-3.47393	0.0239069
Solyc03g114380	Kinesin-like protein (AHRD V3.3 *** A0A2G3CYT4_CAPCH)	0.53	1.24	2.65	1.47	0.61	0.13	0.41	0.38	0.26	-1.94342	0.246051	2.94	0.35	0.45	1.25	0.29	0.41	0.35	0.28	-1.8365	0.424616	2.3	0.69	1.49	0.64	1.91	1.44	1.33	0.89	-0.168123	0.862043	1.56	0.4	0.98	0.04	0.08	0.14	0.09	0.09	-3.47393	0.0352153
Solyc05g013220	3-ketoacyl-CoA synthase (AHRD V3.3 *** A0A2G2VLA8_CAPBA)	6.67	9.7	10.78	9.05	10.26	7.18	6.64	8.03	0.89	-0.168123	0.985729	8.83	4.92	6.21	6.65	5.71	4.56	5.13	0.77	-0.37707	0.703803	7.55	1.89	4.72	6.48	18.25	15.47	13.4	2.84	1.50589	0.32577	13.8	10.98	12.39	1.81	1.27	0.68	1.25	0.1	-3.32193	6.15844e-10
Solyc08g078460	Oxidoreductase family protein (AHRD V3.3 *** A0A2U1N6F1_ARTAN)	1.2	0.58	1.04	0.94	1.64	0.35	1.65	1.21	1.29	0.367371	0.89596	0.14	0.28	0.21	0.21	0.38	1.2	0.79	3.76	1.91073	0.479137	0.38	0.21	0.29	0.76	0.26	0.14	0.39	1.34	0.422233	0.968373	3.91	12.33	8.12	1.09	0.62	0.7	0.8	0.1	-3.32193	9.61944e-05
Solyc08g083210	endo-1,4-beta-glucanase (cel5)	1.14	0.89	1.97	1.33	0.96	0.25	0.17	0.46	0.35	-1.51457	0.55035	1.36	2.15	1.5	1.67	0.32	0.51	0.42	0.25	-2	0.0641026	0.53	0.54	0.54	0.12	2.97	2.24	1.78	3.3	1.72247	0.643306	7.9	2.28	5.09	0.2	0.98	0.3	0.49	0.1	-3.32193	0.00132584
Solyc12g096530	Peroxidase (AHRD V3.3 *** K4DHC6_SOLLC)	0.63	0.73	1.67	1.01	1.49	0.08	0.29	0.62	0.61	-0.713119	0.931051	1.87	0.79	1.05	1.24	0.11	1.25	0.68	0.55	-0.862496	0.810199	0.44	0.4	0.42	0.29	1.23	2.41	1.31	3.12	1.64155	0.660483	4.49	2.95	3.72	0.54	0.11	0.49	0.38	0.1	-3.32193	0.00620739
Solyc10g085610	Calmodulin-binding family protein, putative, expressed (AHRD V3.3 *** Q2QXN6_ORYSJ)	1.34	2.21	1.51	1.69	0.77	1.57	1.15	1.16	0.69	-0.535332	0.893081	1.88	6.24	5.66	4.59	9.76	11.27	10.52	2.29	1.19535	0.479808	2.47	3.64	3.06	5.63	12.84	10.58	9.68	3.16	1.65992	0.163619	5.38	2.6	3.99	0.09	0.95	0.1	0.38	0.1	-3.32193	0.0080262
Solyc08g078520	electron transporter%2C putative (Protein of unknown function%2C DUF547) (AHRD V3.3 *** AT5G47380.4)	0.34	0.71	1.47	0.84	0.4	0.3	0.26	0.32	0.38	-1.39593	0.59925	1.49	0.5	1.19	1.06	0.29	0.14	0.21	0.2	-2.32193	0.0960242	0.81	0.37	0.59	0.44	1.75	2.17	1.45	2.46	1.29866	0.630699	1.59	1.45	1.52	0.05	0.4	0	0.15	0.1	-3.32193	0.0237319
Solyc03g118770	WUSCHEL-related homeobox 6 (AHRD V3.3 *** A0A2G3A315_CAPAN)	2.22	2.75	2.9	2.62	1.31	0.39	0.38	0.69	0.26	-1.94342	0.120353	5.16	0.85	1.73	2.58	0.17	0.74	0.46	0.18	-2.47393	0.133023	2.36	0.78	1.57	1.44	2.99	3.15	2.53	1.61	0.687061	0.844062	2.39	1.6	2	0.34	0.26	0	0.2	0.1	-3.32193	0.0270651
Solyc09g061700	Protein SULFUR DEFICIENCY-INDUCED.1	4.77	2.97	3.44	3.73	2.56	2.61	2.27	2.48	0.66	-0.599462	0.814943	9.03	7.49	6.28	7.6	6.72	6.38	6.55	0.86	-0.217591	0.841675	2.82	0.99	1.9	1.14	2.24	2.83	2.07	1.09	0.124328	0.962743	1.39	4.08	2.73	0	0.49	0.33	0.27	0.1	-3.32193	0.0330391
Solyc10g074920	Mannan endo-1,4-beta-mannosidase (AHRD V3.3 *** A0A2K3PQN7_TRIPR)	0.86	1.19	3.49	1.85	1.45	0.67	0.79	0.97	0.52	-0.943416	0.774829	3.79	2.63	1.88	2.77	1.54	1.79	1.67	0.6	-0.736966	0.508438	2.13	3.52	2.83	1.77	2.33	1.91	2	0.71	-0.494109	0.532362	4.73	2.77	3.75	0.62	0.48	0.15	0.42	0.11	-3.18442	0.000801861
Solyc02g089130	COBRA-like protein (AHRD V3.3 *** K4BC67_SOLLC)	0.6	0.78	1.86	1.08	0.73	0.58	0.43	0.58	0.54	-0.888969	0.806414	1.57	2.22	1.96	1.92	2.7	2.41	2.56	1.33	0.411426	0.867347	2.2	1.46	1.83	2.66	3.53	3.34	3.18	1.74	0.799087	0.670287	4.26	1.17	2.71	0.14	0.42	0.31	0.29	0.11	-3.18442	0.00991982
Solyc12g007160	ABI family (AHRD V3.3 *** A0A2U1KK95_ARTAN)	2.76	3.12	3.21	3.03	1.37	0.39	0.11	0.62	0.2	-2.32193	0.13801	4.11	1.54	1.15	2.27	0	0.5	0.25	0.11	-3.18442	0.101106	1.48	2.37	1.93	0.46	2.35	1.32	1.38	0.72	-0.473931	0.741652	5.66	3.78	4.72	0.26	1.17	0.15	0.53	0.11	-3.18442	0.0102321
Solyc07g061750	Ankyrin repeat (AHRD V3.3 *** A0A200Q4D4_9MAGN)	0.18	0.09	0.29	0.19	0	0	0	0.01	0.05	-4.32193	1	0.22	1.29	1.08	0.86	0	0.06	0.03	0.03	-5.05889	0.0863602	0	0.56	0.28	0	1.81	1.82	1.21	4.32	2.11103	0.77742	2.04	1.15	1.59	0.12	0.18	0.21	0.17	0.11	-3.18442	0.0144667
Solyc12g049030	Fatty acid desaturase (AHRD V3.3 *** A0A200QRI1_9MAGN)	0.09	0.07	0.13	0.1	0	0.3	0.17	0.16	1.6	0.678072	1	0	0.09	0.09	0.06	0.1	0	0.05	0.83	-0.268817	1	1.28	0.81	1.04	0.17	0	0	0.06	0.06	-4.05889	0.113838	1.31	2.58	1.95	0.2	0.2	0.22	0.21	0.11	-3.18442	0.037392
Solyc05g046030	Peroxidase (AHRD V3.11 *** tr|K4C0T6|K4C0T6_SOLLC)	0.44	0.47	0.9	0.6	0.22	0.14	0	0.12	0.2	-2.32193	0.547508	0.98	0.08	0.32	0.46	0	0.09	0.04	0.09	-3.47393	1	0.29	0.5	0.4	0.16	0.51	0.83	0.5	1.25	0.321928	0.999436	2.2	1.27	1.74	0.18	0.18	0.2	0.19	0.11	-3.18442	0.0396682
Solyc01g106540	neurofilament heavy protein Chr4:9567046-9569913 REVERSE LENGTH=661 201606 (AHRD V3.11 *-* AT4G17000.3)	0.28	0.66	1.21	0.72	0.48	0.18	0.2	0.29	0.4	-1.32193	0.515969	1.66	0.19	0.18	0.68	0.05	0.12	0.08	0.12	-3.05889	0.10893	1.14	0.38	0.76	0.8	1.56	1.39	1.25	1.64	0.713696	0.774344	0.69	0.21	0.45	0.03	0.1	0.02	0.05	0.11	-3.18442	0.0424526
Solyc11g071730	Phragmoplast orienting kinesin.1	0.94	1.83	2.87	1.88	1.07	0.65	0.73	0.82	0.44	-1.18442	0.345035	3.73	0.86	0.61	1.73	0.39	0.39	0.39	0.23	-2.12029	0.115272	3.77	0.63	2.2	1.91	2.36	2.49	2.25	1.02	0.0285692	0.956994	1.16	0.3	0.73	0.03	0.09	0.13	0.08	0.11	-3.18442	0.044161
Solyc02g089250	Pollen Ole e.1	18.19	22.36	24.36	21.64	17.85	2.96	2.78	7.86	0.36	-1.47393	0.722661	39.48	40.68	35.85	38.67	18.41	15.67	17.04	0.44	-1.18442	0.00155734	8.37	30.86	19.61	4.92	25.6	27.4	19.31	0.98	-0.0291463	0.870906	79.38	37.33	58.35	5.7	11.81	3.84	7.12	0.12	-3.05889	1.25891e-07
Solyc09g098010	Geraniol 8-hydroxylase (AHRD V3.3 *** A0A1U8G9M4_CAPAN)	1.66	2.68	3.4	2.58	3.31	0.85	1.34	1.83	0.71	-0.494109	0.916888	6.45	1.69	1.28	3.14	1.03	1.27	1.15	0.37	-1.4344	0.370592	1.4	1.03	1.21	0.71	3.14	1.83	1.89	1.56	0.641546	0.900219	1.76	2.54	2.15	0.26	0.46	0.07	0.26	0.12	-3.05889	0.0122799
Solyc11g007330	RAB6-interacting golgin (DUF662) (AHRD V3.3 *** Q9LFA1_ARATH)	2.7	1.05	2.4	2.05	2.1	1.36	0.35	1.27	0.62	-0.68966	0.918011	3.8	4.19	5.82	4.6	3.88	3.85	3.87	0.84	-0.251539	0.886788	5.04	5.3	5.17	5.69	7.46	6.84	6.66	1.29	0.367371	0.972824	8.57	5.44	7.01	1	0.2	1.35	0.85	0.12	-3.05889	0.0127316
Solyc11g005710	WD40 repeat (AHRD V3.3 *** A0A200QPD0_9MAGN)	0.48	0.84	0.72	0.68	0.64	0.53	0.55	0.57	0.84	-0.251539	0.97391	1.09	0.19	0.51	0.6	0.12	0.28	0.2	0.33	-1.59946	0.507036	0.57	0.19	0.38	0.33	1.59	1.5	1.14	3	1.58496	0.533512	1.16	1.09	1.12	0.08	0.25	0.09	0.14	0.12	-3.05889	0.0179539
Solyc01g106750	Serine/threonine-protein kinase TOR (AHRD V3.3 *-* A0A2G2V7H7_CAPBA)	0.72	1.11	2.54	1.46	0.75	0.45	0.41	0.54	0.37	-1.4344	0.415435	2.77	0.76	0.74	1.42	0.18	0.45	0.32	0.23	-2.12029	0.132252	2.15	1.95	2.05	0.74	1.84	2.27	1.62	0.79	-0.340075	0.673146	1.68	0.83	1.25	0.32	0.09	0.05	0.15	0.12	-3.05889	0.0392642
Solyc03g044710	Patatin (AHRD V3.3 *** A0A2G2XHJ4_CAPBA)	1.03	1.3	0.44	0.92	0.33	0.12	0	0.15	0.16	-2.64386	0.307262	0.89	1.2	1.74	1.28	0.4	0.16	0.28	0.22	-2.18442	0.166448	0.47	0.38	0.42	0.51	1.95	1.44	1.3	3.1	1.63227	0.545919	3.88	1.16	2.52	0	0.41	0.46	0.29	0.12	-3.05889	0.0459774
Solyc12g013700	stem-specific protein TSJT1-like (AHRD V3.3 *** A0A2I4H4H1_9ROSI)	5.36	3.26	5.97	4.86	4.38	2.45	3.35	3.39	0.7	-0.514573	0.877038	2.94	4.57	3.82	3.78	2.5	3.91	3.21	0.85	-0.234465	0.888131	6.17	0.87	3.52	6.51	6.59	6.39	6.5	1.85	0.887525	0.744921	22.61	21.21	21.91	2.16	4.73	1.68	2.86	0.13	-2.94342	6.15511e-07
Solyc05g049980	Pectin lyase-like superfamily protein (AHRD V3.3 *** A0A1I9LS88_ARATH)	7.85	8.78	8.9	8.51	4.81	3.96	4.19	4.32	0.51	-0.971431	0.0605991	10.12	10.77	11.53	10.81	10.38	9.15	9.77	0.9	-0.152003	0.870894	7.89	10.35	9.12	5.79	8.56	6.7	7.02	0.77	-0.37707	0.440491	36.72	12.02	24.37	2.55	4.49	2.11	3.05	0.13	-2.94342	3.00384e-06
Solyc01g088430	Fatty acid hydroxylase superfamily (AHRD V3.3 *** A0A2U1L8N4_ARTAN)	10.79	14.48	18.83	14.7	8.66	3.42	3.78	5.29	0.36	-1.47393	0.0508176	28.49	14.71	11.18	18.13	6.45	7.38	6.92	0.38	-1.39593	0.0137504	9.64	4.93	7.29	7.07	15.8	15.19	12.69	1.74	0.799087	0.666508	9.75	7.64	8.7	0.34	2.26	0.92	1.17	0.13	-2.94342	0.000261638
Solyc01g111210	Amidase (AHRD V3.11 *-* tr|A0A200RAW3|A0A200RAW3_9MAGN)	1.36	1.54	2.37	1.76	1.36	0.41	0.52	0.76	0.43	-1.21759	0.523076	2.88	2.77	3.05	2.9	5.03	4.24	4.63	1.6	0.678072	0.466019	1.52	2.66	2.09	1.86	3.24	3.32	2.81	1.34	0.422233	0.972824	6.27	3.24	4.75	0.27	1.13	0.41	0.6	0.13	-2.94342	0.000328111
Solyc12g044290	Malonate--CoA ligase (AHRD V3.3 *-* A0A2G3A3J5_CAPAN)	1.68	2.62	4.79	3.03	2.07	1.7	1.36	1.71	0.56	-0.836501	0.747383	5.19	2.71	1.72	3.21	2.88	3.55	3.21	1	0	0.997613	2.08	2.71	2.4	1.73	6.37	5.11	4.4	1.83	0.871844	0.800337	6.35	5.09	5.72	0.61	1.43	0.23	0.76	0.13	-2.94342	0.00228302
Solyc09g061890	Pectate lyase (AHRD V3.3 *** A0A2G2VZE8_CAPBA)	0.54	1.1	2.06	1.23	1.04	0.38	0.25	0.56	0.46	-1.12029	0.720696	1.47	2	2.13	1.87	0.71	0.81	0.76	0.41	-1.2863	0.196459	0.91	2.41	1.66	0.35	1.65	1.61	1.2	0.72	-0.473931	0.717423	3.48	1.47	2.48	0.28	0.56	0.13	0.32	0.13	-2.94342	0.00807571
Solyc03g007130	65-kDa microtubule-associated protein 3 (AHRD V3.3 *** A0A2G2ZYR6_CAPAN),Pfam:PF03999	1.25	3.45	6	3.57	1.16	1.11	0.91	1.06	0.3	-1.73697	0.10126	6.54	0.9	1.3	2.91	0.61	0.6	0.6	0.21	-2.25154	0.120945	7.59	2.16	4.88	3.89	6.01	4.99	4.96	1.02	0.0285692	0.926059	3.66	0.92	2.29	0.18	0.62	0.1	0.3	0.13	-2.94342	0.0207449
Solyc03g032190	cyclinB2_7	2.68	5.47	11.95	6.7	3.2	1.62	2.14	2.32	0.35	-1.51457	0.208406	9.59	1.58	2.26	4.48	1.14	1.47	1.3	0.29	-1.78588	0.234036	14.84	4.18	9.51	6.91	8.23	8.72	7.95	0.84	-0.251539	0.76919	4.56	1.69	3.12	0.14	0.97	0.16	0.42	0.13	-2.94342	0.0271199
Solyc11g012020	EH domain-containing protein.1	0.7	2.58	5.03	2.77	1.51	0.82	1.38	1.24	0.45	-1.152	0.630605	5.07	0.88	0.74	2.23	1.17	0.41	0.79	0.35	-1.51457	0.548148	4.12	1.32	2.72	2.68	3.2	3.29	3.06	1.12	0.163499	0.980538	1.96	0.9	1.43	0.18	0.24	0.14	0.19	0.13	-2.94342	0.0351667
Solyc07g053700	Reticulon-like protein (AHRD V3.3 *** A0A2G2V8C1_CAPBA)	1.97	2.5	6.11	3.53	2.33	0.63	1.27	1.41	0.4	-1.32193	0.496873	6.36	1.17	1.6	3.04	0.66	0.58	0.62	0.2	-2.32193	0.102814	6.83	2.83	4.83	3.36	5.39	4.19	4.31	0.89	-0.168123	0.783897	3.13	0.92	2.02	0.23	0.38	0.17	0.26	0.13	-2.94342	0.0380509
Solyc02g062170	Chalcone-flavanone isomerase family protein (AHRD V3.3 *-* AT5G66230.1)	1.33	3.18	8.57	4.36	1.54	0.8	1.03	1.12	0.26	-1.94342	0.195548	7.09	2.32	1.78	3.73	0.72	0.82	0.77	0.21	-2.25154	0.063681	9.92	3.1	6.51	4.15	2.28	4.41	3.61	0.55	-0.862496	0.467441	5.95	1.49	3.72	0.84	0.53	0.12	0.5	0.13	-2.94342	0.0414369
Solyc03g096545	PLAT/LH2 domain-containing protein (AHRD V3.3 *** A0A2U1NEA8_ARTAN)	0.15	0.11	0.81	0.36	0	0	0	0.01	0.03	-5.05889	1	0.68	0	0	0.23	0.15	0	0.07	0.3	-1.73697	1	0.74	0.28	0.51	0.67	1.54	0.56	0.92	1.8	0.847997	0.882063	3.35	2.97	3.16	0.15	0.6	0.51	0.42	0.13	-2.94342	0.0481832
Solyc10g084890	UDP-glycosyltransferase 76.1	6.61	7.15	8.81	7.52	4.39	3.4	3.83	3.87	0.51	-0.971431	0.18668	10.57	12.63	11.27	11.49	7.21	7.88	7.54	0.66	-0.599462	0.379276	4.48	3.2	3.84	4.98	10.95	11.57	9.17	2.39	1.25701	0.334394	10.92	8.93	9.93	1.25	2.08	0.75	1.36	0.14	-2.8365	4.70907e-06
Solyc03g005910	GDSL esterase/lipase (AHRD V3.3 *** A0A2R6RG70_ACTCH)	3.2	2.74	4.05	3.33	2.21	2.19	1.46	1.95	0.59	-0.761213	0.666518	6.67	1.59	1.68	3.31	0.97	0.8	0.89	0.27	-1.88897	0.168185	2.83	8.41	5.62	0.89	2.25	2.91	2.02	0.36	-1.47393	0.167452	9.07	6.46	7.77	1.57	0.83	0.93	1.11	0.14	-2.8365	5.01819e-05
Solyc09g072820	Cellulose synthase (AHRD V3.11 *** tr|K4CUV8|K4CUV8_SOLLC)	0.29	0.28	1.25	0.61	0.58	0.09	0.07	0.25	0.41	-1.2863	0.717809	0.95	0.62	0.72	0.76	1.15	1.15	1.15	1.51	0.594549	0.521054	0.73	0.84	0.78	0.67	1.61	1.6	1.29	1.65	0.722466	0.815482	0.82	0.47	0.65	0.12	0.03	0.12	0.09	0.14	-2.8365	0.0107504
Solyc11g010920	Kinesin-4 (AHRD V3.3 *** A0A2G3B0C5_CAPCH)	1.03	2.56	3.62	2.4	1.01	0.69	0.54	0.75	0.31	-1.68966	0.0960554	4.65	0.67	0.83	2.05	0.56	0.38	0.47	0.23	-2.12029	0.17639	3.76	1.28	2.52	1.81	3.47	4.05	3.11	1.23	0.298658	0.975461	2.83	0.8	1.81	0.3	0.39	0.07	0.25	0.14	-2.8365	0.0123893
Solyc01g006380	RING-type E3 ubiquitin transferase (AHRD V3.3 *-* A0A2U1P546_ARTAN)	0.98	1.14	0.39	0.84	0.23	0.22	0.13	0.19	0.23	-2.12029	0.36984	1.44	0.79	1.08	1.1	0.35	0.28	0.32	0.29	-1.78588	0.212499	0.41	1.19	0.8	0.19	0.49	1	0.56	0.7	-0.514573	0.773623	2.46	2.24	2.35	0.58	0.29	0.08	0.32	0.14	-2.8365	0.017719
Solyc03g119940	trichohyalin (AHRD V3.3 *** AT3G15550.1)	1.8	4.04	7.24	4.36	2.19	1.44	1.29	1.64	0.38	-1.39593	0.225335	8.03	0.85	1.68	3.52	1.42	0.86	1.14	0.32	-1.64386	0.409331	10.7	1.3	6	5.93	6.33	5.42	5.89	0.98	-0.0291463	0.951046	3.05	0.71	1.88	0.22	0.4	0.2	0.27	0.14	-2.8365	0.0243843
Solyc09g075550	Cellulose synthase (AHRD V3.3 *** A0A1R3H0Z2_COCAP)	1	2.55	6.36	3.3	1.24	0.67	0.78	0.9	0.27	-1.88897	0.113677	6.51	1.16	1.17	2.95	0.97	0.34	0.66	0.22	-2.18442	0.148885	5.16	2.29	3.73	2.65	3.1	3.9	3.22	0.86	-0.217591	0.701834	2.7	0.58	1.64	0.44	0.12	0.13	0.23	0.14	-2.8365	0.0282657
Solyc01g103590	Lactoylglutathione lyase / glyoxalase (AHRD V3.3 *** A0A1Y1HY85_KLENI)	9.62	9.66	13.25	10.84	9.54	4.12	4.54	6.07	0.56	-0.836501	0.584393	7.95	5.37	6.43	6.58	2.29	2.58	2.44	0.37	-1.4344	0.016219	5.93	4.9	5.42	6.29	13.45	16.54	12.09	2.23	1.15704	0.441873	14.33	11.66	13	2.67	2.46	0.72	1.95	0.15	-2.73697	6.3809e-05
Solyc03g114530	Strictosidine synthase (AHRD V3.11 *** tr|A0A346A6F4|A0A346A6F4_GELSE)	5.88	6.31	10.14	7.44	5.2	3.75	3.56	4.17	0.56	-0.836501	0.499623	4.5	2.74	1.44	2.89	0.33	0.99	0.66	0.23	-2.12029	0.0729659	2.72	20.93	11.82	0.76	3.39	4.04	2.73	0.23	-2.12029	0.121774	12.48	10.7	11.59	2.31	0.68	2.12	1.7	0.15	-2.73697	0.000151882
Solyc04g082710	Papaya proteinase 4 (AHRD V3.11 *** tr|A0A2G2ZSW4|A0A2G2ZSW4_CAPAN)	2.08	3.41	8.63	4.71	5.32	0.54	1.69	2.52	0.54	-0.888969	0.849003	10.92	6.87	7.6	8.46	9.98	11.63	10.8	1.28	0.356144	0.775084	7.98	9.18	8.58	10.32	18.66	13.26	14.08	1.64	0.713696	0.75408	10.51	6.28	8.39	1.67	0.72	1.48	1.29	0.15	-2.73697	0.00125874
Solyc09g057950	Asparagine--tRNA ligase, cytoplasmic 2 (AHRD V3.3 *** A0A1U8ED08_CAPAN)	0.86	1.63	0.74	1.08	0.45	0.34	0.44	0.41	0.38	-1.39593	0.472338	0.81	0.51	0.29	0.54	0.7	0.48	0.59	1.09	0.124328	0.974572	2.45	1.83	2.14	0.45	1.38	1.08	0.97	0.45	-1.152	0.204173	3.7	2.09	2.9	0.39	0.5	0.44	0.44	0.15	-2.73697	0.00228398
Solyc10g080870	Cytochrome P450 (AHRD V3.3 *** A2PZD4_IPONI)	4.21	5.55	4.37	4.71	2.94	1.55	2.03	2.17	0.46	-1.12029	0.192971	6.08	5.13	5.39	5.53	3.29	3.09	3.19	0.58	-0.785875	0.167531	3.94	3.76	3.85	3.34	6.57	5.93	5.28	1.37	0.454176	0.929665	4.34	2.1	3.22	0.24	0.97	0.2	0.47	0.15	-2.73697	0.0109435
Solyc09g072800	Eisosome protein (AHRD V3.3 *** F4I444_ARATH)	3.21	6.46	10.77	6.81	3.04	2.29	1.98	2.44	0.36	-1.47393	0.131152	12.55	2.5	3.25	6.1	2.32	2.16	2.24	0.37	-1.4344	0.309469	16.06	4.36	10.21	12.48	12.02	11.23	11.91	1.17	0.226509	0.98842	4.81	1.7	3.25	0.36	0.58	0.57	0.5	0.15	-2.73697	0.0126301
Solyc01g066640	Vitellogenin-like protein (AHRD V3.3 *-* Q9FH24_ARATH)	1.62	1.54	1.27	1.48	1.42	0.44	0.39	0.75	0.51	-0.971431	0.756037	1.39	1.4	1.16	1.32	0.43	0.42	0.42	0.32	-1.64386	0.192663	1.43	0.47	0.95	1.43	3.47	3.58	2.83	2.98	1.57531	0.37289	5.24	1.44	3.34	0.44	0.44	0.58	0.49	0.15	-2.73697	0.0146991
Solyc09g007660	Fasciclin-like arabinogalactan protein .1	1.37	1.89	4.31	2.52	1.66	0	1.53	1.06	0.42	-1.25154	0.779631	6.26	3.3	4.44	4.67	3.82	2.73	3.27	0.7	-0.514573	0.746558	3.46	5.33	4.39	3.22	5.7	4.37	4.43	1.01	0.0143553	0.872548	4.42	5.02	4.72	0.47	0.94	0.71	0.71	0.15	-2.73697	0.0172564
Solyc07g065210	Kinesin-like protein KIN12B-like (AHRD V3.11 *** tr|A0A2K3NRJ3|A0A2K3NRJ3_TRIPR)	1.76	4.12	7.35	4.41	1.68	1.19	1.44	1.44	0.33	-1.59946	0.0770331	7.86	1.36	1.19	3.47	0.66	0.68	0.67	0.19	-2.39593	0.0635013	8.26	2.31	5.29	4.03	5.72	5.9	5.22	0.99	-0.0144996	0.903495	3.7	0.53	2.12	0.2	0.39	0.35	0.31	0.15	-2.73697	0.0195687
Solyc03g026190	Transcriptional corepressor SEUSS (AHRD V3.3 *-* A0A2I0WPA8_9ASPA)	1.69	1.77	3.07	2.18	1.91	0.96	0.69	1.19	0.55	-0.862496	0.7089	4.42	2.64	1.44	2.83	4.87	3.61	4.24	1.5	0.584963	0.693463	1.47	1.32	1.4	1.34	5.46	5.64	4.15	2.96	1.5656	0.401748	1.74	1.64	1.69	0.12	0.36	0.27	0.25	0.15	-2.73697	0.0238507
Solyc04g080550	Isoflavone reductase-like protein (AHRD V3.11 *** tr|A0A2G2V5Y4|A0A2G2V5Y4_CAPBA)	0.92	0.93	2.29	1.38	0.94	0.31	0.24	0.5	0.36	-1.47393	0.568251	1.24	1.81	2.23	1.76	2.66	3.16	2.91	1.65	0.722466	0.701361	2.34	2.44	2.39	1.34	2.4	3.16	2.3	0.96	-0.0588937	0.836006	2.17	1.48	1.82	0.41	0.2	0.23	0.28	0.15	-2.73697	0.0338698
Solyc04g076310	Kinesin-like protein FR.1	1.84	3.49	4.99	3.44	1.46	1.31	1.32	1.36	0.4	-1.32193	0.117422	5.84	1.2	0.98	2.67	0.61	0.47	0.54	0.2	-2.32193	0.0749379	4.8	1.68	3.24	2.59	4.44	3.76	3.6	1.11	0.15056	0.967999	2.49	0.49	1.49	0.31	0.24	0.12	0.22	0.15	-2.73697	0.037392
Solyc02g086700	Glucan endo-1,3-beta-glucosidase (AHRD V3.11 *** tr|A0A2G3D9H7|A0A2G3D9H7_CAPCH)	0.05	0	0.07	0.04	0.08	0.27	0.23	0.19	4.75	2.24793	1	0	0.19	0.18	0.12	0.4	0.15	0.28	2.33	1.22033	0.864669	0.17	0.47	0.32	0.05	0.06	0.05	0.05	0.16	-2.64386	0.320421	1.21	1.25	1.23	0.26	0.15	0.17	0.19	0.15	-2.73697	0.041344
Solyc03g006970	serine protease SBT2	3.01	8.23	4.78	5.34	4.85	2.35	2.66	3.29	0.62	-0.68966	0.756378	11.23	9.77	10.1	10.37	11.34	8.68	10.01	0.97	-0.0439433	0.945246	3.61	7.34	5.47	3.68	16.91	16.56	12.38	2.26	1.17632	0.685856	22.66	16.53	19.59	2.28	5.15	2.25	3.23	0.16	-2.64386	4.16595e-07
Solyc10g006800	Cyclic nucleotide-gated ion channel 4 (AHRD V3.3 *** A0A2G2V344_CAPBA)	21.24	8.22	10.15	13.2	5.85	5.89	5.64	5.79	0.44	-1.18442	0.116956	27.48	7.07	6.75	13.77	6.97	7.21	7.09	0.51	-0.971431	0.522905	15.01	10.2	12.61	7.22	14.22	12.35	11.26	0.89	-0.168123	0.663021	28.95	12.23	20.59	3.24	4.29	2.48	3.34	0.16	-2.64386	1.8961e-06
Solyc01g100750	DUF538 domain-containing protein (AHRD V3.3 *** A0A1Q3CLQ5_CEPFO)	1.17	2.85	3.05	2.36	2.21	0.11	0	0.77	0.33	-1.59946	0.745329	3.99	2.36	3.89	3.41	2.66	1.9	2.28	0.67	-0.577767	0.735858	1.48	5.97	3.72	0.27	2.92	2.53	1.91	0.51	-0.971431	0.606625	17.51	7.98	12.75	2.42	2.12	1.54	2.03	0.16	-2.64386	0.000656141
Solyc04g005470	Remorin (AHRD V3.3 *** A0A200PRB9_9MAGN)	2.64	2.48	2.08	2.4	1.53	0.92	0.5	0.98	0.41	-1.2863	0.46757	2.39	1.98	1.83	2.07	0.82	1.18	1	0.48	-1.05889	0.407518	4.37	1.38	2.88	2.43	4.26	3.75	3.48	1.21	0.275007	0.986526	7.45	4.33	5.89	0.94	0.94	0.95	0.94	0.16	-2.64386	0.00107914
Solyc09g007890	Phenylalanine ammonia-lyase (AHRD V3.3 *** A0A2G3BJ62_CAPCH)	3.8	3.98	7.72	5.17	2.46	2.97	3.61	3.01	0.58	-0.785875	0.586835	12.62	23.49	27.04	21.05	30.97	28.66	29.81	1.42	0.505891	0.828792	6.49	17.08	11.79	10.69	55.85	47.2	37.91	3.22	1.68706	0.447704	16.21	14.77	15.49	0.78	5.18	1.48	2.48	0.16	-2.64386	0.00142772
Solyc02g082870	AMP-dependent synthetase/ligase (AHRD V3.11 *** tr|A0A200QNJ1|A0A200QNJ1_9MAGN)	1.1	1.4	1.64	1.38	1.51	0.96	0.84	1.1	0.8	-0.321928	0.94538	2.84	1.28	1.2	1.77	0.79	0.61	0.7	0.4	-1.32193	0.19998	0.63	1.54	1.08	0.73	0.77	1.39	0.96	0.89	-0.168123	0.820264	1.75	2.17	1.96	0.23	0.5	0.2	0.31	0.16	-2.64386	0.00662954
Solyc08g008610	Alpha/beta-Hydrolases superfamily protein (AHRD V3.3 *** A0A2U1LI82_ARTAN)	0.64	0.6	0.98	0.74	0.81	0.35	0.53	0.56	0.76	-0.395929	0.950655	0.66	1.64	1.12	1.14	2.13	2.95	2.54	2.23	1.15704	0.4947	0.43	1.34	0.89	0.36	1.73	1.17	1.09	1.22	0.286881	0.975461	3.74	2.19	2.96	0.46	0.66	0.3	0.47	0.16	-2.64386	0.00671761
Solyc02g084540	Transmembrane/coiled-coil protein (DUF726) (AHRD V3.3 *** F4JPN3_ARATH)	0.97	1.52	0.99	1.16	0.22	0.3	0.18	0.23	0.2	-2.32193	0.109775	1.28	1.59	0.83	1.23	0.2	0.26	0.23	0.19	-2.39593	0.0648763	1.04	1.11	1.08	0.54	1.75	1.18	1.16	1.07	0.0976108	0.93739	2.24	1.83	2.04	0.27	0.2	0.53	0.33	0.16	-2.64386	0.0304976
Solyc07g007340	Major facilitator superfamily protein (AHRD V3.3 *** Q9M8M1_ARATH)	1.84	1.77	1.01	1.54	1.09	0.97	1.28	1.11	0.72	-0.473931	0.905543	0.91	0.92	2.12	1.32	1.63	0.65	1.14	0.86	-0.217591	0.930524	2.32	0.51	1.42	1.44	3.36	3.21	2.67	1.88	0.910733	0.739487	1.86	1.63	1.75	0.28	0.5	0.06	0.28	0.16	-2.64386	0.0342385
Solyc01g111740	DUF632 domain-containing protein/DUF630 domain-containing protein (AHRD V3.3 *** A0A1Q3CAW0_CEPFO)	1.64	2.13	2.24	2	1.95	0.8	1.22	1.32	0.66	-0.599462	0.816903	3.03	0.75	0.94	1.57	0.54	0.76	0.65	0.41	-1.2863	0.415414	2.09	0.65	1.37	1.3	2.27	1.71	1.76	1.28	0.356144	0.953632	1.34	0.78	1.06	0.12	0.16	0.22	0.17	0.16	-2.64386	0.0354732
Solyc02g090690	Membrane protein (AHRD V3.11 *** tr|Q58FU6|Q58FU6_ARATH)	1.11	1.17	1.01	1.1	0.6	0.28	0.33	0.4	0.36	-1.47393	0.225335	1.61	1.15	1.47	1.41	1.08	1.32	1.2	0.85	-0.234465	0.870901	0.78	0.54	0.66	1.12	2.05	1.4	1.52	2.3	1.20163	0.440795	0.96	1.01	0.98	0.22	0.15	0.12	0.16	0.16	-2.64386	0.0363895
Solyc02g062960	Homeobox-leucine zipper protein HOX14 (AHRD V3.3 *** A0A1U8FQP7_CAPAN)	5.96	2.86	1.19	3.34	1.25	0.45	0.73	0.81	0.24	-2.05889	0.215307	0.54	5.2	6.08	3.94	4.27	2.52	3.39	0.86	-0.217591	0.931547	14.51	3.15	8.83	9.2	28.22	27.57	21.66	2.45	1.29278	0.509563	9.31	2.67	5.99	0.24	1.9	0.67	0.94	0.16	-2.64386	0.0392642
Solyc01g100980	Pectin lyase-like superfamily protein (AHRD V3.3 *** A0A2U1LK87_ARTAN)	0.75	0.67	3.63	1.68	1.16	0.67	0.74	0.86	0.51	-0.971431	0.789122	2.48	1.14	0.74	1.45	1.45	1.78	1.61	1.11	0.15056	0.95502	1.41	1.36	1.39	0.64	2.23	2.43	1.77	1.27	0.344828	0.995109	2.29	1.45	1.87	0.24	0.12	0.54	0.3	0.16	-2.64386	0.0403462
Solyc02g067970	Zinc finger (C3HC4-type RING finger) family protein (AHRD V3.11 *-* tr|F4IWG7|F4IWG7_ARATH)	0.46	1.33	2.93	1.57	0.3	0.36	0.43	0.36	0.23	-2.12029	0.168259	2.9	1.22	0.8	1.64	0.68	0.36	0.52	0.32	-1.64386	0.231793	2.31	1.08	1.7	1.33	2.42	1.48	1.74	1.02	0.0285692	0.918617	3.08	1.36	2.22	0.11	0.8	0.18	0.36	0.16	-2.64386	0.0472482
Solyc10g075100	Non-specific lipid-transfer protein (AHRD V3.3 *** Q4A1N1_SOLLC)	485.26	553.45	735.3	591.34	694.84	447.57	445.1	529.17	0.89	-0.168123	0.992521	681.49	1260.26	1239.86	1060.54	2833.21	2963.76	2898.49	2.73	1.4489	0.0626497	1260.8	1124.48	1192.64	2278.48	3119.04	3177.47	2858.33	2.4	1.26303	0.0153357	2094.05	1066.2	1580.12	303.52	212.04	304.45	273.34	0.17	-2.55639	6.06607e-08
Solyc06g059930	sesquiterpene synthase 1	31.75	54.02	66.27	50.68	28.57	13.99	17.47	20.01	0.39	-1.35845	0.0461654	88.03	48.04	45.47	60.51	26.02	32.73	29.38	0.49	-1.02915	0.0228762	20.46	16.79	18.62	10.62	30.83	31.3	24.25	1.3	0.378512	0.973627	50.04	44.79	47.41	4.92	14.09	4.65	7.89	0.17	-2.55639	7.02959e-06
Solyc12g008530	Pectinesterase (AHRD V3.3 *** A0A2G2YV59_CAPAN)	1.43	1.26	0.86	1.18	0.88	0.52	0.61	0.67	0.57	-0.810966	0.849705	2.6	7.67	10.92	7.06	4.42	3.24	3.83	0.54	-0.888969	0.58218	0.48	1	0.74	0.35	1.57	1.65	1.19	1.61	0.687061	0.935124	39.79	22.38	31.09	4.04	9.48	2.01	5.18	0.17	-2.55639	0.000344401
Solyc04g082970	electron transporter%2C putative (Protein of unknown function%2C DUF547) (AHRD V3.3 *** AT5G66600.9)	1.6	1.82	2.81	2.08	1.14	0.48	0.34	0.65	0.31	-1.68966	0.20767	2.19	1.57	1.41	1.72	0.62	0.49	0.55	0.32	-1.64386	0.0891781	1.19	1.63	1.41	0.85	2.31	3.25	2.14	1.52	0.604071	0.926018	5.23	3.47	4.35	0.51	1.15	0.5	0.72	0.17	-2.55639	0.0013067
Solyc06g067910	DUF642 domain-containing protein (AHRD V3.3 *** A0A1Q3BMB3_CEPFO)	1.34	2.63	2.23	2.07	1.32	1.11	1.72	1.38	0.67	-0.577767	0.863484	5.67	4.68	4.24	4.86	5.69	5.1	5.39	1.11	0.15056	0.951288	4.11	11.61	7.86	2.54	21.64	17.47	13.88	1.77	0.823749	0.899365	11.91	4.12	8.02	1.14	1.87	1.19	1.4	0.17	-2.55639	0.00227003
Solyc02g092420	Phototropic-responsive NPH3 family protein (AHRD V3.3 *-* A0A2U1NGE5_ARTAN)	1.02	1.09	1.06	1.06	0.59	0.05	0.06	0.23	0.22	-2.18442	0.336822	1.2	1.75	1.4	1.45	0.39	0.45	0.42	0.29	-1.78588	0.117909	0.38	1.09	0.74	0.18	1.72	1.35	1.08	1.46	0.545968	0.973627	2.98	1.99	2.48	0.4	0.4	0.45	0.42	0.17	-2.55639	0.0109435
Solyc12g056930	sulfate transporter 2	5.58	6.68	6.45	6.24	3.21	2.52	2.99	2.91	0.47	-1.08927	0.0243955	8.37	4.85	5.02	6.08	6.48	6.04	6.26	1.03	0.0426443	0.991514	7.97	5.2	6.58	4.1	3.78	3.63	3.84	0.58	-0.785875	0.0813651	2.47	2.03	2.25	0.22	0.81	0.15	0.39	0.17	-2.55639	0.0182903
Solyc04g079990	DNA-3-methyladenine glycosylase I (AHRD V3.11 *-* tr|A0A2I0X0X0|A0A2I0X0X0_9ASPA)	1.01	1.77	2.31	1.7	1.24	0.66	0.73	0.88	0.52	-0.943416	0.658863	2.09	2.35	2.13	2.19	1.17	1	1.08	0.49	-1.02915	0.256996	3.17	1.71	2.44	1.32	4.9	3.45	3.22	1.32	0.400538	0.962098	3.81	1.24	2.52	0.33	0.55	0.43	0.44	0.17	-2.55639	0.0204954
Solyc02g077330	GDSL esterase/lipase (AHRD V3.3 *** A0A2G3D5Q8_CAPCH)	9.95	12.18	18.99	13.71	17.23	6.75	6.82	10.27	0.75	-0.415037	0.915476	22.68	11.47	11.16	15.1	10.08	11.39	10.73	0.71	-0.494109	0.58218	18.13	10.81	14.47	22.99	45.16	42.45	36.87	2.55	1.3505	0.111468	22.45	13.72	18.09	3.62	2.27	3.75	3.21	0.18	-2.47393	8.42114e-06
Solyc08g005630	Long-chain-alcohol oxidase (AHRD V3.3 *** R9R6I9_SOLLC)	3.67	6.05	6.88	5.53	3.18	2.18	2.51	2.62	0.47	-1.08927	0.163347	10.94	5.37	5.2	7.17	2.8	4.59	3.69	0.51	-0.971431	0.207689	2.64	4.1	3.37	2.85	6.3	5.93	5.03	1.49	0.575312	0.904676	7.28	5.56	6.42	1	1.84	0.68	1.17	0.18	-2.47393	4.53634e-05
Solyc04g077830	tetratricopeptide repeat protein 7B (AHRD V3.3 *** A0A2I4H060_9ROSI)	3.16	2.46	1.94	2.52	1.58	1.56	2.05	1.73	0.69	-0.535332	0.817365	3.2	2.22	1.31	2.24	0.87	1.48	1.18	0.53	-0.915936	0.439869	1.81	0.68	1.25	1.27	5.68	4.69	3.88	3.1	1.63227	0.37289	3.71	2.43	3.07	0.37	1.11	0.18	0.55	0.18	-2.47393	0.0172284
Solyc02g083890	Chalcone-flavanone isomerase family protein (AHRD V3.3 *** AT5G66230.1)	2.33	6.86	14.22	7.8	3.69	2.92	2.36	2.99	0.38	-1.39593	0.361301	14.1	2.2	1.82	6.04	1.34	1.66	1.5	0.25	-2	0.238102	17.74	5.12	11.43	12.11	12.08	12.9	12.36	1.08	0.111031	0.967999	9.04	2.67	5.85	1.29	0.6	1.26	1.05	0.18	-2.47393	0.0182204
Solyc03g033470	Calmodulin-lysine N-methyltransferase (AHRD V3.3 *** A0A1J3EL91_NOCCA)	4.2	5.28	4.2	4.56	3.22	2.44	2.86	2.84	0.62	-0.68966	0.668349	1.17	2.36	3.18	2.24	1.26	0.98	1.12	0.5	-1	0.547015	5.87	1.35	3.61	1.48	3.66	5.13	3.42	0.95	-0.0740006	0.912537	3.28	2.6	2.94	0.83	0.55	0.21	0.53	0.18	-2.47393	0.0375817
Solyc01g096960	Inactive protein RESTRICTED TEV MOVEMENT 2 (AHRD V3.3 *-* R4NRR6_9LAMI)	2.88	4.42	2.72	3.34	1.82	1.43	0.77	1.34	0.4	-1.32193	0.247384	3.02	2.12	1.99	2.38	1.55	1.75	1.65	0.69	-0.535332	0.68401	8.99	3.25	6.12	2.72	5.59	4.37	4.23	0.69	-0.535332	0.557025	8.37	6.34	7.35	1.09	1.96	1.06	1.37	0.19	-2.39593	0.00016019
Solyc08g066220	Serine decarboxylase (AHRD V3.3 *** A0A2G3AU85_CAPCH)	4.75	8.58	12.85	8.73	6.73	2.67	3.25	4.22	0.48	-1.05889	0.503365	11.25	6.33	6.31	7.96	4.14	3.55	3.84	0.48	-1.05889	0.0703987	2.24	3.24	2.74	0.9	1.31	2.67	1.63	0.59	-0.761213	0.471111	9.83	10.78	10.3	1.01	2.96	1.79	1.92	0.19	-2.39593	0.00016428
Solyc03g031940	AMP-dependent synthetase/ligase (AHRD V3.11 *** tr|A0A200RCS7|A0A200RCS7_9MAGN)	2.24	2.87	4.1	3.07	4.38	1.39	1.41	2.39	0.78	-0.358454	0.94538	4.55	3.13	3.5	3.73	5.4	6.38	5.89	1.58	0.659925	0.347947	2.72	1.59	2.16	3.4	13.95	14.08	10.48	4.85	2.27798	0.0535607	6.65	5.08	5.87	1.45	0.72	1.14	1.1	0.19	-2.39593	0.000192174
Solyc02g092410	Adenylyl-sulfate kinase (AHRD V3.3 *** A0A1U8FYZ5_CAPAN)	2.52	2.87	4.82	3.4	2.32	1.38	1.61	1.77	0.52	-0.943416	0.585906	5.26	2.77	3.75	3.93	1.6	1.51	1.56	0.4	-1.32193	0.0846473	2.83	1.83	2.33	1.08	3.24	2.89	2.4	1.03	0.0426443	0.913988	5.52	4.32	4.92	0.87	1.04	0.88	0.93	0.19	-2.39593	0.00258691
Solyc08g066260	Serine decarboxylase (AHRD V3.3 *** A0A2G2VBA7_CAPBA)	17.02	23.93	16.14	19.03	18.35	3.8	3.33	8.49	0.45	-1.152	0.800046	21.78	20.81	20.85	21.15	7.77	8.56	8.16	0.39	-1.35845	0.000175791	8.92	3.39	6.16	1.85	9.47	8.97	6.76	1.1	0.137504	0.964786	3.72	7.85	5.79	1.11	1.63	0.58	1.11	0.19	-2.39593	0.00589921
Solyc06g073610	cyclin B1	1.55	2.41	2.29	2.08	1.13	1.21	1.6	1.31	0.63	-0.666576	0.774829	2.46	1.21	2.16	1.94	1.97	2.36	2.17	1.12	0.163499	0.964464	2.96	1.98	2.47	2.55	3.56	3.88	3.33	1.35	0.432959	0.926059	4.13	3.54	3.83	0.56	1.19	0.47	0.74	0.19	-2.39593	0.00638034
Solyc02g072240	Cellulose synthase (AHRD V3.3 *** K4B8J8_SOLLC)	0.5	0.39	1.32	0.74	0.73	0.47	0.25	0.48	0.65	-0.621488	0.901886	1.6	2.15	1.9	1.88	2.09	2.44	2.26	1.2	0.263034	0.924273	1.56	1.27	1.42	2.41	4.95	4.18	3.85	2.71	1.43829	0.143546	1.62	1.47	1.54	0.38	0.17	0.31	0.29	0.19	-2.39593	0.0122299
Solyc03g113970	Calmodulin binding protein-like (AHRD V3.3 *** A0A200QLB3_9MAGN)	0.27	0.42	0.68	0.46	0.27	0.17	0	0.15	0.33	-1.59946	0.70448	0.97	0.46	0.25	0.56	0.11	0.11	0.11	0.2	-2.32193	0.304187	0.92	0.88	0.9	0.35	0.64	0.42	0.47	0.52	-0.943416	0.442514	2.88	2.02	2.45	0.45	0.68	0.25	0.46	0.19	-2.39593	0.0134129
Solyc03g013440	Amino acid transporter (AHRD V3.11 *-* tr|A0A200QES2|A0A200QES2_9MAGN)	10.65	6.4	2.43	6.49	4.47	7.06	5.73	5.75	0.89	-0.168123	0.995363	1.64	9.87	10.23	7.25	14.1	14.06	14.08	1.94	0.956057	0.741253	7.39	0.26	3.82	7.15	12.24	14.91	11.43	2.99	1.58015	0.539263	5.99	2.1	4.04	0.56	0.98	0.71	0.75	0.19	-2.39593	0.0134129
Solyc04g082430	cyclinB2_4	1.87	3.75	7.42	4.35	1.51	1.18	1.27	1.32	0.3	-1.73697	0.0983185	5.81	1.19	1.71	2.9	0.79	0.72	0.76	0.26	-1.94342	0.136349	10.97	3.36	7.17	3.94	6.63	4.21	4.93	0.69	-0.535332	0.579338	3.87	1.7	2.79	0.37	0.62	0.63	0.54	0.19	-2.39593	0.023305
Solyc11g011673	Auxin-responsive protein SAUR65 (AHRD V3.3 *** A0A2G2Y5L8_CAPAN)	3.02	1.37	2.61	2.33	3.16	1.97	1.15	2.09	0.9	-0.152003	0.997761	0.24	2.38	1.61	1.41	2.78	4.27	3.52	2.5	1.32193	0.711052	1.27	3.57	2.42	0	0.59	2.17	0.92	0.38	-1.39593	0.629473	14.05	15.15	14.6	1.56	5.98	0.88	2.81	0.19	-2.39593	0.0297456
Solyc04g007510	Helicase (AHRD V3.3 *** A0A200QUR7_9MAGN)	1.08	1.12	1.59	1.26	1.33	1.26	0.41	1	0.79	-0.340075	0.951529	1.6	0.96	0.79	1.12	0.81	0.6	0.71	0.63	-0.666576	0.618262	1.06	0.48	0.77	1.21	1.51	1.66	1.46	1.9	0.925999	0.596723	0.92	0.81	0.86	0.09	0.22	0.17	0.16	0.19	-2.39593	0.0448724
Solyc06g065970	Bifunctional inhibitor/lipid-transfer protein/seed storage 2S albumin superfamily protein (AHRD V3.3 *** A0A2U1PU47_ARTAN)	187.25	286.98	262.43	245.55	533.57	149.73	122.34	268.55	1.09	0.124328	0.958232	425.94	470.91	413.67	436.84	239.42	210.91	225.16	0.52	-0.943416	0.0191533	84.02	265.99	175	47.12	185.74	236.54	156.47	0.89	-0.168123	0.804037	1469.68	1290.95	1380.32	224.74	363.39	220.43	269.52	0.2	-2.32193	2.72474e-12
Solyc03g116740	Phosphatidylcholine:diacylglycerol cholinephosphotransferase.1	2.54	3.47	3.46	3.16	3.61	1.62	1.41	2.21	0.7	-0.514573	0.888748	5.19	8.57	7.45	7.07	10.44	8.98	9.71	1.37	0.454176	0.826329	2.27	13.33	7.8	1.7	4.32	3.39	3.14	0.4	-1.32193	0.293187	30.96	25.25	28.11	4.52	7.71	4.66	5.63	0.2	-2.32193	7.84484e-08
Solyc10g075107	Non-specific lipid-transfer protein (AHRD V3.3 *** Q4A1N1_SOLLC)	545.97	586.01	725.59	619.19	720.98	541.56	561	607.85	0.98	-0.0291463	0.935931	875.75	1600.42	1508.78	1328.32	3679.45	3822.42	3750.93	2.82	1.4957	0.0440983	1322.36	1390.34	1356.35	2894.6	3995.81	4046.21	3645.54	2.69	1.42761	0.0112755	1947.06	1359.27	1653.16	379.75	244.72	382.68	335.72	0.2	-2.32193	2.1013e-07
Solyc05g012790	S-acyltransferase (AHRD V3.3 *** A0A2G2VL69_CAPBA)	15.43	20.73	22.54	19.57	18.35	10.2	9.94	12.83	0.66	-0.599462	0.686116	25.84	10.63	9.33	15.27	5.3	6.35	5.82	0.38	-1.39593	0.0425901	15.29	7.64	11.46	13.21	32.09	30.01	25.1	2.19	1.13093	0.397252	17.91	12.64	15.28	2.16	5.05	1.99	3.07	0.2	-2.32193	6.18039e-05
Solyc03g116270	2-oxoglutarate (2OG) and Fe(II)-dependent oxygenase superfamily protein (AHRD V3.3 *** A0A2U1QGX7_ARTAN)	0.99	0.42	0.75	0.72	0.38	0.21	0.41	0.33	0.46	-1.12029	0.816471	0.67	5.43	4.76	3.62	6.86	8.96	7.91	2.19	1.13093	0.701361	0.53	7.91	4.22	0.91	0.84	0.17	0.64	0.15	-2.73697	0.137741	11.2	8.11	9.65	1.58	2.51	1.57	1.89	0.2	-2.32193	0.00016019
Solyc02g030480	Alcohol dehydrogenase superfamily (AHRD V3.3 *-* A0A200Q008_9MAGN)	3.91	4.97	8.73	5.87	7.03	1.19	1.17	3.13	0.53	-0.915936	0.803028	5.98	4.15	5.18	5.1	4.17	3.58	3.88	0.76	-0.395929	0.698889	3.5	3.85	3.67	1.18	11.78	11.47	8.14	2.22	1.15056	0.754457	11.24	7.44	9.34	2.14	1.73	1.77	1.88	0.2	-2.32193	0.00016019
Solyc01g091050	Pectinesterase (AHRD V3.11 *** tr|A0A2G2XP44|A0A2G2XP44_CAPBA)	1.68	3.25	4.86	3.26	2.92	1.86	1.86	2.21	0.68	-0.556393	0.863484	5.71	4.5	4.57	4.93	5.61	4.81	5.21	1.06	0.0840643	0.984927	5.24	4.79	5.02	5.78	8.1	8.84	7.57	1.51	0.594549	0.780737	16.54	10.84	13.69	3.18	1.62	3.39	2.73	0.2	-2.32193	0.000193769
Solyc10g086030	Interactor of constitutive active ROPs (AHRD V3.3 *** A0A2K3PRJ7_TRIPR)	3.14	3.25	4.29	3.56	2.68	1.92	1.57	2.06	0.58	-0.785875	0.550751	4.42	6.54	7.41	6.12	4.4	6.67	5.54	0.91	-0.136062	0.897419	5.18	2.88	4.03	3.58	10.48	6.68	6.91	1.71	0.773996	0.747773	13.5	9.5	11.5	1.47	3.96	1.43	2.29	0.2	-2.32193	0.000317541
Solyc01g090440	cotton fiber protein (AHRD V3.3 *-* AT3G60380.1)	1.68	1.84	2.53	2.02	1.59	0.95	0.82	1.12	0.55	-0.862496	0.591718	3.12	2.84	3.21	3.06	2.16	1.11	1.64	0.54	-0.888969	0.287743	1.96	3.02	2.49	0.99	2.98	2.81	2.26	0.91	-0.136062	0.785518	6.19	3.31	4.75	1.11	1.18	0.5	0.93	0.2	-2.32193	0.000678225
Solyc05g008300	Multicopper oxidase LPR1 (AHRD V3.11 *-* tr|A0A2G2VKE3|A0A2G2VKE3_CAPBA)	8.42	14.87	17.2	13.5	10.53	3.76	4.03	6.11	0.45	-1.152	0.428029	23.78	19.18	16.36	19.77	9.81	8.13	8.97	0.45	-1.152	0.0116748	11.94	11.26	11.6	8.99	26.77	24.44	20.07	1.73	0.790772	0.765636	30.37	15.58	22.98	3.31	7.46	3.12	4.63	0.2	-2.32193	0.000826978
Solyc08g083110	Methionine gamma-lyase (AHRD V3.3 *** A0A1U8G8Y5_CAPAN)	2.78	0.7	0.48	1.32	0.58	1.14	0.83	0.85	0.64	-0.643856	0.921133	0.33	10.75	11.23	7.44	11.17	15.1	13.13	1.76	0.815575	0.877917	1.99	11.84	6.92	9.86	15.86	17.15	14.29	2.07	1.04963	0.793018	5.42	3.24	4.33	0.65	0.93	1.05	0.88	0.2	-2.32193	0.00637775
Solyc03g113450	Receptor-like protein kinase (AHRD V3.3 *** Q9FM23_ARATH)	1.7	1.83	3.95	2.49	2.04	0.79	0.88	1.24	0.5	-1	0.62633	3.75	1.69	1.93	2.46	0.83	0.96	0.9	0.37	-1.4344	0.0682922	3.02	3.57	3.29	1.06	3.34	2.6	2.33	0.71	-0.494109	0.544733	2.78	1.43	2.1	0.33	0.43	0.54	0.43	0.2	-2.32193	0.0232398
Solyc06g069590	Transcription factor PIF3 (AHRD V3.3 *-* A0A2G2WM68_CAPBA)	0.94	1.59	0.22	0.92	0.66	0.37	0.72	0.58	0.63	-0.666576	0.935519	1.18	0.3	0.58	0.69	0.16	0.47	0.32	0.46	-1.12029	1	3.72	1.64	2.68	0.87	0.74	0.45	0.69	0.26	-1.94342	0.171514	5.78	5.66	5.72	1.46	1.46	0.55	1.16	0.2	-2.32193	0.0334215
Solyc10g084290	Interactor of constitutive active ROPs (AHRD V3.3 *** A0A2K3PRJ7_TRIPR)	2.95	3.89	5.09	3.98	4.1	1.59	1.77	2.49	0.63	-0.666576	0.783507	7.49	2.59	2.01	4.03	1.19	1.39	1.29	0.32	-1.64386	0.114423	3.17	1.22	2.19	1.83	5.41	3.29	3.51	1.6	0.678072	0.832816	2.71	1.15	1.93	0.39	0.5	0.25	0.38	0.2	-2.32193	0.04628
Solyc11g011640	Auxin-responsive protein SAUR65 (AHRD V3.3 *** A0A2G3B0T7_CAPCH)	1.47	1.14	1.36	1.32	1.64	0.57	0.22	0.81	0.61	-0.713119	0.933761	0.92	1.85	1.34	1.37	1.97	3.42	2.69	1.96	0.970854	0.760236	0.41	1.39	0.9	0.45	1.72	1.88	1.35	1.5	0.584963	0.9695	7.49	8.09	7.79	1.01	2.53	1.14	1.56	0.2	-2.32193	0.0476241
Solyc01g079240	Long chain acyl-CoA synthetase.1	3.87	7.06	9.12	6.68	5.54	2.6	2.37	3.5	0.52	-0.943416	0.561927	11.78	4.99	5.25	7.34	4.08	3.32	3.7	0.5	-1	0.20862	2.92	5.74	4.33	2.27	10.79	11.57	8.21	1.9	0.925999	0.820592	15.52	13.15	14.34	2.63	4.33	2.13	3.03	0.21	-2.25154	1.8961e-06
Solyc10g083670	Glucomannan 4-beta-mannosyltransferase 2 (AHRD V3.3 *** A0A2G3BGF1_CAPCH)	1.04	2.09	3.03	2.05	1.94	0.88	0.52	1.11	0.54	-0.888969	0.756378	2.65	3.47	3.27	3.13	5.07	5.08	5.08	1.62	0.695994	0.539898	2.3	4.42	3.36	3.43	5.41	5.78	4.87	1.45	0.536053	0.927095	7.43	5.17	6.3	1.46	1.32	1.21	1.33	0.21	-2.25154	7.18947e-05
Solyc01g096980	Inactive protein RESTRICTED TEV MOVEMENT 2 (AHRD V3.11 *-* tr|R4NRR6|R4NRR6_9LAMI)	2.15	3.05	1.92	2.37	1.52	1.04	0.68	1.08	0.46	-1.12029	0.30102	2.5	1.64	1.49	1.88	1.3	1.48	1.39	0.74	-0.434403	0.707764	5.58	1.93	3.75	1.77	3.56	3.08	2.8	0.75	-0.415037	0.640197	5.24	3.56	4.4	0.73	1.34	0.69	0.92	0.21	-2.25154	0.000446477
Solyc03g121170	GDSL esterase/lipase (AHRD V3.3 *** A0A2G3D0R1_CAPCH)	0.98	2.3	2.81	2.03	1.91	0.87	0.34	1.04	0.51	-0.971431	0.75993	1.96	0.93	1.18	1.36	0.68	1.23	0.96	0.71	-0.494109	0.808603	0.88	2.04	1.46	0.23	4.33	3.42	2.66	1.82	0.863938	0.906365	8.67	13.04	10.86	3.05	1.34	2.37	2.25	0.21	-2.25154	0.000848906
Solyc12g010590	O-acyltransferase WSD1 (AHRD V3.11 *** tr|A0A2I0WMJ2|A0A2I0WMJ2_9ASPA)	1.83	2.81	2.64	2.43	3.79	1.35	1.67	2.27	0.93	-0.104697	0.991696	3.29	2.02	1.72	2.34	3.94	2.79	3.37	1.44	0.526069	0.684156	2.87	1.54	2.21	2.76	8.28	9.73	6.92	3.13	1.64616	0.225243	6.11	5.43	5.77	0.68	2.36	0.65	1.23	0.21	-2.25154	0.00742141
Solyc11g062370	Stomatal closure-related actin-binding protein.1	6.33	7.18	9.82	7.78	5.73	3.67	4.3	4.57	0.59	-0.761213	0.538324	12.81	5.73	4.38	7.64	5.42	7.68	6.55	0.86	-0.217591	0.923752	8.65	4.86	6.76	8.9	17.43	14.08	13.47	1.99	0.992768	0.441696	7.66	7.64	7.65	0.88	3	1	1.63	0.21	-2.25154	0.0079274
Solyc02g092820	IAA-amido synthetase 3-4	0.79	0.41	0.84	0.68	0.26	0.37	0.29	0.31	0.46	-1.12029	0.705351	3.69	2.04	1.25	2.33	1.27	1.1	1.19	0.51	-0.971431	0.438026	1.11	5.08	3.1	0.29	2.71	2.67	1.89	0.61	-0.713119	0.665873	3.3	3.32	3.31	0.43	1.2	0.43	0.69	0.21	-2.25154	0.0101644
Solyc04g080520	proteoglycan 4 (AHRD V3.3 *-* A0A2I4DDT3_9ROSI)	1.43	2.31	1.56	1.77	0.9	0.98	1.03	0.97	0.55	-0.862496	0.653073	1.5	1.12	1.36	1.33	0.66	1.78	1.22	0.92	-0.120294	0.954475	4.21	3.26	3.73	1.31	3.48	2.1	2.3	0.62	-0.68966	0.367874	4.46	2.42	3.44	0.74	0.55	0.83	0.71	0.21	-2.25154	0.0109459
Solyc10g009150	Organ specific protein (AHRD V3.3 *-* A0A2U1PW62_ARTAN)	1.01	5.74	8.72	5.16	7.04	4.19	3.84	5.02	0.97	-0.0439433	0.987539	1.22	4.1	3.84	3.05	1.02	0.87	0.95	0.31	-1.68966	0.299344	5.37	18.09	11.73	2.4	7.97	7.35	5.91	0.5	-1	0.398549	31.24	6.61	18.93	3.29	5.24	3.21	3.91	0.21	-2.25154	0.0176503
Solyc12g011290	Kinesin-4 (AHRD V3.3 *** A0A2G2X2M3_CAPBA)	1.03	2.24	3	2.09	0.86	0.98	0.68	0.84	0.4	-1.32193	0.214194	3.32	0.94	1.15	1.8	0.98	1.03	1	0.56	-0.836501	0.590255	3.03	1.51	2.27	2.05	2.81	2.98	2.61	1.15	0.201634	0.975316	2.1	0.97	1.54	0.41	0.32	0.27	0.33	0.21	-2.25154	0.0218421
Solyc07g005840	Cellulose synthase (AHRD V3.3 *** K4CB55_SOLLC)	0.65	0.66	1.52	0.94	0.8	0.38	0.18	0.45	0.48	-1.05889	0.705351	1.84	2.22	1.32	1.79	2.63	2.35	2.49	1.39	0.475085	0.768726	1.57	1.08	1.33	2.71	2.84	2.69	2.75	2.07	1.04963	0.322588	2	1.02	1.51	0.3	0.44	0.23	0.32	0.21	-2.25154	0.0268217
Solyc04g082650	S-acyltransferase (AHRD V3.3 *** A0A2G2XUG9_CAPAN)	2.6	3.8	3.87	3.42	3.08	1.99	0.98	2.02	0.59	-0.761213	0.709747	5.58	1.56	1.68	2.94	1.53	1.47	1.5	0.51	-0.971431	0.531446	2.45	1.65	2.05	1.94	4.41	4.76	3.7	1.8	0.847997	0.687774	2.02	1.48	1.75	0.28	0.56	0.26	0.37	0.21	-2.25154	0.0297325
Solyc05g005865	MLP-like protein (AHRD V3.3 *** A0A1U8EPD5_CAPAN)	2.54	5.31	3.84	3.9	4.25	1.36	1.16	2.26	0.58	-0.785875	0.846862	4.16	5.99	7.68	5.94	5.1	9.34	7.22	1.22	0.286881	0.95007	1.6	4.81	3.21	0.88	2.42	2.13	1.81	0.56	-0.836501	0.568914	12.38	3.85	8.12	1.96	1.64	1.48	1.69	0.21	-2.25154	0.038947
Solyc05g014490	Pentatricopeptide repeat (AHRD V3.3 *** A0A200RCQ9_9MAGN)	7.03	8.91	10.9	8.95	6.25	3.19	3.98	4.47	0.5	-1	0.266034	12.05	6.24	6.17	8.15	6.22	8.48	7.35	0.9	-0.152003	0.925359	5.21	2.99	4.1	4.02	10.29	10.9	8.4	2.05	1.03562	0.567655	4.89	3.28	4.08	0.8	1.6	0.16	0.85	0.21	-2.25154	0.0426079
Solyc11g011670	Auxin-responsive protein SAUR65 (AHRD V3.3 *** A0A2G2Y5L8_CAPAN)	3.02	1.37	2.26	2.22	3.16	2.36	1.15	2.22	1	0	0.974093	0.24	2.38	1.38	1.33	2.78	4.27	3.52	2.65	1.40599	0.685295	1.27	3.33	2.3	0	0.88	2.17	1.02	0.44	-1.18442	0.674644	13.28	14.67	13.97	1.56	6.24	0.88	2.89	0.21	-2.25154	0.0484141
Solyc05g006550	Microtubule-associated protein TORTIFOLI.1	10.11	5.26	4.42	6.6	7.25	4.13	5.55	5.64	0.85	-0.234465	0.980308	4.52	4.43	5	4.65	3.61	3.17	3.39	0.73	-0.454032	0.578411	10.04	2.96	6.5	7.37	39.7	34.56	27.21	4.19	2.06695	0.163588	27.76	16.93	22.34	3.99	7.89	3.16	5.01	0.22	-2.18442	0.000130317
Solyc07g054900	Methylketone synthase Id (AHRD V3.3 *** E0YCS6_SOLLC)	5.5	4.14	6.81	5.48	3.69	2.63	2.29	2.87	0.52	-0.943416	0.333922	6.24	9.06	6.64	7.31	6.51	6.58	6.54	0.89	-0.168123	0.878512	7.83	3.36	5.59	5.63	8.02	7.2	6.95	1.24	0.31034	0.966933	20.95	12.88	16.91	4.29	4.93	2	3.74	0.22	-2.18442	0.000177232
Solyc04g016330	Glycerol-3-phosphate dehydrogenase [NAD(+)] (AHRD V3.3 *** A0A2G3CDF8_CAPCH)	2.19	1.64	2.33	2.05	1.97	1.31	0.77	1.35	0.66	-0.599462	0.840336	3.15	2.42	2.53	2.7	4.9	4.44	4.67	1.73	0.790772	0.226229	1.67	2.35	2.01	2.13	4.68	5.07	3.96	1.97	0.978196	0.658588	6.18	4.16	5.17	1.04	1.61	0.78	1.14	0.22	-2.18442	0.00060213
Solyc07g006700	Pathogenesis-related protein PR.1	1.67	2.02	1.28	1.66	2.95	0.58	1.02	1.52	0.92	-0.120294	0.996597	1.56	68.9	72.76	47.74	70.38	105.85	88.11	1.85	0.887525	0.921474	1.56	29.11	15.33	2.39	1.74	2.66	2.26	0.15	-2.73697	0.072044	65.19	21.59	43.39	8.98	14.74	4.75	9.49	0.22	-2.18442	0.00671761
Solyc06g062460	bHLH transcription factor136	4.4	2.38	4.1	3.63	2.01	2.65	2.92	2.53	0.7	-0.514573	0.847216	5.55	12.14	14.36	10.68	27.86	27.31	27.59	2.58	1.36737	0.220355	7.36	12.87	10.12	11.97	57.43	51.15	40.18	3.97	1.98914	0.202652	21.71	6.99	14.35	1.99	5.16	2.18	3.11	0.22	-2.18442	0.00786486
Solyc11g011630	Auxin-responsive protein SAUR65 (AHRD V3.3 *** A0A2G2Y5L8_CAPAN)	3.92	2.29	3.22	3.14	6.57	2.87	3.13	4.19	1.33	0.411426	0.858425	3.9	1.62	2.46	2.66	2.46	3.66	3.06	1.15	0.201634	0.959109	2.68	1.85	2.27	2.71	3.15	4.92	3.59	1.58	0.659925	0.877679	14.99	11.89	13.44	2.78	4.81	1.43	3.01	0.22	-2.18442	0.019349
Solyc06g070970	microtubule-associated futsch-like protein (AHRD V3.3 *-* AT5G62550.1)	2.3	3.2	4.07	3.19	2.24	1.46	1.27	1.66	0.52	-0.943416	0.488004	4.71	2.12	1.95	2.93	1.02	1.97	1.5	0.51	-0.971431	0.427983	5.86	3.29	4.58	3.55	4.13	3.48	3.72	0.81	-0.304006	0.573859	2.09	2.08	2.08	0.55	0.5	0.31	0.45	0.22	-2.18442	0.0288569
Solyc02g084680	Protein SHI RELATED SEQUENCE 5 (AHRD V3.3 *** A0A2G3AAR0_CAPAN),Pfam:PF05142	1.36	1.87	1.67	1.63	1.01	0.31	0.73	0.68	0.42	-1.25154	0.55337	2.86	1.82	1.39	2.02	0.97	0.64	0.8	0.4	-1.32193	0.273825	1.62	1.82	1.72	0.81	1.69	2.23	1.58	0.92	-0.120294	0.833836	3.99	2.42	3.21	0.75	0.5	0.84	0.7	0.22	-2.18442	0.0381346
Solyc01g007080	Aluminum-activated malate transporter (AHRD V3.3 *** A0A2U1PS47_ARTAN)	0	0	0.37	0.12	0.06	0	0	0.02	0.17	-2.55639	1	0.32	0	0.06	0.13	0	0	0	0.08	-3.64386	1	0.06	1.98	1.02	0	0	0	0	0.01	-6.64386	0.0501578	2.89	2.03	2.46	0.56	0.42	0.63	0.54	0.22	-2.18442	0.0404769
Solyc05g056470	ABC transporter G family member 5 (AHRD V3.3 *** A0A2G2Y4B2_CAPAN)	0	0	0.04	0.01	0	0	0	0.01	1	0	1	0.11	0.5	0.98	0.53	0.06	0.18	0.12	0.23	-2.12029	0.458642	0	0.84	0.42	0	0	0.17	0.06	0.14	-2.8365	0.588705	3.81	1.84	2.83	0.98	0.55	0.35	0.63	0.22	-2.18442	0.0460552
Solyc01g008670	Cytochrome (AHRD V3.11 *** tr|A0A1U8F0H8|A0A1U8F0H8_CAPAN)	4.16	7.12	11.96	7.75	3.58	3.25	3.03	3.29	0.42	-1.25154	0.178561	15.23	10.41	10.79	12.14	4.42	5.71	5.06	0.42	-1.25154	0.00138249	6.04	6.56	6.3	3.5	5.64	7.27	5.47	0.87	-0.200913	0.658588	11.57	8.08	9.82	2.24	2.61	1.97	2.27	0.23	-2.12029	5.96082e-05
Solyc05g009660	Transcription factor PERIANTHIA (AHRD V3.3 *** A0A2G2YC86_CAPAN)	0.97	2.06	2.73	1.92	1.79	0.35	0.24	0.79	0.41	-1.2863	0.687772	3.39	2.8	2.54	2.91	1.04	1.55	1.29	0.44	-1.18442	0.133009	1.47	1.9	1.69	1.25	4.99	4.57	3.6	2.13	1.09085	0.693328	6.62	4.7	5.66	1.2	1.6	1.05	1.28	0.23	-2.12029	0.00163909
Solyc04g055160	Alpha-ketoglutarate-dependent dioxygenase alkB-like protein 2 (AHRD V3.3 *** A0A2G2X511_CAPBA)	9.02	13.59	17.28	13.3	11.3	7.42	8.59	9.1	0.68	-0.556393	0.765087	22.49	7.71	8.76	12.99	7.54	8.24	7.89	0.61	-0.713119	0.561522	20.8	11.68	16.24	13.03	24.13	22.54	19.9	1.23	0.298658	0.987762	10.68	6.18	8.43	2.35	1.77	1.66	1.93	0.23	-2.12029	0.0037325
Solyc11g031960	GDSL esterase/lipase (AHRD V3.3 *** A0A2G3C1I3_CAPCH)	4.78	4.73	4.97	4.83	6.77	1.56	1.09	3.14	0.65	-0.621488	0.894053	3.55	3.58	3.64	3.59	2	1.69	1.84	0.51	-0.971431	0.318451	2.18	3.87	3.03	1.19	8.76	6.68	5.54	1.83	0.871844	0.865491	16.09	10.65	13.37	1.44	4.53	3.14	3.04	0.23	-2.12029	0.00388036
Solyc01g109180	Long chain acyl-CoA synthetase 4 (AHRD V3.3 *** A0A2G2Y3Y7_CAPAN)	4.17	5.05	5.55	4.92	5.69	3.09	3.51	4.1	0.83	-0.268817	0.94959	6.18	3.73	5.07	4.99	5.14	4.89	5.01	1	0	0.986979	3.76	5.32	4.54	2.41	7.78	9.66	6.62	1.46	0.545968	0.941915	16.85	11.49	14.17	1.91	6.22	1.69	3.27	0.23	-2.12029	0.00452811
Solyc09g014160	UPF0503 protein At3g09070, chloroplastic-like (AHRD V3.3 *** A0A2I4FKI6_9ROSI)	2.04	2.75	4.4	3.06	1.85	2.12	1.67	1.88	0.61	-0.713119	0.70448	6.37	2.51	1.82	3.57	1.83	1.21	1.52	0.43	-1.21759	0.322136	4.05	2.3	3.17	2.34	6.47	7.04	5.28	1.67	0.739848	0.794181	4.23	2.63	3.43	0.91	0.91	0.52	0.78	0.23	-2.12029	0.0109435
Solyc01g098410	Lyk13 (AHRD V3.3 *** G3KGB4_SOLLC)	0.54	0.66	0.75	0.65	0.81	0.38	0.28	0.49	0.75	-0.415037	0.951529	0.96	1.65	1.65	1.42	2.42	2.22	2.32	1.63	0.704872	0.725304	0.51	2.23	1.37	0.17	1.98	2.19	1.45	1.06	0.0840643	0.93025	4.66	2.81	3.74	0.87	1.12	0.56	0.85	0.23	-2.12029	0.0117857
Solyc03g045140	Cyclopropane-fatty-acyl-phospholipid synthase (AHRD V3.3 *** A0A2U1PIS2_ARTAN)	2.44	5.38	3.82	3.88	3.18	1.03	1.37	1.86	0.48	-1.05889	0.523076	9.96	2.8	2.85	5.2	1.47	1.65	1.56	0.3	-1.73697	0.0646722	1.49	1.32	1.41	1.11	2.86	2.23	2.07	1.47	0.555816	0.896078	1.52	1.72	1.62	0.35	0.47	0.31	0.38	0.23	-2.12029	0.0251116
Solyc01g010370	S-adenosyl-L-methionine-dependent methyltransferases superfamily protein (AHRD V3.3 *** A0A2U1P6Q5_ARTAN)	2.42	2.28	2.46	2.39	2.16	1.31	1.68	1.72	0.72	-0.473931	0.849218	3.55	1.14	1.21	1.97	0.83	1.05	0.94	0.48	-1.05889	0.436512	2.41	1.26	1.83	1.91	2.93	2.88	2.57	1.4	0.485427	0.882438	1.8	1.48	1.64	0.36	0.4	0.36	0.37	0.23	-2.12029	0.0262145
Solyc10g045630	plant/protein%2C putative (DUF3411) (AHRD V3.3 *** AT5G24690.1)	4.62	9.89	14.88	9.8	8.23	4.52	5.39	6.05	0.62	-0.68966	0.770201	12.77	4.8	4.44	7.34	6.97	8.76	7.87	1.07	0.0976108	0.960325	5.94	4.16	5.05	7.14	16.92	14.27	12.78	2.53	1.33914	0.26555	5.04	4.72	4.88	1.07	1.67	0.67	1.14	0.23	-2.12029	0.0352153
Solyc02g079920	Zinc finger, C2H2 (AHRD V3.3 *** A0A2U1PE02_ARTAN)	0.72	1.07	0.9	0.9	1.04	0.56	0.24	0.61	0.68	-0.556393	0.926845	1.16	1.05	0.54	0.92	0.72	1.5	1.11	1.21	0.275007	0.944913	0.77	0.56	0.67	0.42	1.83	1.12	1.12	1.67	0.739848	0.874828	2.5	2.66	2.58	0.54	0.81	0.46	0.6	0.23	-2.12029	0.0359028
Solyc08g005710	Terpene synthase .1	10.96	16.18	10.24	12.46	6.51	4.99	5.03	5.51	0.44	-1.18442	0.0271459	22.66	9.1	11.19	14.32	7.12	6.77	6.95	0.49	-1.02915	0.113731	10.53	3.72	7.12	5.35	11.92	11.63	9.63	1.35	0.432959	0.922208	12.57	9.6	11.09	0.91	5.74	0.86	2.5	0.23	-2.12029	0.041246
Solyc09g010210	endo-1,4-beta-glucanase precursor (Cel2)	12.43	14.67	13.64	13.58	12.66	8.29	8.37	9.77	0.72	-0.473931	0.762653	10.56	25.59	27.43	21.19	8.6	11.55	10.07	0.48	-1.05889	0.275201	11.45	16.3	13.88	7.04	14.2	15.15	12.13	0.87	-0.200913	0.672088	63.06	33.16	48.11	11.33	11.97	10.89	11.4	0.24	-2.05889	4.42557e-06
Solyc05g009270	3-ketoacyl-CoA synthase (AHRD V3.3 *** A0A2G3B5Z8_CAPCH)	2.37	2.18	3.45	2.67	2.4	1.27	1.03	1.57	0.59	-0.761213	0.737683	2.28	8.06	6.21	5.52	2.13	2.05	2.09	0.38	-1.39593	0.22659	2.52	2.36	2.44	1.61	5.11	4.71	3.81	1.56	0.641546	0.875602	11.02	8.05	9.54	1.8	3.03	2.11	2.31	0.24	-2.05889	0.000299109
Solyc02g080670	L-ascorbate oxidase-like protein (AHRD V3.3 *** A0A1U8FN33_CAPAN)	4.49	8.03	3.7	5.41	5.29	2.05	1.76	3.03	0.56	-0.836501	0.707827	7.52	1.77	2.54	3.94	1.18	0.85	1.01	0.26	-1.94342	0.0670257	2.21	1.32	1.77	1.48	6.08	7.27	4.94	2.79	1.48027	0.440517	6.92	5.25	6.08	1.66	1.66	1.12	1.48	0.24	-2.05889	0.000799212
Solyc12g100180	Pleiotropic drug resistance protein (AHRD V3.3 *** C8CA13_CUCSA)	2.8	5.47	5.12	4.46	3.2	1.08	1.58	1.95	0.44	-1.18442	0.283327	8.28	2.39	2.29	4.32	1.81	2.65	2.23	0.52	-0.943416	0.49793	2.61	1.84	2.23	2.42	6.84	7.04	5.43	2.43	1.28096	0.36742	3.87	2.93	3.4	0.73	1.18	0.48	0.8	0.24	-2.05889	0.000889632
Solyc05g012955	Sulfotransferase (AHRD V3.3 *** A0A2I4HG22_9ROSI)	4.31	8.08	7.53	6.64	6.49	4.52	4.03	5.01	0.75	-0.415037	0.899193	14.78	4.63	5.91	8.44	2.56	3.81	3.19	0.38	-1.39593	0.149929	5.86	5.47	5.67	2.8	7	9.57	6.46	1.14	0.189034	0.953288	8.77	7.71	8.24	1.82	1.92	2.29	2.01	0.24	-2.05889	0.00296188
Solyc03g098290	Sucrose synthase (AHRD V3.3 *** K4BJP4_SOLLC)	3.73	4.08	2.95	3.59	2.67	1.39	1.82	1.96	0.55	-0.862496	0.425796	2.24	2.32	1.75	2.1	1.89	2.06	1.98	0.94	-0.0892673	0.937513	6.19	4.21	5.2	2.53	4.07	3.5	3.37	0.65	-0.621488	0.157677	6.37	3.02	4.7	1.08	1.53	0.84	1.15	0.24	-2.05889	0.00425108
Solyc09g090500	Cyclopropane-fatty-acyl-phospholipid synthase (AHRD V3.3 *** A0A2U1QM01_ARTAN),Pfam:PF02353	17.57	25.93	26.55	23.35	14.29	9.85	9.38	11.17	0.48	-1.05889	0.0734671	49.94	31.65	34.69	38.76	18.66	21.71	20.19	0.52	-0.943416	0.00632981	13.38	18.31	15.84	13.31	24.49	21.96	19.92	1.26	0.333424	0.996007	23.95	24.06	24	3.78	10.81	2.74	5.78	0.24	-2.05889	0.00451972
Solyc10g055780	Chitinase (AHRD V3.3 *** B9VRK7_CAPAN)	15.9	13.19	31.72	20.27	12.98	10.47	10.9	11.45	0.56	-0.836501	0.589605	13.72	11.66	9.94	11.77	9.26	7.93	8.59	0.73	-0.454032	0.655645	11.47	2.18	6.83	10.41	34.56	27.85	24.27	3.55	1.82782	0.262635	13.45	34.76	24.1	6.26	7.35	3.66	5.76	0.24	-2.05889	0.0131089
Solyc01g102570	Eukaryotic translation initiation factor 3 subunit C (AHRD V3.11 *** tr|A0A2G2XXL6|A0A2G2XXL6_CAPAN)	4.87	6.36	11.13	7.45	7.62	2.96	3.12	4.57	0.61	-0.713119	0.769479	14.25	5.62	4.11	7.99	7.51	8.48	8	1	0	0.992076	4.79	3.79	4.29	6.09	18.26	19.23	14.53	3.39	1.76129	0.118213	4.68	4.79	4.73	0.45	1.45	1.45	1.12	0.24	-2.05889	0.0140843
Solyc11g069650	Unknown protein	2.77	3.89	2.19	2.95	2.57	1.82	1.9	2.1	0.71	-0.494109	0.863411	3.71	1.54	1.45	2.23	2.69	2.47	2.58	1.16	0.214125	0.915801	1.29	0.8	1.04	2.6	3.48	2.8	2.96	2.85	1.51096	0.127521	4.36	2.69	3.53	0.46	1.13	0.98	0.86	0.24	-2.05889	0.017887
Solyc07g065880	Kinesin K.1	0.96	1.97	2.36	1.76	0.89	0.29	0.66	0.61	0.35	-1.51457	0.18315	2.77	0.76	0.95	1.49	0.62	0.51	0.56	0.38	-1.39593	0.250812	1.69	1.47	1.58	1.5	2.94	2.2	2.21	1.4	0.485427	0.903837	1.86	0.91	1.39	0.28	0.44	0.28	0.33	0.24	-2.05889	0.0338974
Solyc12g005300	Chlorophyllase 2 (AHRD V3.3 *** C1JZ62_9ROSI),Pfam:PF12740	7.48	11.86	12.46	10.6	9.37	3.18	3.46	5.34	0.5	-1	0.550947	7.35	12.82	11.65	10.61	5.57	3.87	4.72	0.44	-1.18442	0.15738	10.28	16.44	13.36	3.74	7.46	7.16	6.12	0.46	-1.12029	0.0806476	17.32	11.48	14.4	1.14	7.25	2.05	3.48	0.24	-2.05889	0.0405929
Solyc11g005090	cyclin A1	3.08	5.06	10.27	6.14	3.16	1.61	1.62	2.13	0.35	-1.51457	0.157776	12.72	2.64	2.35	5.9	1.38	1.99	1.69	0.29	-1.78588	0.18922	8.75	4.43	6.59	3.89	6.82	6.99	5.9	0.9	-0.152003	0.740049	4.41	1.72	3.06	0.59	0.94	0.67	0.73	0.24	-2.05889	0.0433657
Solyc02g068040	Unknown protein	65.8	32.2	10.18	36.06	23.2	26.88	27.57	25.88	0.72	-0.473931	0.918701	3.74	127.36	122.56	84.55	196.01	166.38	181.19	2.14	1.09761	0.877917	58.84	20.3	39.57	78.11	106.01	105.03	96.38	2.44	1.28688	0.20368	23.08	10.9	16.99	3.35	7.21	1.45	4	0.24	-2.05889	0.048615
Solyc02g089550	protein NSP-INTERACTING KINASE.1	5.65	6.49	6.27	6.14	5.52	3.39	3.42	4.11	0.67	-0.577767	0.684129	8.13	4.95	4.86	5.98	2.67	3.44	3.05	0.51	-0.971431	0.0578419	4.35	4.25	4.3	2.48	7.28	7.99	5.92	1.38	0.464668	0.951098	16.67	11.6	14.14	3.32	4.22	3.06	3.53	0.25	-2	2.50468e-06
Solyc03g122140	Peroxisomal (S)-2-hydroxy-acid oxidase GLO4 (AHRD V3.3 *** A0A2G2WPV6_CAPBA)	16.47	24.99	16.97	19.48	11.03	7.64	10.17	9.61	0.49	-1.02915	0.0977329	43.26	28.98	31.14	34.46	21.02	17.93	19.48	0.57	-0.810966	0.030235	12.74	16.24	14.49	8.46	23.35	21.97	17.93	1.24	0.31034	0.984419	19.97	18.05	19.01	5.28	6.14	3.07	4.83	0.25	-2	6.55975e-05
Solyc08g075680	Ribonuclease P protein subunit P38-like protein Chr5:21499899-21502235 FORWARD LENGTH=720 201606 (AHRD V3.11 *-* AT5G53020.9)	9.98	12.95	7.89	10.27	11.25	10.18	10.26	10.56	1.03	0.0426443	0.914822	12.1	0.8	1.13	4.68	0.74	0.68	0.71	0.15	-2.73697	0.155405	10.79	1.39	6.09	7.28	17.97	14.53	13.26	2.18	1.12433	0.628528	5.61	3.95	4.78	1.11	1.69	0.79	1.2	0.25	-2	0.00671761
Solyc04g063350	2-oxoisovalerate dehydrogenase subunit alpha 2, mitochondrial (AHRD V3.3 *** A0A2G3CL46_CAPCH)	9.67	14.53	13.86	12.69	8.93	7.08	6.1	7.37	0.58	-0.785875	0.35838	24.15	20.99	22.55	22.56	25.68	20.77	23.23	1.03	0.0426443	0.994459	11.2	12.29	11.74	20.15	31.14	27.33	26.21	2.23	1.15704	0.173562	15.51	17.43	16.47	2.53	7.66	2.07	4.09	0.25	-2	0.00721396
Solyc03g120790	ovate family protein 8	5.23	6.17	7.25	6.22	10.9	8.8	6.09	8.6	1.38	0.464668	0.653073	7.43	3.3	3.91	4.88	2.55	2.37	2.46	0.5	-1	0.434386	12.7	1.5	7.1	8.62	28.8	22.48	19.97	2.81	1.49057	0.494443	9.83	11.71	10.77	2.13	3.28	2.59	2.67	0.25	-2	0.00845296
Solyc01g102980	zinc-finger homeodomain protein 4 (AHRD V3.3 *** A0A2I4EEG0_9ROSI)	1.5	1.99	2.66	2.05	1.07	0.65	1.03	0.92	0.45	-1.152	0.483614	3.17	3.84	2.89	3.3	2.04	2.1	2.07	0.63	-0.666576	0.519119	1.84	2.28	2.06	1.46	2.11	3.17	2.25	1.09	0.124328	0.930635	5.41	4.97	5.19	0.85	1.71	1.4	1.32	0.25	-2	0.0120841
Solyc01g108800	3-hydroxyisobutyryl-CoA hydrolase.1	16.98	8.53	4.39	9.97	2.11	7.3	7.95	5.79	0.58	-0.785875	0.788898	8.07	7.29	6.38	7.25	3.51	3.73	3.62	0.5	-1	0.0650729	19.93	4.62	12.28	7.04	4.19	3.42	4.88	0.4	-1.32193	0.258373	4.41	6.71	5.56	0.84	1.85	1.42	1.37	0.25	-2	0.0175632
Solyc03g098200	Homeobox-leucine zipper protein HDG12 (AHRD V3.3 *** A0A2G2X830_CAPBA)	0.5	1.12	0.89	0.84	0.54	0.2	0.36	0.37	0.44	-1.18442	0.587168	1.44	0.91	0.69	1.01	0.94	1.04	0.99	0.98	-0.0291463	0.984452	0.48	1.12	0.8	0.59	2.77	2.78	2.05	2.56	1.35614	0.657002	3.29	1.98	2.63	0.52	1.11	0.33	0.65	0.25	-2	0.0265624
Solyc01g095720	Alpha/beta-Hydrolases superfamily protein (AHRD V3.3 *** A0A2U1L1L1_ARTAN)	0.51	0.36	0.5	0.46	0.11	0.23	0.39	0.24	0.52	-0.943416	0.835228	0.84	1.41	1.21	1.15	1.58	1.57	1.58	1.37	0.454176	0.864885	0.68	1.33	1.01	0.75	1.5	1.1	1.12	1.11	0.15056	0.936301	3.45	2.4	2.92	0.35	1.23	0.65	0.74	0.25	-2	0.0336142
Solyc02g082930	acidic extracellular 27 kD chitinase	75.2	46.05	48.75	56.67	29.6	52.51	53.26	45.12	0.8	-0.321928	0.914479	103.53	98.93	95.64	99.37	186.93	171.18	179.06	1.8	0.847997	0.0491445	139.41	325.36	232.38	178.47	359.91	349.04	295.81	1.27	0.344828	0.986197	160.67	95.21	127.94	30.5	39.75	30.36	33.54	0.26	-1.94342	2.50468e-06
Solyc11g066390	superoxide dismutase 3	25.27	28.77	21.97	25.34	20.33	28.75	28.32	25.8	1.02	0.0285692	0.912914	26.48	32.53	32.51	30.51	13.84	14.66	14.25	0.47	-1.08927	0.0288998	22.96	8.24	15.6	21.65	13.71	15.87	17.08	1.09	0.124328	0.975792	43.2	77.22	60.21	14.2	17.42	14.85	15.49	0.26	-1.94342	6.15604e-05
Solyc10g080390	serine/threonine-protein kinase Nek6-like isoform .1	19.39	22.34	20.96	20.9	21.44	14.21	16.95	17.53	0.84	-0.251539	0.937102	22.95	15.78	15.96	18.23	12.34	13.36	12.85	0.7	-0.514573	0.246637	18.01	13.45	15.73	13.54	26.5	23.33	21.12	1.34	0.422233	0.921618	25.68	15.8	20.74	4.86	7.32	3.76	5.31	0.26	-1.94342	8.3999e-05
Solyc02g094330	Pollen Ole e.1	18.67	27.33	31.07	25.69	25.91	14.01	14.35	18.09	0.7	-0.514573	0.822999	21.89	14.25	15.14	17.09	5.72	6.42	6.07	0.36	-1.47393	0.000378555	16.47	16.51	16.49	8.21	19.41	20.48	16.03	0.97	-0.0439433	0.808909	50.53	26.07	38.3	12.25	8.82	8.94	10	0.26	-1.94342	0.000775273
Solyc04g012060	Ribonucleoside-diphosphate reductase (AHRD V3.3 *** A0A1U8FDK5_CAPAN)	7.62	8.82	13.68	10.04	9.89	7.39	7.42	8.23	0.82	-0.286304	0.935154	18.73	6.84	5.53	10.37	4.24	5.08	4.66	0.45	-1.152	0.229428	12.21	4.64	8.43	6.07	9.74	9.5	8.44	1	0	0.882899	7.27	4.39	5.83	1.82	1.39	1.25	1.49	0.26	-1.94342	0.00123061
Solyc01g097930	Cysteine synthase (AHRD V3.3 *** A0A2G3BTX8_CAPCH)	9.03	13.49	8.74	10.42	9.27	4.4	5.06	6.24	0.6	-0.736966	0.658863	15.72	6.62	6.49	9.61	2.69	4.42	3.55	0.37	-1.4344	0.0684093	6.84	5.67	6.25	5.01	16.2	12.27	11.16	1.79	0.83996	0.742632	12.84	12	12.42	2.76	4.67	2.15	3.19	0.26	-1.94342	0.00138401
Solyc08g076370	Homeobox-leucine zipper protein ROC3 (AHRD V3.3 *** A0A2G3DCR4_CAPCH)	0.63	1.18	2.05	1.29	0.78	0.69	0.42	0.63	0.49	-1.02915	0.65973	2.53	0.92	0.77	1.41	0.77	1.31	1.04	0.74	-0.434403	0.868341	0.71	1.2	0.95	1.09	3.27	2.59	2.32	2.44	1.28688	0.570242	4.24	4.97	4.61	0.74	1.79	1.08	1.2	0.26	-1.94342	0.00638034
Solyc05g008140	Unknown protein	4.61	6.15	6.91	5.89	4.6	4.98	5.72	5.1	0.87	-0.200913	0.971072	7.3	8.81	7.12	7.74	7.73	6.9	7.32	0.95	-0.0740006	0.93624	11.94	9.56	10.75	7.99	25.2	24.81	19.33	1.8	0.847997	0.735398	9.24	6.83	8.04	2.27	2.61	1.41	2.1	0.26	-1.94342	0.0108399
Solyc03g006240	GDSL esterase/lipase (AHRD V3.3 *** A0A2G2ZLG9_CAPAN)	1.49	1.93	2.25	1.89	1.19	0.5	0.65	0.78	0.41	-1.2863	0.439229	2.58	2.81	3.04	2.81	1.64	2.19	1.92	0.68	-0.556393	0.642324	1.67	2.48	2.08	1.11	3.65	2.98	2.58	1.24	0.31034	0.987985	6.06	3.37	4.71	1.39	1.39	0.91	1.23	0.26	-1.94342	0.0207242
Solyc01g105890	Monoterpene synthase 1	1.44	2.03	2.54	2	1.03	0.46	0.63	0.71	0.35	-1.51457	0.18668	2.89	2.26	1.7	2.28	1.29	1.01	1.15	0.5	-1	0.267524	0.9	1.72	1.31	0.64	4.37	4.34	3.12	2.38	1.25096	0.722754	3.79	2.02	2.91	0.77	0.88	0.62	0.76	0.26	-1.94342	0.0351979
Solyc03g019890	beta-galactosidase 7	18.08	18.04	17.09	17.74	16.54	9.56	9.36	11.82	0.67	-0.577767	0.654852	24.63	12.57	14.08	17.09	20.77	20.96	20.87	1.22	0.286881	0.780215	19.43	5.57	12.5	25.11	46.84	42.97	38.31	3.06	1.61353	0.120658	11.38	9.25	10.32	2.61	3.61	2.04	2.75	0.27	-1.88897	4.10364e-05
Solyc04g073970	PUF domain-containing protein/DUF4057 domain-containing protein (AHRD V3.3 *-* A0A1Q3AUK4_CEPFO)	13.83	17.64	23.64	18.37	13.43	5.67	6.7	8.6	0.47	-1.08927	0.246051	37.17	22.13	21.55	26.95	16.34	18.85	17.59	0.65	-0.621488	0.247062	21.92	32.2	27.06	15.11	31.96	32.2	26.42	0.98	-0.0291463	0.792345	22.73	17.11	19.92	3.9	6.02	5.91	5.28	0.27	-1.88897	0.000147378
Solyc12g010800	Basic-leucine zipper (BZIP) transcription factor family protein (AHRD V3.3 *** A0A1I9LST2_ARATH)	6.65	4.44	5.35	5.48	5.98	4.46	5.43	5.29	0.97	-0.0439433	0.968218	13.91	4.83	2.61	7.12	1.79	1.78	1.79	0.25	-2	0.0998728	3.51	1.91	2.71	1.75	11.83	12.4	8.66	3.2	1.67807	0.450188	21.1	16.97	19.04	4.05	6.26	5.13	5.15	0.27	-1.88897	0.000532876
Solyc11g007770	Glycosyltransferase family protein 64 protein C5 (AHRD V3.3 *** A0A2G2VEI7_CAPBA)	3.46	3.75	6.81	4.67	2.94	1.29	1.93	2.05	0.44	-1.18442	0.243885	13.46	7.82	7.37	9.55	9.69	9.91	9.8	1.03	0.0426443	0.991783	4.7	13.32	9.01	2.96	3.66	3.97	3.53	0.39	-1.35845	0.0798225	8.83	11.49	10.16	1.88	4.15	2.07	2.7	0.27	-1.88897	0.00139901
Solyc02g087960	R2R3MYB transcription factor 94	2.43	2.7	3.5	2.88	3.06	3.37	2.74	3.06	1.06	0.0840643	0.93117	5	0.8	1.2	2.33	0.85	0.84	0.84	0.36	-1.47393	0.509626	3.31	0.8	2.06	1.81	7.35	6.54	5.23	2.54	1.34483	0.570075	11.82	10.37	11.09	2.32	3.77	2.95	3.01	0.27	-1.88897	0.00195843
Solyc03g118370	Carboxypeptidase (AHRD V3.3 *** A0A2G3CZU5_CAPCH)	9.12	11.99	14.3	11.8	9.87	3.95	4.79	6.2	0.53	-0.915936	0.467805	11.55	4.43	4.56	6.85	2.98	3.51	3.25	0.47	-1.08927	0.232568	7.38	2.98	5.18	4.72	16.25	17.18	12.72	2.46	1.29866	0.466496	10.8	5.93	8.37	2.23	2.74	1.94	2.3	0.27	-1.88897	0.003943
Solyc06g048620	Leucine-rich receptor-like kinase family protein (AHRD V3.3 *** A0A072V1G8_MEDTR)	1.73	1.74	2.4	1.96	1.89	0.32	0.72	0.98	0.5	-1	0.678872	3.19	2.91	2.76	2.95	2.09	1.61	1.85	0.63	-0.666576	0.314198	1.48	3.08	2.28	0.59	1.72	2.02	1.44	0.63	-0.666576	0.510673	3.44	2.19	2.81	0.79	0.91	0.58	0.76	0.27	-1.88897	0.00631088
Solyc07g018240	elongation of fatty acids protein 3-like (AHRD V3.3 *** A0A2I4E461_9ROSI)	3.19	6.53	11.52	7.08	12.28	2.91	2.92	6.04	0.85	-0.234465	0.985087	10.6	4.4	4.87	6.62	5.22	4.65	4.94	0.75	-0.415037	0.80658	4.83	7.69	6.26	3.07	11.23	19.5	11.27	1.8	0.847997	0.854963	35.35	25.35	30.35	11.13	4.13	9.16	8.14	0.27	-1.88897	0.010863
Solyc05g015840	Squamosa promoter binding protein 13	4.14	4.69	2.51	3.78	1.71	2.95	3.72	2.79	0.74	-0.434403	0.897877	7.9	10.5	10.16	9.52	14.25	13.48	13.87	1.46	0.545968	0.68401	6.86	9.98	8.42	4.49	4.85	4.04	4.46	0.53	-0.915936	0.113306	29.14	15.39	22.27	4.73	10.29	3.14	6.05	0.27	-1.88897	0.0109435
Solyc04g078810	Remorin family protein (AHRD V3.3 *** A0A2U1MLE0_ARTAN)	2.67	4.13	5.28	4.03	3.4	1.6	1.67	2.22	0.55	-0.862496	0.605808	7.06	3.45	3.42	4.64	4.39	2.94	3.67	0.79	-0.340075	0.823062	4.55	5.07	4.81	2.79	8.67	6.15	5.87	1.22	0.286881	0.981661	10.54	5.93	8.23	2.99	2.63	0.94	2.19	0.27	-1.88897	0.0120105
Solyc09g007140	Protein RESTRICTED TEV MOVEMENT 2 (AHRD V3.11 *-* tr|A0A1J3D687|A0A1J3D687_NOCCA)	4.15	5.57	2.81	4.18	2.44	2.35	1.7	2.16	0.52	-0.943416	0.538977	2.81	3.42	2.5	2.91	1.6	2.64	2.12	0.73	-0.454032	0.761579	14.52	6.94	10.73	4.56	5.59	4.14	4.76	0.44	-1.18442	0.0426683	13.18	6.87	10.03	3.65	2.46	1.96	2.69	0.27	-1.88897	0.0120656
Solyc06g084420	Leucine-rich repeat receptor-like kinase (AHRD V3.3 *** A0A0K9PKL2_ZOSMR)	2	3.39	5.15	3.51	2.36	0.85	1.58	1.6	0.46	-1.12029	0.550947	4	5.66	2.65	4.1	2.46	2.81	2.63	0.64	-0.643856	0.636824	3.9	4.21	4.05	2.43	3.72	5.04	3.73	0.92	-0.120294	0.776708	6.39	7.05	6.72	2.34	1.78	1.27	1.8	0.27	-1.88897	0.0126582
Solyc07g049440	GDSL esterase/lipase (AHRD V3.3 *** A0A2G2Z2Z1_CAPAN)	3	3.53	3.8	3.44	3.8	2.29	2.94	3.01	0.88	-0.184425	0.981066	2.33	11.47	11.9	8.57	30.89	37.88	34.39	4.01	2.0036	0.134078	7.83	18.49	13.16	14.49	14.48	18.84	15.94	1.21	0.275007	0.968933	24.3	7.82	16.06	3.4	5.9	3.5	4.27	0.27	-1.88897	0.0151779
Solyc01g091670	3-oxo-Delta(4,5)-steroid 5-beta-reductase (AHRD V3.3 *** A0A2G3DDY0_CAPCH)	9.42	11.7	7.83	9.65	7.45	3.56	5.14	5.38	0.56	-0.836501	0.483614	12.09	4.95	5.41	7.48	3.89	4.17	4.03	0.54	-0.888969	0.330296	5.44	4.17	4.8	4.27	8.36	10.33	7.65	1.59	0.669027	0.79901	6.68	3.91	5.29	0.78	1.96	1.59	1.44	0.27	-1.88897	0.0394151
Solyc09g007900	Phenylalanine ammonia-lyase (AHRD V3.11 *** tr|A0A2G2YQ27|A0A2G2YQ27_CAPAN)	35.57	21.79	38.56	31.97	15.36	25.62	28.39	23.12	0.72	-0.473931	0.807899	54.8	136.5	125.32	105.54	116.61	136.09	126.35	1.2	0.263034	0.961126	41.7	110.46	76.08	80.04	243.6	227.13	183.59	2.41	1.26903	0.598046	110.68	102.39	106.53	27.18	36.15	27.54	30.29	0.28	-1.8365	5.63815e-09
Solyc01g056850	CTP synthase (AHRD V3.3 *** A0A2G2XFG8_CAPBA)	1.82	2.2	2.86	2.29	1.57	1.02	0.95	1.18	0.52	-0.943416	0.464998	5.82	5	4.09	4.97	8.43	8.23	8.33	1.68	0.748461	0.190228	4.03	2.47	3.25	6.6	8.65	9.9	8.38	2.58	1.36737	0.0548484	7.81	7.93	7.87	2.47	2.38	1.67	2.17	0.28	-1.8365	0.000246072
Solyc02g091780	Kinesin-like protein (AHRD V3.3 *** A0A2G3AAZ8_CAPAN)	4.47	5.97	4.25	4.9	3.93	3.07	3.46	3.49	0.71	-0.494109	0.777774	5.28	3.96	3.09	4.11	2.77	2.57	2.67	0.65	-0.621488	0.401441	3.08	1.71	2.4	2.24	4.49	4.84	3.86	1.61	0.687061	0.77796	6.94	6.79	6.87	1.86	2.38	1.47	1.9	0.28	-1.8365	0.000582438
Solyc06g062580	Beta-galactosidase (AHRD V3.3 *** A0A2G3C8Y3_CAPCH)	3.23	4.01	5.07	4.1	3.56	1.56	1.63	2.25	0.55	-0.862496	0.564896	7.51	2.09	2.39	4	1.86	2.53	2.19	0.55	-0.862496	0.567515	3.88	3.54	3.71	2.31	9.99	10.18	7.49	2.02	1.01436	0.693875	5.94	5.89	5.92	1.57	1.5	1.95	1.67	0.28	-1.8365	0.000994409
Solyc04g082290	inactive purple acid phosphatase-like protein (AHRD V3.3 *** AT1G42430.1)	1.92	3.39	6.18	3.83	3.66	1.34	1.03	2.01	0.52	-0.943416	0.735049	10.4	6.99	6.34	7.91	7.38	8.31	7.85	0.99	-0.0144996	0.981362	4.18	2	3.09	1.83	4.03	4.68	3.51	1.14	0.189034	0.971067	14.31	14.83	14.57	2.59	6.97	2.7	4.09	0.28	-1.8365	0.00730443
Solyc05g012950	Sulfotransferase (AHRD V3.3 *-* A0A200QN29_9MAGN)	12.95	16.19	15.47	14.87	15.25	8.91	8.03	10.73	0.72	-0.473931	0.860248	21.95	9.32	10.99	14.09	6.51	9.23	7.87	0.56	-0.836501	0.374014	10.78	7.74	9.26	7.81	10.11	12.84	10.25	1.11	0.15056	0.93425	16.4	11.53	13.96	4.3	5.58	1.98	3.95	0.28	-1.8365	0.0212426
Solyc02g093930	sister chromatid cohesion.1	2.25	1.96	1.87	2.03	1.09	1.3	1.64	1.34	0.66	-0.599462	0.763483	3.45	3.06	3.29	3.27	2.76	2.42	2.59	0.79	-0.340075	0.732638	3.68	1.87	2.78	3.07	4.95	5.68	4.57	1.64	0.713696	0.718103	3.54	2.45	3	0.7	1.21	0.58	0.83	0.28	-1.8365	0.0267955
Solyc07g062543	UDP-N-acetylglucosamine 1-carboxyvinyltransferase (AHRD V3.11 *** tr|A0A318R3I0|A0A318R3I0_9STAP)	9.73	7.05	7.25	8.01	4.95	3.38	2.74	3.69	0.46	-1.12029	0.144185	10.13	3.77	3.12	5.67	3.76	3.73	3.75	0.66	-0.599462	0.736403	5.54	3.39	4.46	2.68	9.74	8.28	6.9	1.55	0.632268	0.872483	8.65	5.49	7.07	1.29	3.27	1.45	2	0.28	-1.8365	0.0330391
Solyc08g080660	Pathogenesis-related thaumatin family protein (AHRD V3.3 *** A0A2K3LJG6_TRIPR)	2.18	1.47	5.13	2.93	1.58	1.48	0.93	1.33	0.45	-1.152	0.685242	6.26	1.37	0.4	2.68	0.73	1.74	1.23	0.46	-1.12029	0.784836	1.1	0.41	0.76	1.21	8.17	7.38	5.59	7.36	2.87971	0.119935	8.56	7.34	7.95	2.25	1.8	2.54	2.2	0.28	-1.8365	0.0344466
Solyc03g115870	Thioredoxin-like 1-2, chloroplastic (AHRD V3.3 *** A0A2G3CZB1_CAPCH)	2.89	2.18	5.03	3.37	2.35	0.96	0.48	1.26	0.37	-1.4344	0.467805	1.97	0.74	0.48	1.06	0.44	0.7	0.57	0.54	-0.888969	0.768726	2.95	0.83	1.89	3.96	3.9	3.78	3.88	2.05	1.03562	0.590421	5.7	6.38	6.04	2.44	1	1.64	1.69	0.28	-1.8365	0.0426998
Solyc06g052010	SUN-like protein 16	3.13	2.67	2.38	2.73	2.18	2.09	1.68	1.98	0.73	-0.454032	0.88668	3.22	4.33	4.89	4.15	2	2.36	2.18	0.53	-0.915936	0.326925	3.15	2.89	3.02	1.34	3.85	3.88	3.02	1	0	0.874828	14.49	13.36	13.93	1.58	7.66	2.67	3.97	0.28	-1.8365	0.0458843
Solyc03g111810	Sieve element occlusion a (AHRD V3.3 *** E2FKJ8_9SOLN)	31.04	37.7	38.01	35.58	29.03	12.49	14.41	18.64	0.52	-0.943416	0.302078	31.36	27.14	22.54	27.01	22.58	20.41	21.49	0.8	-0.321928	0.561388	53.65	47.85	50.75	25.18	43.11	44.15	37.48	0.74	-0.434403	0.253536	43.69	30.59	37.14	9.14	13.78	9.14	10.69	0.29	-1.78588	1.59906e-05
Solyc02g084390	Kinesin-like protein (AHRD V3.3 *** A0A2G3AA92_CAPAN)	6.24	6.99	5.44	6.22	4.77	4.32	5	4.7	0.76	-0.395929	0.788898	15.95	3.78	3.46	7.73	3.75	3.41	3.58	0.46	-1.12029	0.464884	5.63	6.53	6.08	3.61	17.87	14.13	11.87	1.95	0.963474	0.744921	11.55	8.45	10	2.69	3.5	2.5	2.9	0.29	-1.78588	5.96082e-05
Solyc10g078340	Stomatal closure-related actin-binding protein 2 (AHRD V3.3 *** A0A1U8EKT6_CAPAN)	14.19	17.5	17.7	16.46	14.25	10.15	11.81	12.07	0.73	-0.454032	0.758958	20.82	9.42	10.34	13.53	5.38	6.41	5.89	0.44	-1.18442	0.0426761	22.85	9.38	16.12	16.28	37.4	32.56	28.75	1.78	0.831877	0.649353	24.43	20.22	22.32	5.87	8.65	4.76	6.43	0.29	-1.78588	0.000121287
Solyc01g006540	lipoxygenase C	37.9	61.97	74.01	57.96	32.86	24.4	26.54	27.93	0.48	-1.05889	0.0765926	130.79	54.48	51.8	79.02	31.29	31.54	31.41	0.4	-1.32193	0.0228762	38.23	18.93	28.58	30.32	48.93	45.85	41.7	1.46	0.545968	0.793622	18.31	18.42	18.37	3.88	8.24	3.92	5.35	0.29	-1.78588	0.000889632
Solyc08g023440	Early-responsive to dehydration stress protein (ERD4) (AHRD V3.3 *** A0A2U1KBS2_ARTAN)	6.05	4.52	4.58	5.05	4.66	3.23	2.5	3.46	0.69	-0.535332	0.769479	4.44	5.36	4.82	4.87	11.34	10.8	11.07	2.27	1.18269	0.0353297	7.61	4.1	5.86	12.73	14.65	14.67	14.02	2.39	1.25701	0.0593089	5.72	4.49	5.11	1.9	1.48	1.1	1.49	0.29	-1.78588	0.00496085
Solyc07g054280	Tyrosine/DOPA decarboxylase 3 (AHRD V3.3 *** A0A2G2Z3G9_CAPAN)	4.84	5.28	9.85	6.66	5.03	2.31	2.24	3.19	0.48	-1.05889	0.466856	10.15	3.27	2.64	5.35	1.6	1.51	1.56	0.29	-1.78588	0.0880636	3.04	1.64	2.34	1.66	5.84	5.12	4.21	1.8	0.847997	0.770428	8.02	6.18	7.1	1.86	2.31	1.94	2.04	0.29	-1.78588	0.00540114
Solyc07g038160	GATA transcription factor 16 (AHRD V3.3 *** A0A2G3BNT7_CAPCH)	30.3	23.65	12.69	22.21	21.64	17.76	22.77	20.72	0.93	-0.104697	0.984885	17.74	12.9	13.3	14.65	9.62	10.44	10.03	0.68	-0.556393	0.319863	18.82	8.12	13.47	27.83	34.33	35.69	32.62	2.42	1.27501	0.123252	26.31	15.88	21.09	5.35	9.89	3.14	6.13	0.29	-1.78588	0.0140843
Solyc11g072820	Kinesin (AHRD V3.3 *** A0A200R660_9MAGN)	16.7	18.39	13.72	16.27	14.61	14.15	14.8	14.52	0.89	-0.168123	0.985126	14.72	3.76	4.94	7.81	3.65	4.06	3.85	0.49	-1.02915	0.407531	13.62	2.83	8.22	9.53	20.27	19.77	16.52	2.01	1.0072	0.617303	7.18	3.46	5.32	1.44	2.27	0.85	1.52	0.29	-1.78588	0.0173054
Solyc11g044940	Serine/threonine-protein kinase-like protein ACR4 (AHRD V3.3 *** A0A2G2YFK6_CAPAN)	2.39	2.18	2.94	2.5	2.24	1.51	1.43	1.73	0.69	-0.535332	0.812524	2.31	2.02	1.99	2.11	2.77	2.3	2.54	1.2	0.263034	0.888131	2.57	1.29	1.93	2.12	5.35	4.46	3.98	2.06	1.04264	0.544733	2.68	2.84	2.76	0.81	0.68	0.91	0.8	0.29	-1.78588	0.0245351
Solyc11g071850	Core-2 i-branching beta-n-acetylglucosaminyltransferase family protein (AHRD V3.3 *** A0A2K3MQ33_TRIPR)	3.88	5.33	10.18	6.46	5.31	2.24	1.77	3.11	0.48	-1.05889	0.601851	8.23	3.18	4.58	5.33	2.88	4.28	3.58	0.67	-0.577767	0.698426	6.03	4.64	5.33	3.67	8.02	7.63	6.44	1.21	0.275007	0.988964	8.84	5.86	7.35	2.64	2.22	1.55	2.14	0.29	-1.78588	0.0267741
Solyc08g081480	Pectin lyase-like superfamily protein (AHRD V3.3 *** O81746_ARATH)	3.34	5.05	7.07	5.15	3.27	2.9	2.43	2.87	0.56	-0.836501	0.525092	5.85	4.97	4.86	5.23	2.67	2.35	2.51	0.48	-1.05889	0.0543816	4.48	8.02	6.25	2.85	4.49	4.62	3.99	0.64	-0.643856	0.354568	15.86	7.99	11.93	2.55	6.27	1.52	3.45	0.29	-1.78588	0.0444693
Solyc09g092750	Unknown protein	48.59	65.46	37.35	50.47	38.63	25.93	26.19	30.25	0.6	-0.736966	0.496873	76.14	77.87	82.09	78.7	53.08	44.31	48.7	0.62	-0.68966	0.176242	46.06	46.02	46.04	41.7	87.95	67.08	65.58	1.42	0.505891	0.889276	52.58	47.54	50.06	14.19	15.42	15.83	15.15	0.3	-1.73697	6.74771e-05
Solyc01g110000	Beta-galactosidase (AHRD V3.3 *** A0A2G3BW46_CAPCH)	43.71	37.43	31.78	37.64	41.2	40.73	41.93	41.29	1.1	0.137504	0.677981	13.18	8.63	8.67	10.16	6.43	7.58	7	0.69	-0.535332	0.301596	58.46	3.8	31.13	69.02	51.3	48.69	56.34	1.81	0.85599	0.770952	11.71	11.95	11.83	2.67	4.58	3.55	3.6	0.3	-1.73697	0.000417685
Solyc01g091360	DUF1499 family protein Chr3:22470579-22471756 FORWARD LENGTH=214 201606 (AHRD V3.11 *** AT3G60810.1)	5.65	9.38	10.83	8.62	6.89	4.25	4.57	5.24	0.61	-0.713119	0.583346	11.84	6	6	7.95	3.12	2.63	2.88	0.36	-1.47393	0.00239685	15.91	4.68	10.29	11.77	11.97	11.93	11.89	1.16	0.214125	0.995358	4.09	3.79	3.94	1.01	1.4	1.15	1.19	0.3	-1.73697	0.00272013
Solyc02g081300	Sucrose synthase (AHRD V3.3 *** K4BA00_SOLLC)	3.7	5.79	3.18	4.22	3.79	1.85	2.13	2.59	0.61	-0.713119	0.700128	2.53	2.97	3.11	2.87	2.27	2.29	2.28	0.79	-0.340075	0.75049	9.24	4.7	6.97	2.49	4.16	4.01	3.55	0.51	-0.971431	0.0661893	6.21	4.39	5.3	1.49	1.84	1.51	1.61	0.3	-1.73697	0.00298594
Solyc06g059710	Acyl-[acyl-carrier-protein] desaturase (AHRD V3.3 *** A0A2I4GZ93_9ROSI)	51.25	71.82	58.98	60.68	35.65	28.72	27.94	30.77	0.51	-0.971431	0.028741	106.38	89.27	94.51	96.72	70.35	68.15	69.25	0.72	-0.473931	0.225755	47.79	52.9	50.34	29.77	54.64	50.19	44.87	0.89	-0.168123	0.610697	62.75	73.5	68.12	14.46	33.73	13.36	20.52	0.3	-1.73697	0.00387324
Solyc03g097030	4-coumarate:CoA ligase (AHRD V3.3 *** Q42880_LITER)	1.43	1.58	2.57	1.86	1.04	0.97	0.81	0.94	0.51	-0.971431	0.526807	4.68	3.08	3.12	3.63	4.18	3.35	3.76	1.04	0.0565835	0.991935	0.96	5.71	3.33	0.91	2.32	2.51	1.91	0.57	-0.810966	0.559341	5.22	5.28	5.25	1.48	1.89	1.38	1.58	0.3	-1.73697	0.00527979
Solyc08g061910	trihelix transcription factor GTL1-like (AHRD V3.3 --* XP_022865658.1)	4.27	4.58	6.78	5.21	3.38	2.07	2.85	2.77	0.53	-0.915936	0.540052	12.75	14.48	13.7	13.64	5.8	6.33	6.06	0.44	-1.18442	0.0312771	3.69	3.06	3.38	3.29	7.29	9.39	6.66	1.97	0.978196	0.657528	17.65	10.87	14.26	3.45	5.6	3.63	4.23	0.3	-1.73697	0.00864402
Solyc02g079640	G-type lectin S-receptor-like serine/threonine-protein kinase (AHRD V3.3 *** A0A2G3A8X5_CAPAN)	0.82	0.72	1.01	0.85	0.72	0.33	0.33	0.46	0.54	-0.888969	0.727051	1.1	1.11	1.63	1.28	2.47	3.24	2.86	2.23	1.15704	0.217011	0.78	1.25	1.02	0.92	2.21	1.88	1.67	1.64	0.713696	0.858031	4.56	2.81	3.68	1.07	1.14	1.16	1.12	0.3	-1.73697	0.0136333
Solyc05g009100	Leucine-rich repeat receptor-like protein kinase (AHRD V3.11 *** tr|A0A2R6PBA1|A0A2R6PBA1_ACTCH)	1.08	1.86	2.17	1.7	1.07	0.71	0.83	0.87	0.51	-0.971431	0.465801	2.56	1.21	2.03	1.93	1.03	0.85	0.94	0.49	-1.02915	0.205561	2.02	3.42	2.72	1.21	2.53	2.48	2.07	0.76	-0.395929	0.576468	3.68	2.13	2.91	0.68	1.12	0.83	0.88	0.3	-1.73697	0.0180527
Solyc02g087010	NHL domain-containing protein (AHRD V3.3 *** A0A1Q3BXC8_CEPFO)	7.98	7.61	8.84	8.14	4.81	3.65	3.99	4.15	0.51	-0.971431	0.0828597	8.7	8.06	7.18	7.98	7.27	5.47	6.37	0.8	-0.321928	0.710251	10.51	19.59	15.05	5.63	10.44	10.26	8.78	0.58	-0.785875	0.243919	18.08	12.72	15.4	2.89	8.25	2.54	4.56	0.3	-1.73697	0.0233336
Solyc01g006370	Callose synthase (AHRD V3.3 *** K7PRK8_MAIZE)	6.4	7.55	8.38	7.44	7.36	3.33	3.12	4.6	0.62	-0.68966	0.665706	8.55	2.67	3.07	4.76	2.25	2.62	2.44	0.51	-0.971431	0.354533	5.22	2.15	3.68	2.63	10.05	10.48	7.72	2.1	1.07039	0.618066	3.04	1.41	2.23	0.7	0.52	0.82	0.68	0.3	-1.73697	0.0354218
Solyc10g083170	NAD(P)-binding Rossmann-fold superfamily protein (AHRD V3.3 *** A0A2U1QER6_ARTAN),Pfam:PF13561	0.6	2.24	1.08	1.31	1.3	0.56	0.44	0.77	0.59	-0.761213	0.889523	2.02	0.23	0.44	0.9	0	0.36	0.18	0.2	-2.32193	0.587984	0.61	0.68	0.65	0.11	1.82	2.06	1.33	2.05	1.03562	0.86682	6.23	8.49	7.36	1.85	2.72	1.96	2.18	0.3	-1.73697	0.0375353
Solyc12g039070	Strictosidine synthase family protein (AHRD V3.3 *** D7LVM7_ARALL)	6.41	2.28	6.39	5.03	2.55	5.61	4.47	4.21	0.84	-0.251539	0.976867	10.99	4	3.38	6.12	3.39	4.01	3.7	0.6	-0.736966	0.665595	6.87	30.25	18.56	4.61	21.9	19.25	15.25	0.82	-0.286304	0.77163	13.31	12.14	12.73	5.05	2.02	4.56	3.88	0.3	-1.73697	0.0400229
Solyc09g007410	SUN-like protein 25	10.47	13.7	12.11	12.09	10.16	7.52	8.59	8.76	0.72	-0.473931	0.745041	18.24	5.08	5.02	9.45	5.52	5.37	5.45	0.58	-0.785875	0.624372	11.6	10.67	11.13	10.85	20.82	19.73	17.13	1.54	0.62293	0.785614	9.27	6.99	8.13	1.4	4.56	1.25	2.4	0.3	-1.73697	0.0487063
Solyc12g045035	Fatty acid desaturase (AHRD V3.3 *** A0A200QRI1_9MAGN)	3.15	1.02	4.84	3	1.03	2.34	2.88	2.08	0.69	-0.535332	0.914479	1.08	3.34	3.16	2.53	7.26	11.42	9.34	3.69	1.88362	0.104364	4.34	3.49	3.92	4.6	2.97	3.82	3.8	0.97	-0.0439433	0.850513	30.56	26.19	28.38	9.43	8.65	7.97	8.68	0.31	-1.68966	3.16519e-05
Solyc12g045037	Omega-6 fatty acid desaturase (AHRD V3.3 *** Q461Q1_HEVBR)	2.88	0.92	4.49	2.76	0.99	2.19	2.63	1.94	0.7	-0.514573	0.918011	0.83	3.14	2.7	2.22	6.6	10.31	8.46	3.81	1.92979	0.124604	3.98	3.28	3.63	4.15	2.77	3.39	3.44	0.95	-0.0740006	0.821479	27.22	23.52	25.37	8.61	7.78	7.4	7.93	0.31	-1.68966	6.78333e-05
Solyc01g111880	MAP kinase kinase kinase 11	86.58	29.98	15.36	43.97	22.87	43.31	49.83	38.67	0.88	-0.184425	0.995624	6.57	19.34	20.19	15.37	22.67	21.18	21.93	1.43	0.516015	0.872732	32.99	1.34	17.17	85.47	85.13	82.96	84.52	4.92	2.29866	0.197946	18.68	35.23	26.95	8.12	9.33	7.94	8.46	0.31	-1.68966	0.00241359
Solyc05g012030	protein BIG GRAIN 1-like E (AHRD V3.3 *** A0A2I4H8F0_9ROSI)	0.36	0.74	0.9	0.67	0.4	0.37	0.11	0.29	0.43	-1.21759	0.849439	0.33	2.24	3.68	2.08	2.14	2.72	2.43	1.17	0.226509	0.993945	0.7	2.13	1.42	0.22	0.28	0.23	0.24	0.17	-2.55639	0.163619	16.77	14.38	15.57	4.4	5.75	4.14	4.76	0.31	-1.68966	0.00289777
Solyc06g068270	2-oxoglutarate (2OG) and Fe(II)-dependent oxygenase superfamily protein (AHRD V3.3 *** Q9XIA5_ARATH)	42.25	13.68	6.63	20.85	14.88	30.16	25.6	23.55	1.13	0.176323	0.947672	11.01	4.33	4.65	6.66	5.61	4.91	5.26	0.79	-0.340075	0.853081	16.3	1.42	8.86	22.2	33.69	33.76	29.88	3.37	1.75275	0.315972	20.03	23.81	21.92	5.33	10.25	4.96	6.85	0.31	-1.68966	0.00398599
Solyc02g083860	2-oxoglutarate (2OG) and Fe(II)-dependent oxygenase superfamily protein (AHRD V3.3 *** A0A2U1QGX7_ARTAN)	16.12	21.93	22.6	20.22	7.83	6.98	8.31	7.71	0.38	-1.39593	0.000160056	41.27	21.54	23.19	28.67	13.13	14.35	13.74	0.48	-1.05889	0.0213019	10.38	51.34	30.86	11.73	16.17	12.19	13.36	0.43	-1.21759	0.237766	18.03	14.86	16.45	4.18	7.6	3.76	5.18	0.31	-1.68966	0.0048392
Solyc06g066420	Oxidative stress 3 (AHRD V3.11 *-* tr|A0A2K3PRT1|A0A2K3PRT1_TRIPR)	93	35.71	24.56	51.09	57.12	76.94	65.37	66.48	1.3	0.378512	0.738375	5.98	6.38	7.98	6.78	3.68	2.62	3.15	0.46	-1.12029	0.148944	59.97	0.44	30.2	78.37	42	56.8	59.06	1.96	0.970854	0.882899	22.91	16.23	19.57	5.23	9.02	3.72	5.99	0.31	-1.68966	0.00697485
Solyc10g007600	glycolate oxidase	98.86	110.22	133.52	114.2	135.44	95.15	97.69	109.43	0.96	-0.0588937	0.96253	91.24	152.77	145.61	129.87	92.45	96.36	94.41	0.73	-0.454032	0.619877	139.09	91.78	115.44	88.08	64.22	65.12	72.47	0.63	-0.666576	0.157932	243.68	215.72	229.7	46.31	123.75	41.97	70.68	0.31	-1.68966	0.00883763
Solyc05g051900	Major facilitator superfamily (AHRD V3.3 *** A0A200QUR2_9MAGN)	34.82	23.66	24.57	27.68	27.08	30.09	34.07	30.41	1.1	0.137504	0.745041	9.94	10.94	11.15	10.68	10.48	10.77	10.62	0.99	-0.0144996	0.962273	27.6	1.1	14.35	30.57	26.5	27.18	28.08	1.96	0.970854	0.757473	15.3	13.82	14.56	3.29	7.29	2.86	4.48	0.31	-1.68966	0.00886178
Solyc06g066840	2-oxoglutarate (2OG) and Fe(II)-dependent oxygenase superfamily protein (AHRD V3.3 *** A0A2U1LXD5_ARTAN)	23.78	36.06	17.24	25.69	29.27	7.32	9.16	15.25	0.59	-0.761213	0.886642	18.85	12.64	14.8	15.43	5.93	7.19	6.56	0.43	-1.21759	0.00307746	11.21	11.52	11.37	2.76	13.49	14.43	10.23	0.9	-0.152003	0.816994	8.38	9.46	8.92	3	2.81	2.51	2.77	0.31	-1.68966	0.0109785
Solyc06g062600	Glucose-methanol-choline (GMC) oxidoreductase family protein (AHRD V3.3 *** A0A2U1MMK8_ARTAN)	3.11	1.78	1.2	2.03	2.91	1	0.71	1.54	0.76	-0.395929	0.953128	1.67	3.88	3.72	3.09	5.56	3.92	4.74	1.53	0.613532	0.803054	1.23	1.04	1.14	0.97	3.69	3.02	2.56	2.25	1.16993	0.608625	7.97	8.66	8.31	1.51	4.2	1.97	2.56	0.31	-1.68966	0.0172054
Solyc10g008490	Protein phosphatase 2C (AHRD V3.3 *** A0A2U1PMG8_ARTAN)	5.47	6.14	6.24	5.95	5.16	4.23	4.49	4.63	0.78	-0.358454	0.877038	9.09	8.28	7.78	8.38	4.13	3.6	3.87	0.46	-1.12029	0.0151002	4.77	4.47	4.62	4.07	13.69	12.21	9.99	2.16	1.11103	0.569606	8.28	5.8	7.04	2.18	3.02	1.31	2.17	0.31	-1.68966	0.0172564
Solyc10g079170	Leucine-rich repeat receptor-like tyrosine-protein kinase (AHRD V3.3 *** A0A2R6R578_ACTCH)	3.28	2.59	3.24	3.04	2.34	1.28	1.31	1.64	0.54	-0.888969	0.472338	4.07	3.06	2.47	3.2	3.14	2.37	2.75	0.86	-0.217591	0.865956	2.7	3.38	3.04	1.47	4.04	3.22	2.91	0.96	-0.0588937	0.8142	4.68	2.99	3.83	1.44	1.23	0.91	1.19	0.31	-1.68966	0.0219367
Solyc09g092560	Cytochrome (AHRD V3.3 *** A0A2G2W281_CAPBA)	6.69	10.1	6.9	7.9	5.72	4.05	4.85	4.87	0.62	-0.68966	0.569594	11.06	6.87	8.87	8.93	7.25	8.24	7.75	0.87	-0.200913	0.832839	7.52	2.48	5	4.71	8.83	8.66	7.4	1.48	0.565597	0.854042	7.93	8.35	8.14	2.17	4.13	1.22	2.51	0.31	-1.68966	0.0313054
Solyc01g109590	Protein kinase domain (AHRD V3.3 *** A0A200Q940_9MAGN)	7.4	6.93	10.49	8.27	8.39	6.06	4.39	6.28	0.76	-0.395929	0.889523	11.54	4.92	4.7	7.05	3.72	2.94	3.33	0.47	-1.08927	0.197237	10.68	7.07	8.88	9.12	16.94	18.67	14.91	1.68	0.748461	0.666508	5.62	4.21	4.92	0.96	1.97	1.69	1.54	0.31	-1.68966	0.0346935
Solyc01g079580	Tetratricopeptide repeat (TPR)-like superfamily protein (AHRD V3.3 *** A0A2U1LZR6_ARTAN)	32.25	24.43	13.76	23.48	23.16	21.86	24.47	23.16	0.99	-0.0144996	0.94538	26.72	6.22	5.1	12.68	3.64	4.02	3.83	0.3	-1.73697	0.139573	20.49	3.33	11.91	20.5	44.8	46.88	37.39	3.14	1.65076	0.277699	29.3	25.32	27.31	7.01	9.1	10.15	8.75	0.32	-1.64386	0.000312688
Solyc01g102300	bHLH transcription factor 006	5.23	3.75	3.48	4.15	2.81	3.39	3.78	3.33	0.8	-0.321928	0.918096	5.32	18.15	17.23	13.57	35.94	35.09	35.52	2.62	1.38957	0.319441	5.17	18.12	11.64	5.35	14.56	13.08	11	0.95	-0.0740006	0.821243	17.62	11.6	14.61	4.64	5.96	3.58	4.73	0.32	-1.64386	0.00119047
Solyc01g096190	Ca2+-ATPase	2.31	2.1	3.36	2.59	2.7	1.13	1.16	1.66	0.64	-0.643856	0.789122	8.06	3	3.16	4.74	2.49	2.38	2.44	0.51	-0.971431	0.281603	3.53	3.98	3.75	2.24	3.07	3.36	2.89	0.77	-0.37707	0.384118	10.05	5.63	7.84	2.53	2.83	2.19	2.52	0.32	-1.64386	0.00215707
Solyc02g088190	MYB transcription factor (AHRD V3.11 *-* tr|A0A0U3IU11|A0A0U3IU11_MESCR)	5.6	4	7.84	5.81	4.36	2.52	2.29	3.06	0.53	-0.915936	0.498568	6.79	7.4	4.75	6.31	2.91	3.02	2.96	0.47	-1.08927	0.0813854	6.77	3.18	4.97	4.73	9.64	10.03	8.13	1.64	0.713696	0.756345	10.53	10.24	10.38	2.79	4.08	3.07	3.31	0.32	-1.64386	0.00267265
Solyc03g019670	Non-specific phospholipase .1	3.66	4.34	7.38	5.13	4.67	2.2	2.14	3	0.58	-0.785875	0.703597	7.35	10.47	10.24	9.35	3.92	4.48	4.2	0.45	-1.152	0.0670634	5.61	12.43	9.02	6.24	13.34	12.74	10.77	1.19	0.250962	0.956994	16.42	10.42	13.42	4.83	4.46	3.7	4.33	0.32	-1.64386	0.00287933
Solyc08g076310	ERD (Early-responsive to dehydration stress) family protein (AHRD V3.3 *** A0A2U1KPJ9_ARTAN)	14.52	19.17	17.52	17.07	14.27	11	10.4	11.89	0.7	-0.514573	0.653073	23.29	8.21	8.29	13.26	8.56	6.7	7.63	0.58	-0.785875	0.479808	12.43	6.54	9.48	9.08	19.5	17.66	15.41	1.63	0.704872	0.722754	15.2	12.76	13.98	3.7	6.98	2.7	4.46	0.32	-1.64386	0.00626092
Solyc01g080070	Heavy metal-associated isoprenylated plant protein (AHRD V3.3 *-* A0A2R6PK24_ACTCH)	24.02	27.73	32.16	27.97	19.38	8.94	9.84	12.72	0.45	-1.152	0.114299	42.51	9.68	10.2	20.8	6.41	7.33	6.87	0.33	-1.59946	0.140727	22.46	11.65	17.05	13.59	50.96	49.34	37.96	2.23	1.15704	0.530057	19.61	9.29	14.45	4.47	5.3	4.05	4.61	0.32	-1.64386	0.00817313
Solyc02g024070	Homeobox leucine-zipper protein (AHRD V3.3 *** A0A2U1QME9_ARTAN)	6	7.1	9.14	7.41	4.81	3.59	3.13	3.84	0.52	-0.943416	0.175988	10.38	4.62	4.74	6.58	4.14	4.85	4.49	0.68	-0.556393	0.592451	5.86	3.48	4.67	5.29	13.28	12.93	10.5	2.25	1.16993	0.387755	6.59	4.25	5.42	1.75	2.17	1.2	1.71	0.32	-1.64386	0.00829971
Solyc08g006820	Transmembrane 9 superfamily member (AHRD V3.11 *** tr|A0A2G3BR15|A0A2G3BR15_CAPCH)	5.43	6.32	7.51	6.42	5.6	3.44	2.63	3.89	0.61	-0.713119	0.61591	6.82	3.02	3.69	4.51	4.01	2.92	3.46	0.77	-0.37707	0.789461	5.28	3.78	4.53	3.42	6.96	7.55	5.98	1.32	0.400538	0.950421	6.07	4.96	5.52	2.2	1.58	1.46	1.75	0.32	-1.64386	0.0106101
Solyc01g073680	Bifunctional inhibitor/lipid-transfer protein/seed storage 2S albumin superfamily protein (AHRD V3.11 *** tr|A0A061DVR0|A0A061DVR0_THECC)	6.14	9.29	15.13	10.19	11.89	4.62	3.13	6.55	0.64	-0.643856	0.864174	10.07	27.34	27.76	21.72	38.62	34.9	36.76	1.69	0.757023	0.723946	19.73	46.55	33.14	15.03	16.2	14.94	15.39	0.46	-1.12029	0.113132	30.03	14.81	22.42	7.81	7.82	6.2	7.28	0.32	-1.64386	0.0129795
Solyc02g038800	Plant intracellular Ras-group-related LRR protein (AHRD V3.3 *** A0A2R6RJA8_ACTCH)	2.08	3.08	3.09	2.75	2.82	1.97	2.04	2.28	0.83	-0.268817	0.94959	6.59	3.7	2.54	4.28	5.38	5.98	5.68	1.33	0.411426	0.759562	2	2.96	2.48	2.19	4.47	4.98	3.88	1.56	0.641546	0.871575	5.42	5.1	5.26	1.28	2.15	1.68	1.7	0.32	-1.64386	0.0140233
Solyc09g083400	Protein WVD2-like.1	7.59	7.71	9.13	8.14	7.45	5.66	7.5	6.87	0.84	-0.251539	0.943507	9.22	5.75	5.43	6.8	6.87	5.8	6.33	0.93	-0.104697	0.940866	7.84	6.08	6.96	12.03	13.53	12.7	12.75	1.83	0.871844	0.34599	8	7.44	7.72	2.54	3.46	1.51	2.5	0.32	-1.64386	0.0186318
Solyc01g088300	Germin-like protein subfamily.1	14.99	18.05	10.59	14.54	11.1	7.38	5.91	8.13	0.56	-0.836501	0.484572	11.06	12.41	10.98	11.48	6.4	5.63	6.02	0.52	-0.943416	0.113596	19.39	26.25	22.82	6.24	12.39	15.83	11.49	0.5	-1	0.120574	24.2	16.66	20.43	8.69	3.71	7.3	6.57	0.32	-1.64386	0.0346935
Solyc09g007920	Phenylalanine ammonia-lyase (AHRD V3.3 *** A0A2G3BJ81_CAPCH)	51.44	30.24	48.28	43.32	21.01	38.05	42.78	33.95	0.78	-0.358454	0.90163	63.51	203.71	186.52	151.25	157.35	181.24	169.3	1.12	0.163499	0.996008	60.14	165.52	112.83	93.51	305.78	278.61	225.97	2	1	0.765636	177.13	150.07	163.6	46.75	62.6	50.49	53.28	0.33	-1.59946	1.11634e-06
Solyc09g075750	membrane-associated kinase regulator (AHRD V3.3 *** AT5G26230.1)	28.23	34.28	31.18	31.23	44.95	24.99	25.21	31.72	1.02	0.0285692	0.932162	31.19	22.41	19.18	24.26	13.37	14.36	13.86	0.57	-0.810966	0.0682922	28.53	7.49	18.01	11.04	42.73	38.51	30.76	1.71	0.773996	0.799121	45.32	43.87	44.59	15.54	12.27	16.53	14.78	0.33	-1.59946	0.00101444
Solyc03g118510	Ovary receptor kinase 27 (AHRD V3.3 *** S4WIQ7_SOLCH)	11.83	14.67	14.59	13.7	13.38	8.18	7.38	9.65	0.7	-0.514573	0.768742	21.57	5.99	6.09	11.22	3.87	4.16	4.02	0.36	-1.47393	0.125521	11.92	8.54	10.23	8.11	20.18	21.05	16.45	1.61	0.687061	0.784408	14.78	12.33	13.55	5.29	3.84	4.28	4.47	0.33	-1.59946	0.0013067
Solyc05g008860	Receptor protein kinase-like protein (AHRD V3.3 *** A0A2R6P9S7_ACTCH)	6.44	7.06	7.85	7.12	4.76	5.26	4.37	4.8	0.67	-0.577767	0.550947	10.1	5.47	4.52	6.7	5.05	3.84	4.45	0.66	-0.599462	0.540312	8.37	6.33	7.35	8.44	19.32	17.11	14.96	2.04	1.02857	0.434923	10.45	7.72	9.08	2.51	3.39	3.07	2.99	0.33	-1.59946	0.00211303
Solyc10g084970	TIP41-like protein (AHRD V3.3 *-* Q84JE0_ARATH)	18.92	21.37	25.21	21.83	22.25	14.2	16.61	17.69	0.81	-0.304006	0.918011	32.08	6.64	7.58	15.43	7.07	6.85	6.96	0.45	-1.152	0.460595	23.29	4.12	13.71	26.31	35.02	31.27	30.87	2.25	1.16993	0.488831	15.25	15.05	15.15	5.01	6.4	3.52	4.98	0.33	-1.59946	0.0037325
Solyc08g014190	Geraniol 8-hydroxylase (AHRD V3.3 *** A0A1U8G9M4_CAPAN)	6.48	8.48	11.01	8.66	5.68	4.88	4.79	5.12	0.59	-0.761213	0.428029	16.28	4.9	5.92	9.03	5.69	4.76	5.22	0.58	-0.785875	0.556995	6.41	4.68	5.54	4.51	11.87	9.98	8.79	1.59	0.669027	0.808735	11.22	10.59	10.91	2.86	4.75	3.3	3.64	0.33	-1.59946	0.00406214
Solyc10g078240	Cytochrome P450 (AHRD V3.3 *** A0A2U1MC34_ARTAN)	2.11	3.6	4.39	3.37	2.25	2.01	1.51	1.92	0.57	-0.810966	0.619264	10.01	7.77	7.1	8.29	11.09	10.26	10.68	1.29	0.367371	0.691367	1.88	18.51	10.2	2.26	5.56	5.53	4.45	0.44	-1.18442	0.401748	8.7	8.22	8.46	3.3	2.89	2.2	2.8	0.33	-1.59946	0.00555365
Solyc02g083630	Ascorbate peroxidase (AHRD V3.3 *** Q39780_GOSHI)	11.9	16.66	14.4	14.32	9.73	6.41	6.4	7.51	0.52	-0.943416	0.22081	8.62	7.75	9.23	8.53	5.83	5.99	5.91	0.69	-0.535332	0.500728	26.56	21.5	24.03	7.19	10.2	10.06	9.15	0.38	-1.39593	4.50071e-05	19.44	12.44	15.94	4.23	7.75	3.73	5.24	0.33	-1.59946	0.0187468
Solyc03g120890	GATA transcription factor (AHRD V3.3 *** K4BMN8_SOLLC)	4.43	6.28	5.33	5.35	3.41	2.39	2.92	2.91	0.54	-0.888969	0.374624	6.94	2.75	2.79	4.16	1.97	1.81	1.89	0.45	-1.152	0.271921	7.23	3.58	5.41	3.88	16.77	12.87	11.17	2.06	1.04264	0.646546	11.12	7.91	9.52	2.03	3.53	3.73	3.1	0.33	-1.59946	0.021887
Solyc07g064030	Kinesin-like protein (AHRD V3.3 *** A0A2G2WF79_CAPBA)	3.85	5.19	7.01	5.35	3.29	1.78	1.41	2.16	0.4	-1.32193	0.12793	8.12	3.35	3.2	4.89	2.98	3.5	3.24	0.66	-0.599462	0.633747	7.11	5.36	6.24	4.93	9.34	9.66	7.98	1.28	0.356144	0.968653	5.04	2.84	3.94	1.47	1.19	1.21	1.29	0.33	-1.59946	0.0328702
Solyc07g006500	trehalose-6-phosphate synthase 1	8.4	3.06	3.41	4.96	3.68	4.51	5.18	4.46	0.9	-0.152003	0.996597	4.12	4.62	4.11	4.28	6.98	8.34	7.66	1.79	0.83996	0.218201	6.72	0.97	3.84	15.81	9.88	9.43	11.71	3.05	1.60881	0.309852	4.53	5.1	4.81	1.06	2.6	1.16	1.61	0.33	-1.59946	0.0359316
Solyc07g016170	L-arabinokinase-like (AHRD V3.3 *** A0A2I4GNX5_9ROSI)	5.8	6.28	5.83	5.97	5.12	4.09	4.28	4.5	0.75	-0.415037	0.801913	8.05	17.65	17.72	14.47	28.98	34.74	31.86	2.2	1.1375	0.33631	6.83	5.03	5.93	17.03	14.77	12.94	14.91	2.51	1.32769	0.0537817	5.69	4.65	5.17	1.44	2.82	0.81	1.69	0.33	-1.59946	0.0432554
Solyc02g091920	xyloglucan endotransglucosylase-hydrolase 7	11.8	22.83	26.7	20.44	26.48	18.2	16.17	20.28	0.99	-0.0144996	0.96253	27.05	23.97	22.13	24.38	37.62	38.17	37.89	1.55	0.632268	0.201387	10.6	52.99	31.8	17.52	15.55	15.24	16.1	0.51	-0.971431	0.366088	150.1	204.5	177.3	62.25	51.5	67.89	60.55	0.34	-1.55639	0.00124734
Solyc08g082820	TOMBIPGRBC Tomato BiP (binding protein)/grp78	22.29	31.23	41.87	31.8	29.37	20.57	21.88	23.94	0.75	-0.415037	0.863411	93.75	21.96	21.88	45.86	35.42	31.07	33.25	0.73	-0.454032	0.864967	20.92	25.71	23.32	13.86	92.47	83.53	63.29	2.71	1.43829	0.525094	22.08	17.91	19.99	6.34	9.2	4.6	6.71	0.34	-1.55639	0.00169188
Solyc07g063850	IAA-amido synthetase 3-9	6.94	7.28	5.26	6.49	7.63	6.13	6.57	6.78	1.04	0.0565835	0.889523	2.87	4.94	4.87	4.23	6.57	6.52	6.54	1.55	0.632268	0.709595	9.54	2.76	6.15	11.96	18.68	18.78	16.47	2.68	1.42223	0.20597	11.35	9.97	10.66	3.01	4.63	3.28	3.64	0.34	-1.55639	0.00295439
Solyc07g048090	Fasciclin-like arabinogalactan protein 7 (AHRD V3.3 *** A0A2G2Z2X7_CAPAN)	13.46	19.25	32.18	21.63	13.91	5.75	6.3	8.65	0.4	-1.32193	0.214194	42.38	16.71	19.17	26.09	15.43	16.87	16.15	0.62	-0.68966	0.488127	25.08	30.69	27.88	15.01	29.89	32.98	25.96	0.93	-0.104697	0.744419	44.33	32.4	38.36	11.47	11.98	15.16	12.87	0.34	-1.55639	0.00450864
Solyc05g056170	Phenylalanine ammonia-lyase (AHRD V3.3 *** A0A2G2WVC6_CAPBA)	0.88	1.01	2.11	1.33	0.91	0.46	0.69	0.69	0.52	-0.943416	0.66996	2.46	10.63	10.55	7.88	16.22	19.34	17.78	2.26	1.17632	0.553187	1.69	7.03	4.36	1.65	2.39	2.32	2.12	0.49	-1.02915	0.325333	10.21	6.89	8.55	3.61	2.63	2.38	2.87	0.34	-1.55639	0.00837055
Solyc05g052270	Non-specific serine/threonine protein kinase (AHRD V3.3 *** A0A2G2ZJA2_CAPAN)	6.45	3.6	9.1	6.38	3.26	2.72	3.48	3.15	0.49	-1.02915	0.383266	12.4	44.37	40.06	32.28	41.59	39.78	40.69	1.26	0.333424	0.950646	7.6	33.13	20.37	7.09	11.82	12.75	10.55	0.52	-0.943416	0.358806	27.47	21.94	24.7	6.66	12.65	5.88	8.4	0.34	-1.55639	0.00852556
Solyc07g049550	1-aminocyclopropane-1-carboxylate oxidase 2 (AHRD V3.3 *** Q7Y257_BETPN)	1.92	2.4	4.62	2.98	1.75	1.37	1.98	1.7	0.57	-0.810966	0.7089	14.61	4.57	3.66	7.61	7.05	9.57	8.31	1.09	0.124328	0.949421	5.55	9.64	7.6	4.3	12.51	15.73	10.85	1.43	0.516015	0.95609	23.17	18.23	20.7	4.65	9.91	6.32	6.96	0.34	-1.55639	0.00896726
Solyc03g025680	PA.1	12.19	13.98	8.78	11.65	9.69	5.5	7.01	7.4	0.64	-0.643856	0.69072	19.3	23.97	22.16	21.81	18.57	21.69	20.13	0.92	-0.120294	0.893182	11.02	18.8	14.91	9.96	21.49	20.69	17.38	1.17	0.226509	0.94713	14.52	13.31	13.91	4.67	5.19	4.25	4.7	0.34	-1.55639	0.0114605
Solyc02g077630	Receptor-like protein kinase (AHRD V3.3 *** A0A2R6QLC9_ACTCH)	2.56	2.61	3.65	2.94	1.67	1.66	1.88	1.74	0.59	-0.761213	0.433233	4.56	3.46	2.66	3.56	2.92	2.49	2.71	0.76	-0.395929	0.662736	3.09	4.7	3.9	2.62	5.67	4.39	4.23	1.08	0.111031	0.895231	4.94	4.06	4.5	1.31	1.5	1.84	1.55	0.34	-1.55639	0.0146643
Solyc08g076530	binding partner of ACD.1	7.48	9.01	10.24	8.91	8.54	7.83	7.81	8.06	0.9	-0.152003	0.994921	10.39	6.52	6.01	7.64	5.45	5.41	5.43	0.71	-0.494109	0.560227	13.71	10.11	11.91	7.5	11.55	12.98	10.68	0.9	-0.152003	0.640197	10.81	8.54	9.68	2.8	3.65	3.55	3.33	0.34	-1.55639	0.0167326
Solyc09g082510	Kinase interacting (KIP1-like) family protein (AHRD V3.3 *** A0A2K3NUK8_TRIPR)	10.66	13	13.07	12.24	9.91	7.72	9.06	8.9	0.73	-0.454032	0.668349	17.64	7.77	8.39	11.27	5.65	5.32	5.49	0.49	-1.02915	0.0716653	10.83	10.99	10.91	10.2	19.93	19.44	16.52	1.51	0.594549	0.818509	14.15	9.61	11.88	2.73	6.8	2.57	4.03	0.34	-1.55639	0.0233374
Solyc01g009340	Protein IQ-domain 14-like (AHRD V3.11 *** tr|A0A2K3PR21|A0A2K3PR21_TRIPR)	1.94	2.24	2.85	2.34	1.31	0.96	0.65	0.97	0.41	-1.2863	0.206451	3.81	2.55	2.42	2.93	1.38	1.37	1.38	0.47	-1.08927	0.0956175	3.71	1.34	2.52	1.79	3.43	3.4	2.87	1.14	0.189034	0.978772	5.79	3.63	4.71	1.42	1.86	1.49	1.59	0.34	-1.55639	0.0287901
Solyc04g064760	Carboxypeptidase (AHRD V3.3 *** A0A1U8GE15_CAPAN)	4.44	6.53	9.45	6.81	3.95	2.92	3.26	3.38	0.5	-1	0.257623	11.05	3.68	4.06	6.26	2.92	2.08	2.5	0.4	-1.32193	0.162989	7.95	4.52	6.23	4.85	10.73	8.09	7.89	1.27	0.344828	0.970742	8.86	5.12	6.99	1.87	3.06	2.3	2.41	0.34	-1.55639	0.0330391
Solyc12g089210	Ornithine carbamoyltransferase (AHRD V3.3 *** A0A2G2YA09_CAPAN)	19.1	20.41	28.14	22.55	23.72	15.05	15.07	17.95	0.8	-0.321928	0.914479	19	17.59	20.13	18.91	13.94	12.1	13.02	0.69	-0.535332	0.367054	24.58	9.53	17.05	26.87	33.05	24.74	28.22	1.66	0.731183	0.662433	16.74	15.78	16.26	4.09	9.26	3.23	5.53	0.34	-1.55639	0.0332203
Solyc01g094750	Cytochrome P450 (AHRD V3.11 *** tr|A0A2U1NG86|A0A2U1NG86_ARTAN)	0.17	0.63	1.36	0.72	1.02	0.14	0.11	0.42	0.58	-0.785875	0.918011	1.62	1.04	1.79	1.48	1.16	0.58	0.87	0.59	-0.761213	0.639749	0.44	0.98	0.71	0.05	1.49	1.94	1.16	1.63	0.704872	0.950867	4.33	4.54	4.44	1.19	1.79	1.55	1.51	0.34	-1.55639	0.0424616
Solyc01g011510	Aldehyde dehydrogenase (AHRD V3.3 *** A0A200Q0A3_9MAGN)	3.82	3.98	5.43	4.41	5.03	2.24	2.49	3.25	0.74	-0.434403	0.899489	6.58	4.51	4.8	5.3	5.55	6.19	5.87	1.11	0.15056	0.944913	3.62	4.2	3.91	4.96	8.39	8.88	7.41	1.9	0.925999	0.577115	10.91	8.48	9.7	3.38	4.93	1.51	3.27	0.34	-1.55639	0.0470483
Solyc09g092520	xyloglucan endotransglycosylase	118.87	141.43	46.34	102.21	97.33	50.62	49.83	65.93	0.65	-0.621488	0.789122	158.06	12.97	16	62.34	11.3	11.71	11.51	0.18	-2.47393	0.127729	73.22	9.42	41.32	82.43	173.3	191.67	149.13	3.61	1.852	0.22447	128.14	148.18	138.16	46.01	43.7	53.84	47.85	0.35	-1.51457	0.000387535
Solyc11g010960	Alcohol dehydrogenase (AHRD V3.3 *** A0A1Y1I027_KLENI)	2.78	5.7	10.29	6.26	5.65	2.35	2.41	3.47	0.55	-0.862496	0.734745	8.43	12.31	13.04	11.26	23.11	24.68	23.89	2.12	1.08406	0.18905	3.58	14.42	9	3.51	13.38	13.18	10.02	1.11	0.15056	0.926059	34.68	22.05	28.37	10.58	9.61	9.65	9.95	0.35	-1.51457	0.00282622
Solyc09g009010	Glucomannan 4-beta-mannosyltransferase 2 (AHRD V3.3 *** A0A2G2YPQ3_CAPAN)	2.55	4.17	4.32	3.68	2.58	1.17	1.04	1.6	0.43	-1.21759	0.427944	8.48	9.05	10.92	9.48	3.01	4.47	3.74	0.39	-1.35845	0.0311362	2.82	15.15	8.98	0.32	3.81	4.8	2.98	0.33	-1.59946	0.349682	22.94	17.42	20.18	7.08	6.81	7.48	7.12	0.35	-1.51457	0.00415804
Solyc07g054430	folic acid binding / transferase (AHRD V3.3 *** AT2G20830.4)	40.18	31.96	31.75	34.63	40.02	39.81	38.92	39.58	1.14	0.189034	0.550947	17.74	40.47	42.41	33.54	24.85	26.08	25.46	0.76	-0.395929	0.762492	19.71	6.73	13.22	26.3	34.58	38.22	33.03	2.5	1.32193	0.191153	28.91	29.02	28.96	9.64	13.88	6.64	10.05	0.35	-1.51457	0.00429864
Solyc11g007960	acyl-CoA-binding domain-containing protein 4 (AHRD V3.3 *** A0A2I4GVW9_9ROSI)	16.49	14.99	13.95	15.14	14.24	14.41	14.21	14.29	0.94	-0.0892673	0.966521	13.16	10.8	10.15	11.37	11.17	10.75	10.96	0.96	-0.0588937	0.937977	17.65	9.62	13.63	15.25	24.59	23.39	21.08	1.55	0.632268	0.716998	17.76	15.75	16.76	5.1	8.26	4.14	5.83	0.35	-1.51457	0.00488374
Solyc02g093360	Stp.1	4.03	3.21	3.65	3.63	3.69	3.11	2.37	3.06	0.84	-0.251539	0.96253	6.37	6.86	6.68	6.64	15.92	14.78	15.35	2.31	1.20789	0.0128282	4.41	8.46	6.44	6.27	9.98	8.91	8.39	1.3	0.378512	0.989634	8.43	7.06	7.74	2.58	3.45	2.11	2.71	0.35	-1.51457	0.00731414
Solyc06g064500	Myricetin O-methyltransferase 2 (AHRD V3.3 *** F2YTN5_SOLHA)	23.2	26.23	29.08	26.17	24.97	20.83	19.06	21.62	0.83	-0.268817	0.921133	20.86	14.58	14.11	16.52	8.51	11.34	9.93	0.6	-0.736966	0.133023	19.56	5.86	12.71	19	22.77	27.55	23.11	1.82	0.863938	0.608625	15.12	13.71	14.41	6.23	4.54	4.21	4.99	0.35	-1.51457	0.00733301
Solyc01g100530	Arm repeat superfamily protein (AHRD V3.3 *** A0A2K3NTC9_TRIPR)	6.76	7.43	7.71	7.3	7.27	4.54	5.73	5.85	0.8	-0.321928	0.902862	8.89	6.1	5.91	6.97	6.53	6.9	6.71	0.96	-0.0588937	0.947219	9.17	4.61	6.89	9.52	12.52	12.04	11.36	1.65	0.722466	0.588705	10.52	5.96	8.24	2.95	2.92	2.84	2.9	0.35	-1.51457	0.00997258
Solyc02g090510	CDPK-related protein kinase (AHRD V3.3 *** A0A2G3D8R0_CAPCH)	2.75	3.27	4.99	3.67	3.42	2.11	2.55	2.69	0.73	-0.454032	0.873968	4.98	3.48	3.33	3.93	3.54	3.42	3.48	0.89	-0.168123	0.869419	4.59	3.82	4.21	3.04	5.93	5.13	4.7	1.12	0.163499	0.927215	7.32	5.5	6.41	1.99	2.79	1.95	2.24	0.35	-1.51457	0.0108399
Solyc09g092725	FAM10 family protein At4g22670-like (AHRD V3.3 *-* XP_010326878.1)	184.97	246.55	181.95	204.49	118.61	114.57	121.97	118.38	0.58	-0.785875	0.0816763	399.33	163.08	194.89	252.43	131.48	155.38	143.43	0.57	-0.810966	0.24032	99.86	139.28	119.57	115.9	248.12	203.86	189.29	1.58	0.659925	0.822571	141.94	235.85	188.89	74.09	46.86	77.6	66.18	0.35	-1.51457	0.0180785
Solyc02g082190	CTP synthase (AHRD V3.3 *** A0A2G2XFG8_CAPBA)	10.3	10.67	9.16	10.04	9.63	5.6	7.42	7.55	0.75	-0.415037	0.849003	11.16	4.12	5.46	6.91	4.1	3.88	3.99	0.58	-0.785875	0.408535	8.96	1.93	5.45	10.58	11.67	14.09	12.11	2.22	1.15056	0.463426	6.36	4.61	5.49	2.11	2.55	1.16	1.94	0.35	-1.51457	0.0418636
Solyc03g007485	Leucine-rich repeat protein kinase family protein (AHRD V3.3 *** A0A061G0Q5_THECC)	1.87	2.37	3.26	2.5	2.04	1.05	1.34	1.48	0.59	-0.761213	0.666878	5.1	2.03	2.15	3.09	1.51	1.83	1.67	0.54	-0.888969	0.398713	3.15	2.19	2.67	2.4	3.24	3.27	2.97	1.11	0.15056	0.931638	4.51	3.12	3.81	1.17	1.81	1.04	1.34	0.35	-1.51457	0.0459774
Solyc02g078150	PDDEXK-like protein (AHRD V3.11 *** tr|A0A2U1QIN2|A0A2U1QIN2_ARTAN)	150.2	66.13	45.1	87.14	29.97	143.94	146.51	106.81	1.23	0.298658	0.93325	40.18	13.89	16.85	23.64	16.83	19.05	17.94	0.76	-0.395929	0.803779	59.58	1.15	30.36	94.19	138.29	134.74	122.41	4.03	2.01078	0.402685	63.54	168.92	116.23	42.52	32.08	46.43	40.34	0.35	-1.51457	0.0462007
Solyc12g094570	inactive purple acid phosphatase-like protein (AHRD V3.3 *-* AT1G42430.2)	1.04	2.97	2.89	2.3	1.16	1.49	2.7	1.78	0.77	-0.37707	0.950447	4.72	23.79	22.7	17.07	16.07	15.08	15.57	0.91	-0.136062	0.934173	3.37	2.47	2.92	4	5.09	8.32	5.8	1.99	0.992768	0.649547	24.33	33.75	29.04	7.71	16.34	6.48	10.18	0.35	-1.51457	0.0469395
Solyc01g105350	Glycosyltransferase (AHRD V3.3 *** A0A1Q3B719_CEPFO)	0.45	0.17	0.52	0.38	0	0.17	0.55	0.24	0.63	-0.666576	0.940404	0.98	0.49	1.02	0.83	0.83	0.6	0.71	0.86	-0.217591	0.943649	0.13	13.92	7.03	0.34	0	0	0.11	0.02	-5.64386	0.370421	1.48	1.52	1.5	5.16	3.93	3.65	4.25	2.83	1.5008	0.00190671
Solyc10g086390	Short-chain dehydrogenase TIC 32, chloroplastic (AHRD V3.3 *** A0A1U8E748_CAPAN)	0.22	0.26	0.38	0.29	0.92	0.6	0.1	0.54	1.86	0.895303	0.864174	0.1	1.97	2.4	1.49	0.88	1.64	1.26	0.85	-0.234465	0.941075	0.18	2.9	1.54	0.3	0.13	0.31	0.25	0.16	-2.64386	0.264142	1.26	2.87	2.06	5.88	5.43	6.26	5.86	2.84	1.50589	0.00729385
Solyc02g092930	R2R3MYB transcription factor 44	8.26	8.08	16.74	11.03	6.67	9.29	12.8	9.59	0.87	-0.200913	0.977724	53.05	11.13	9.76	24.65	22.19	19.6	20.9	0.85	-0.234465	0.965425	19.2	26.43	22.81	67.79	56.07	51.53	58.46	2.56	1.35614	0.154578	20.13	43.66	31.89	96.74	51.25	124.46	90.82	2.85	1.51096	0.00206261
Solyc05g005150	F-box/Kelch repeat-containing F-box family protein (AHRD V3.3 *** C4PVT9_ARATH)	10.81	8.34	11.91	10.35	4.45	13.37	16.09	11.3	1.09	0.124328	0.923484	15.75	28.14	28.93	24.27	34.8	32.08	33.44	1.38	0.464668	0.837794	14.51	16.2	15.36	47.94	30.06	30.98	36.33	2.37	1.24489	0.264142	17.31	19.68	18.49	70.13	16.67	71.1	52.63	2.85	1.51096	0.00897227
Solyc10g085140	Alkyl transferase (AHRD V3.3 *** K7X479_SOLLC)	19.41	4.64	9.61	11.22	7.91	16.1	16.75	13.59	1.21	0.275007	0.864658	9.55	71.29	79.39	53.41	259.77	252.01	255.89	4.79	2.26003	0.125521	9.14	70.35	39.74	19.49	6.61	5.19	10.43	0.26	-1.94342	0.191904	33.03	87.67	60.35	150.24	206.39	162.04	172.89	2.86	1.51602	0.000276207
Solyc00g500081	Protein Ycf2 (AHRD V3.3 *** A0A1Z1GA65_LITCN)	1.75	1.14	1.4	1.43	0.89	1.32	1.03	1.08	0.76	-0.395929	0.877038	1.76	0.83	0.75	1.11	0.91	0.79	0.85	0.77	-0.37707	0.80868	1.57	0.63	1.1	1.95	0.46	0.57	0.99	0.9	-0.152003	0.921697	0.37	0.34	0.35	1.31	0.48	1.21	1	2.86	1.51602	0.0144324
Solyc01g080100	RING zinc finger protein (AHRD V3.3 *** AT3G06145.1)	2.26	5.42	2.22	3.3	4.74	6.92	5.85	5.84	1.77	0.823749	0.5712	3.18	0.89	2.24	2.1	0.76	1.32	1.04	0.5	-1	0.703584	3.02	1.78	2.4	1.22	3.75	3.25	2.74	1.14	0.189034	0.973627	2.45	2.56	2.5	9.72	4.48	7.25	7.15	2.86	1.51602	0.0204746
Solyc04g077220	Homeobox-leucine zipper protein HAT22 (AHRD V3.3 *** A0A2G3CPE7_CAPCH)	3.12	3.21	1.26	2.53	1.86	2.84	2.95	2.55	1.01	0.0143553	0.965985	1.6	3.9	4.33	3.28	6.18	7.94	7.06	2.15	1.10434	0.509626	4.93	2.67	3.8	9.01	5.9	5.02	6.64	1.75	0.807355	0.693322	1	2.55	1.77	4.78	4.58	5.99	5.12	2.89	1.53107	0.0109987
Solyc00g500073	Cytochrome b559 subunit alpha (AHRD V3.3 *** S8D1L1_9LAMI)	90.82	39.6	20.56	50.33	24.29	23.21	18.32	21.94	0.44	-1.18442	0.30371	15.8	25.33	33.47	24.87	35.66	15.97	25.81	1.04	0.0565835	0.988951	16.77	14.88	15.82	14.48	9.97	11.46	11.97	0.76	-0.395929	0.480873	16.44	11.07	13.76	48.97	20.12	50.45	39.85	2.9	1.53605	0.00111985
Solyc11g020230	Serine/threonine-protein kinase-like protein CCR4 (AHRD V3.3 *** A0A2G2WXQ5_CAPBA)	2.25	1.06	2.11	1.81	1.77	2.16	1.84	1.92	1.06	0.0840643	0.921133	6.54	1.9	2.14	3.53	2.68	2.9	2.79	0.79	-0.340075	0.895281	3.36	3.9	3.63	8.98	4.83	4.08	5.96	1.64	0.713696	0.793376	2.26	2.59	2.42	9.43	2.18	9.5	7.04	2.91	1.54102	0.0163349
Solyc08g061640	transmembrane protein (AHRD V3.3 *** AT5G21910.1)	4.14	4.52	3.01	3.89	4.34	5.67	4.74	4.92	1.26	0.333424	0.838921	5.24	5.29	5.49	5.34	5.42	7.86	6.64	1.24	0.31034	0.907409	5.59	6.48	6.04	6.3	2.19	5.95	4.81	0.8	-0.321928	0.77442	1.74	1.81	1.77	6.85	3.64	5.08	5.19	2.93	1.5509	0.0443726
Solyc03g095770	WRKY transcription factor 80	21.11	13.76	25.86	20.24	12.05	20.04	21.12	17.74	0.88	-0.184425	0.980693	66.27	8.04	10.2	28.17	23.45	19.41	21.43	0.76	-0.395929	0.943482	58.43	31.3	44.87	40.34	31.73	30.38	34.15	0.76	-0.395929	0.489197	14.47	25.99	20.23	73.71	43.42	61.11	59.41	2.94	1.55582	5.73019e-05
Solyc04g005480	nodulin-related protein 1-like (AHRD V3.3 *** A0A2I4FXG1_9ROSI)	14.93	16.27	17.28	16.16	13.95	17.01	17.74	16.23	1	0	0.938013	38.97	10.48	13.84	21.1	32.82	29.8	31.31	1.48	0.565597	0.688798	34.89	17.57	26.23	127	54.48	56.79	79.42	3.03	1.59932	0.180794	18.45	35.86	27.16	103.93	49.17	86.09	79.73	2.94	1.55582	0.000644765
Solyc00g160340	NAD(P)H-quinone oxidoreductase subunit 5, chloroplastic (AHRD V3.11 *** tr|I6N9A4|I6N9A4_DATST)	12.66	13.82	12.1	12.86	14.34	12.78	12.09	13.07	1.02	0.0285692	0.909164	8.32	10.35	11.75	10.14	4.94	5.37	5.16	0.51	-0.971431	0.164131	8.44	8.59	8.52	6.1	4.32	7.78	6.07	0.71	-0.494109	0.439457	7.09	5.88	6.48	24.49	10.06	22.6	19.05	2.94	1.55582	0.000807364
Solyc01g087570	hypothetical protein (AHRD V3.3 *-* AT3G57450.1)	21.56	25.79	31.38	26.24	15.07	18.73	14.97	16.26	0.62	-0.68966	0.483614	58.37	24.52	18.43	33.77	15.46	19.52	17.49	0.52	-0.943416	0.358889	34.17	24.96	29.57	49.69	47.26	44.17	47.04	1.59	0.669027	0.617374	15.13	23.28	19.21	72.35	21.26	75.7	56.44	2.94	1.55582	0.00648759
Solyc10g085420	Protein LURP-one-related 15 (AHRD V3.3 *** A0A2G2VU46_CAPBA)	10.06	4.79	5.4	6.75	7.68	12.91	11.11	10.57	1.57	0.650765	0.428029	19.97	16.16	14.4	16.84	29.74	26.81	28.27	1.68	0.748461	0.177266	19.99	12.51	16.25	52.02	21.1	17.82	30.31	1.87	0.903038	0.679961	16.66	34.27	25.47	86.93	50.12	88.59	75.21	2.95	1.56071	0.000344316
Solyc12g005750	B-box zinc finger protein 32 (AHRD V3.3 *** A0A2G3BMP6_CAPCH)	0.33	0.52	0	0.28	0	0	0.3	0.1	0.36	-1.47393	1	1.24	17.85	15.15	11.41	22.67	19.85	21.26	1.86	0.895303	0.837127	0.84	17.58	9.21	0.31	0.39	1.27	0.66	0.07	-3.8365	0.0646793	5.08	6.12	5.6	19.85	7.88	22.05	16.59	2.96	1.5656	0.0179785
Solyc02g073580	transcription factor TGA6-like (AHRD V3.3 *** A0A2I4DJ54_9ROSI)	0.99	0.65	5.51	2.38	1.53	0.52	1.52	1.19	0.5	-1	0.860248	4.35	44.63	51.21	33.4	90.86	75.27	83.06	2.49	1.31615	0.63429	8.81	37.05	22.93	23.99	47.4	43.19	38.19	1.67	0.739848	0.898375	10.79	13.69	12.24	50.32	21.08	37.71	36.37	2.97	1.57046	0.00043839
Solyc00g500028	Cytochrome b6-f complex subunit 4 (AHRD V3.3 *** A0A2G2XBM1_CAPBA)	72.46	37.85	18.52	42.94	25.69	26.04	18.23	23.32	0.54	-0.888969	0.624206	12.99	24.8	31.11	22.97	29.59	14.07	21.83	0.95	-0.0740006	0.95007	14.35	12.43	13.39	15.69	7.69	10.94	11.44	0.85	-0.234465	0.764931	16.01	8.51	12.26	42.42	19.36	47.37	36.38	2.97	1.57046	0.00237362
Solyc11g071940	FAF-like protein (DUF3049) (AHRD V3.3 *-* AT5G22090.2)	1.9	1.37	1.12	1.46	0.74	2.75	1.87	1.79	1.23	0.298658	0.91665	1.78	1.66	0.94	1.46	1.91	1.46	1.69	1.16	0.214125	0.963062	2.47	2.91	2.69	1.49	0.69	2.24	1.47	0.55	-0.862496	0.543792	1.79	2.56	2.17	4.99	6.51	7.86	6.45	2.97	1.57046	0.00671761
Solyc00g160420	NAD(P)H-quinone oxidoreductase chain 4, chloroplastic (AHRD V3.11 *** tr|I6N9A7|I6N9A7_DATST)	17.99	5.82	2.69	8.83	4.4	3.71	3.81	3.97	0.45	-1.152	0.583346	3.1	2.38	4.27	3.25	4.85	2.23	3.54	1.09	0.124328	0.98643	2.97	2.45	2.71	1.72	1.26	1.38	1.45	0.54	-0.888969	0.261602	3.74	2.45	3.1	12.77	6.47	8.48	9.24	2.98	1.57531	0.00039612
Solyc10g080920	Protein RADIALIS-like 2 (AHRD V3.3 *** A0A2G2VVI4_CAPBA)	53.76	35.92	35.71	41.8	56.91	40.96	35.24	44.37	1.06	0.0840643	0.882708	28.75	22.06	24.32	25.04	9.01	10.57	9.79	0.39	-1.35845	0.00621781	49.45	12.6	31.03	19.02	12.72	14.82	15.52	0.5	-1	0.364839	51.75	52.5	52.12	201.26	102.17	164.06	155.83	2.99	1.58015	8.61054e-06
Solyc06g008300	Hcr2-5D (AHRD V3.3 *** Q9ZTJ6_SOLLC)	3.03	1.79	1.55	2.12	2.41	5.66	5.54	4.54	2.14	1.09761	0.0770331	1.14	1.9	2.36	1.8	3.27	2.99	3.13	1.74	0.799087	0.624603	2.74	1.09	1.92	4.7	1.61	1.83	2.71	1.41	0.495695	0.891288	0.68	0.71	0.7	2.83	1.35	2.08	2.09	2.99	1.58015	0.00306707
Solyc12g009920	Glycosyltransferase (AHRD V3.3 *-* A0A288W8G2_GARJA)	0.7	2.31	1.21	1.41	2.34	4.5	4.95	3.93	2.79	1.48027	0.257551	0.33	4.45	5.1	3.29	15.44	18.81	17.12	5.2	2.37851	0.186966	0.74	0.66	0.7	4.99	2.86	4.51	4.12	5.89	2.55827	0.0893184	2.4	5.6	4	9.73	15.33	10.79	11.95	2.99	1.58015	0.00347379
Solyc02g069065	Phloem protein 2-like (AHRD V3.3 *** A0A200QPN3_9MAGN)	0.16	0	0	0.05	0	0	0	0.01	0.2	-2.32193	1	0.15	0	0.15	0.1	0.16	0.16	0.16	1.6	0.678072	1	0.55	2	1.27	0	0.19	0	0.06	0.05	-4.32193	0.148348	1	2.06	1.53	6.05	5.22	2.47	4.58	2.99	1.58015	0.0476738
Solyc00g160350	NAD(P)H-quinone oxidoreductase chain 4, chloroplastic (AHRD V3.11 *** tr|A0A1U8QCJ1|A0A1U8QCJ1_CAPAN)	16.36	5.27	2.46	8.03	4.08	3.39	3.54	3.67	0.46	-1.12029	0.59482	2.71	2.11	3.9	2.91	4.43	2.1	3.26	1.12	0.163499	0.975146	2.71	2.24	2.48	1.64	1.15	1.26	1.35	0.54	-0.888969	0.284182	3.42	2.17	2.79	11.6	5.91	7.74	8.42	3.02	1.59455	0.000376509
Solyc00g160280	NAD(P)H-quinone oxidoreductase chain 4, chloroplastic (AHRD V3.11 *** tr|A0A1U8QCJ1|A0A1U8QCJ1_CAPAN)	16.36	5.27	2.46	8.03	4.08	3.39	3.54	3.67	0.46	-1.12029	0.59482	2.71	2.11	3.9	2.91	4.36	2.1	3.23	1.11	0.15056	0.978662	2.71	2.24	2.48	1.64	1.15	1.26	1.35	0.54	-0.888969	0.284182	3.42	2.17	2.79	11.6	5.91	7.74	8.42	3.02	1.59455	0.000376509
Solyc07g056420	glutathione S-transferase AY082341	188.43	212.88	213.71	205.01	219.08	472.91	446.73	379.57	1.85	0.887525	0.0294598	155.32	214.97	219.69	196.66	325.01	329.05	327.03	1.66	0.731183	0.450974	165.52	271.84	218.68	220.88	78.06	78.37	125.77	0.58	-0.785875	0.471111	176.87	305.15	241.01	698.98	781.74	711.21	730.64	3.03	1.59932	4.07376e-08
Solyc03g043740	Hydroxyproline-rich glycoprotein family protein (AHRD V3.11 *** tr|A0A2U1M3E1|A0A2U1M3E1_ARTAN)	36.6	33.39	20.79	30.26	45.5	39.85	39.46	41.6	1.37	0.454176	0.327118	19.04	7.99	6.34	11.12	10.15	8.19	9.17	0.82	-0.286304	0.899622	44.37	6.45	25.41	46.65	35.78	40.73	41.05	1.62	0.695994	0.796396	3.67	6.01	4.84	14.33	15.66	13.99	14.66	3.03	1.59932	3.02169e-05
Solyc00g160290	NAD(P)H-quinone oxidoreductase chain 4, chloroplastic (AHRD V3.11 *** tr|A0A1U8QCJ1|A0A1U8QCJ1_CAPAN)	16.36	5.32	2.46	8.05	4.08	3.39	3.54	3.67	0.46	-1.12029	0.591485	2.71	2.17	3.9	2.93	4.43	2.1	3.26	1.11	0.15056	0.977954	2.71	2.24	2.48	1.64	1.15	1.26	1.35	0.54	-0.888969	0.284182	3.42	2.17	2.79	11.67	5.91	7.74	8.44	3.03	1.59932	0.000376509
Solyc08g068600	Serine decarboxylase (AHRD V3.3 *** A0A2G2W5V8_CAPBA)	2.22	1.68	1.5	1.8	0.72	1.5	1.64	1.29	0.72	-0.473931	0.897877	4.45	1.22	1.07	2.25	2.61	3.57	3.09	1.37	0.454176	0.82831	4.69	1.75	3.22	10.3	2.82	5.85	6.32	1.96	0.970854	0.673146	2.79	2.58	2.69	10.26	2.49	11.74	8.16	3.03	1.59932	0.01384
Solyc04g007780	Sn.1	22.27	33.37	11.56	22.4	25.79	30.9	32.83	29.84	1.33	0.411426	0.695276	13.56	22.48	25.83	20.62	34.86	42.64	38.75	1.88	0.910733	0.459961	45.07	37.57	41.32	30.15	24.47	29.46	28.03	0.68	-0.556393	0.151278	33.46	26.11	29.79	105.2	72.96	93.53	90.56	3.04	1.60407	2.13337e-08
Solyc00g500291	30S ribosomal protein S2, chloroplastic (AHRD V3.3 *** I6N946_DATST)	66.04	26.67	19.47	37.39	31.71	62.42	62.73	52.29	1.4	0.485427	0.676209	22.66	49.23	51.76	41.22	68.15	56.41	62.28	1.51	0.594549	0.789364	46.61	64.72	55.66	70.95	17.32	21.97	36.75	0.66	-0.599462	0.662433	26.45	48.31	37.38	117.03	101.8	122.26	113.7	3.04	1.60407	1.48786e-06
Solyc05g025870	mast cell carboxypeptidase A (AHRD V3.3 *-* XP_004238422.1)	6.93	4.26	4.35	5.18	3.78	8.19	6.48	6.15	1.19	0.250962	0.865874	3.32	7	9.72	6.68	14.26	13.99	14.12	2.11	1.07724	0.513655	4.76	3.82	4.29	3.27	0.38	0.62	1.42	0.33	-1.59946	0.441696	1.97	5.32	3.65	13.97	10.5	8.83	11.1	3.04	1.60407	0.00488329
Solyc09g007980	Unknown protein	6.26	7.74	4.85	6.28	5.87	7.78	5.39	6.35	1.01	0.0143553	0.966027	1.04	5.22	5.05	3.77	5.19	6.98	6.09	1.62	0.695994	0.877917	9.32	21.98	15.65	9.85	5.61	4.94	6.8	0.43	-1.21759	0.305807	7.05	4.3	5.67	19.4	15.23	17.19	17.27	3.05	1.60881	0.00340504
Solyc07g053550	Glutaredoxin-C9 (AHRD V3.3 *** A0A2G2WE57_CAPBA)	38.68	23.05	23.05	28.26	33.86	64.48	60.19	52.84	1.87	0.903038	0.0628197	37.84	16.65	13.42	22.64	27.82	31.51	29.66	1.31	0.389567	0.789364	35.09	66.3	50.7	50.99	21.22	18.99	30.4	0.6	-0.736966	0.512002	26.98	50.19	38.59	122.31	105.52	126.78	118.2	3.06	1.61353	4.18127e-06
Solyc00g500128	30S ribosomal protein S14, chloroplastic (AHRD V3.3 *-* A0A2G2X601_CAPBA)	1.77	1.21	1.44	1.47	0.71	1.32	1.06	1.03	0.7	-0.514573	0.800046	2.1	0.76	0.79	1.22	0.8	0.99	0.9	0.74	-0.434403	0.809972	1.57	0.67	1.12	1.99	0.33	0.59	0.97	0.87	-0.200913	0.907287	0.25	0.37	0.31	1.19	0.55	1.1	0.95	3.06	1.61353	0.00706717
Solyc00g500051	30S ribosomal protein S2, chloroplastic (AHRD V3.3 *** I6N946_DATST)	65.89	26.53	20.36	37.59	30.58	60.82	64.5	51.97	1.38	0.464668	0.688592	20.3	48.25	50.41	39.65	67.36	56.03	61.7	1.56	0.641546	0.77803	49.27	65.98	57.62	71.17	15.95	21.51	36.21	0.63	-0.666576	0.634414	26.4	49.06	37.73	117.99	105.31	124.74	116.01	3.07	1.61824	1.40213e-06
Solyc00g500134	30S ribosomal protein S2, chloroplastic (AHRD V3.3 *** I6N946_DATST)	66.04	26.44	19.14	37.21	31.14	58.67	62.12	50.64	1.36	0.443607	0.70448	23.29	49.32	52.28	41.63	68.53	55.36	61.95	1.49	0.575312	0.800227	48.31	66.26	57.29	69.18	16.64	22.43	36.08	0.63	-0.666576	0.619676	25.35	48.5	36.92	115.84	103.29	121.14	113.42	3.07	1.61824	2.08582e-06
Solyc10g047410	Photosystem II CP43 reaction center protein (AHRD V3.3 *-* A0A2S0SUS0_9FABA)	6.95	4.65	5.57	5.72	6.75	9.25	10.82	8.94	1.56	0.641546	0.283115	5.94	13.25	9.48	9.56	3.8	5.48	4.64	0.49	-1.02915	0.319798	4.22	6.82	5.52	5.51	2.72	2.92	3.72	0.67	-0.577767	0.605819	4.01	4.5	4.25	14.61	12.61	11.95	13.06	3.07	1.61824	9.69404e-06
Solyc10g011910	WRKY transcription factor 22 (AHRD V3.11 *** tr|A0A2G2VST2|A0A2G2VST2_CAPBA)	1.61	1.8	1.32	1.58	1.69	1.1	1.84	1.54	0.97	-0.0439433	0.979977	2.83	1.8	0.92	1.85	0.81	1.3	1.06	0.57	-0.810966	0.706113	1.87	1.24	1.56	5.75	3.3	4.05	4.37	2.8	1.48543	0.284182	2.08	1.66	1.87	6.23	6.34	4.69	5.75	3.07	1.61824	0.000673676
Solyc05g006855	Thioredoxin (AHRD V3.3 *** A0A2G2VLZ1_CAPBA)	1.63	1.38	0.31	1.11	0	2.43	1.9	1.44	1.3	0.378512	0.938175	1.39	1.26	0.81	1.15	1.79	4.88	3.33	2.9	1.53605	0.357046	2.13	5.2	3.67	1.23	0.87	3.41	1.84	0.5	-1	0.515979	3.18	4.18	3.68	15.46	8.28	10.2	11.31	3.07	1.61824	0.00111985
Solyc03g043640	Heavy metal-associated isoprenylated plant protein (AHRD V3.3 *** A0A2R6PA46_ACTCH)	2.26	3.92	2.16	2.78	2.04	3.67	3.49	3.07	1.1	0.137504	0.939227	1.63	3.12	4.44	3.06	5.24	5.37	5.3	1.73	0.790772	0.755256	3.66	6.74	5.2	0.8	3.26	1.33	1.8	0.35	-1.51457	0.211484	1.73	3.38	2.55	6.81	8.8	7.9	7.84	3.07	1.61824	0.00492
Solyc00g500066	Photosystem I assembly protein Ycf4 (AHRD V3.3 *** K4EQH2_DATST)	32.7	20.31	13.93	22.31	22.67	20.89	20.12	21.23	0.95	-0.0740006	0.97391	11.19	40.98	40.81	30.99	14.55	10.98	12.77	0.41	-1.2863	0.319084	26.24	17.27	21.75	15.07	6.63	11.14	10.95	0.5	-1	0.253229	9.87	7.33	8.6	30.84	15.28	33.38	26.5	3.08	1.62293	0.00209976
Solyc01g095630	WRKY transcription factor 41	32.23	19.67	37.3	29.73	22.89	24	24.63	23.84	0.8	-0.321928	0.909164	81.14	19.29	16.15	38.86	55.86	52.75	54.3	1.4	0.485427	0.780509	54.4	15.7	35.05	125.48	82.81	90.09	99.46	2.84	1.50589	0.169679	21.78	45.53	33.66	124.7	44.99	143.09	104.26	3.1	1.63227	0.00257724
Solyc05g006850	Thioredoxin (AHRD V3.3 *** A0A1U8EXB1_CAPAN)	466.15	320.62	180.28	322.35	241.62	673.84	671.37	528.94	1.64	0.713696	0.427582	203.87	336.68	362.01	300.85	627.43	659.63	643.53	2.14	1.09761	0.225755	376	862.08	619.04	327.39	337.17	358.04	340.87	0.55	-0.862496	0.184302	286.46	357.63	322.04	1201.66	643.56	1155.65	1000.29	3.11	1.63691	3.00384e-06
Solyc01g067440	Glutaredoxin (AHRD V3.3 *** A0A2G9GSG9_9LAMI)	13.98	13.3	7.77	11.68	18.81	20.37	14.67	17.95	1.54	0.62293	0.304175	4.37	11.09	10.41	8.62	14.75	18.08	16.41	1.9	0.925999	0.610543	9.75	5.23	7.49	10.98	13.14	16.86	13.66	1.82	0.863938	0.571566	5.02	8.39	6.71	24.05	17.31	21.34	20.9	3.11	1.63691	7.9144e-05
Solyc03g112300	Octicosapeptide/phox/Bem1p domain kinase superfamily protein (AHRD V3.3 *-* A0A2K3MP92_TRIPR)	6.73	5.57	5.05	5.78	5.06	7.02	7.05	6.38	1.1	0.137504	0.883337	8.81	2.65	4.23	5.23	4.23	6.86	5.54	1.06	0.0840643	0.975956	11	8.37	9.68	14.48	7.4	6.31	9.4	0.97	-0.0439433	0.893459	4.08	3.95	4.02	14.92	8.56	14.07	12.52	3.11	1.63691	0.00039612
Solyc00g500085	Cytochrome c biogenesis protein CcsA (AHRD V3.11 *** tr|A0A1U8QCK2|A0A1U8QCK2_CAPAN)	10.11	5.24	5.15	6.83	7.5	5.18	5.84	6.17	0.9	-0.152003	0.995363	6.96	4.39	5.41	5.59	4.32	3.71	4.02	0.72	-0.473931	0.672206	4.31	6.71	5.51	6.21	2.45	3	3.89	0.71	-0.494109	0.670269	4.36	5.64	5	18.71	9.37	18.56	15.55	3.11	1.63691	0.000445011
Solyc00g500204	30S ribosomal protein S2, chloroplastic (AHRD V3.3 *** I6N946_DATST)	64.21	27.19	19.34	36.91	30.9	60.02	62.73	51.22	1.39	0.475085	0.678872	23.56	50.04	51.32	41.64	66.79	56.6	61.7	1.48	0.565597	0.800227	47.83	64.63	56.23	72.19	17.66	21.51	37.12	0.66	-0.599462	0.665709	25.12	48.13	36.62	118.81	104.09	120.02	114.31	3.12	1.64155	1.41354e-06
Solyc00g500320	Photosystem II protein .1	64.12	27.79	19.34	37.08	30.34	60.09	60.8	50.41	1.36	0.443607	0.702093	21.22	48.41	50.35	39.99	65.93	56.98	61.45	1.54	0.62293	0.780988	47.5	64.9	56.2	70.07	17.99	22.06	36.71	0.65	-0.621488	0.644545	25.57	48.78	37.17	117.92	105.28	124.84	116.01	3.12	1.64155	1.52129e-06
Solyc01g081160	Beta-glucosidase .1	14.71	11.78	4.45	10.31	4.79	19.2	19.2	14.4	1.4	0.485427	0.803985	2.81	5.53	5.87	4.74	8.48	6.56	7.52	1.59	0.669027	0.774755	10.96	7.44	9.2	6.71	2.68	2.87	4.09	0.44	-1.18442	0.264281	1.86	4.86	3.36	9.14	14.32	8	10.49	3.12	1.64155	0.0037325
Solyc04g058150	Metallothionein-like protein (AHRD V3.3 *** A8DUB1_SOLLC)	706.67	488.06	298.12	497.62	538.78	618.34	588.08	581.73	1.17	0.226509	0.75162	237.99	522.07	505.17	421.74	465.62	555.38	510.5	1.21	0.275007	0.951533	507.55	628.9	568.23	350.39	231.46	278.66	286.84	0.5	-1	0.0537817	191.47	276.06	233.76	847.22	391.9	962.6	733.91	3.14	1.65076	0.000112469
Solyc08g068610	Serine decarboxylase (AHRD V3.3 *** A0A2G2W5V8_CAPBA)	2.04	1.58	1.15	1.59	0.69	1.69	1.8	1.39	0.87	-0.200913	0.991405	3.4	0.84	0.93	1.72	1.79	2.41	2.1	1.22	0.286881	0.906356	3.43	1.99	2.71	9.44	1.71	5	5.38	1.99	0.992768	0.712777	2.58	2.29	2.44	9.59	2.1	11.35	7.68	3.15	1.65535	0.0163116
Solyc09g066150	Cytochrome P450 (AHRD V3.3 *** A0A200Q4A2_9MAGN)	14.73	11.97	18.94	15.21	13.26	23.2	22.55	19.67	1.29	0.367371	0.591718	12.92	5.48	4.31	7.57	8.25	10.86	9.55	1.26	0.333424	0.837127	12.79	6.18	9.48	17.66	6.55	6.81	10.34	1.09	0.124328	0.981661	4.5	8.18	6.34	19.4	21.15	19.47	20.01	3.16	1.65992	1.40213e-06
Solyc09g075210	Late embryogenesis abundant protein Lea5 (AHRD V3.3 *** A0A1J3JXG8_NOCCA)	294.79	38.51	33.83	122.38	118.36	255.23	234.25	202.61	1.66	0.731183	0.877038	19.49	1423.09	1404.8	949.13	2332.31	2382.42	2357.36	2.48	1.31034	0.865956	222.28	936.56	579.42	610	305.14	320.74	411.96	0.71	-0.494109	0.665479	312.67	1314.03	813.35	2658.63	2004.01	3050.75	2571.13	3.16	1.65992	0.00254437
[truncated: 170 more rows]

## Sheet: Table S4
Supplementary Table S4. Summary of major groups of differentially expressed genes
[truncated: 9 more rows]

## Sheet: Table S5
Supplementary Table S5. Summary of the annotation groups of differentially expressed genes
[truncated: 44 more rows]

[truncated: 9 more sheets: Table S6, Table S7, Table S8, Table S9, Table S10, Table S11, Table S12, Table S13, Table S14]
